# Supplementary material for: Stem-cell-ubiquitous genes spatiotemporally coordinate division through regulation of stem-cell-specific gene networks
Source: Nat Commun. 2019 Dec 6;10:5574. doi: 10.1038/s41467-019-13132-2 (PMC6897965; doi:10.1038/s41467-019-13132-2)
Supplement: Supplementary file 3 — Supplementary Data 1 [file 41467_2019_13132_MOESM3_ESM.xlsx]

## Sheet: Enriched_vs_NS_cell_specific
Gene	CEI	Protophlo	Epi/LRC	CSCs	Xyl	QC	Number of cells		Cell-specific	Cell-ubiquitous
AT1G01020	0	0	0	1	1	0	2	Percent	0.782215	0.217785
AT1G01040	0	0	0	1	0	0	1	Total	7248	2018
AT1G01060	0	0	0	1	0	1	2
AT1G01080	0	0	0	1	1	0	2
AT1G01100	1	0	1	1	1	0	4
AT1G01110	1	0	0	1	1	0	3
AT1G01160	0	0	0	1	1	0	2
AT1G01210	1	0	1	1	1	0	4
AT1G01290	0	0	1	1	1	1	4
AT1G01300	0	0	1	0	0	1	2
AT1G01320	0	0	0	1	1	0	2
AT1G01370	1	0	1	1	1	0	4
AT1G01390	0	0	1	0	0	0	1
AT1G01430	0	1	0	0	0	0	1
AT1G01453	1	1	0	0	0	0	2
AT1G01510	0	0	1	1	1	1	4
AT1G01620	0	1	0	0	0	0	1
AT1G01640	0	0	0	1	0	0	1
AT1G01660	1	1	0	0	0	0	2
AT1G01670	0	0	1	1	0	1	3
AT1G01690	1	0	1	1	1	0	4
AT1G01700	0	0	0	0	1	0	1
AT1G01750	0	1	0	0	0	0	1
AT1G01760	0	0	0	1	1	0	2
AT1G01780	0	1	0	0	0	0	1
AT1G01830	0	1	0	1	0	0	2
AT1G01840	0	0	0	0	1	0	1
AT1G01880	0	0	0	0	1	0	1
AT1G01920	0	0	1	1	1	0	3
AT1G01940	1	0	1	1	1	0	4
AT1G01970	1	0	0	0	1	0	2
AT1G01990	0	0	0	1	0	0	1
AT1G02040	0	1	0	0	0	0	1
AT1G02050	0	0	0	0	1	0	1
AT1G02060	0	0	0	1	1	0	2
AT1G02110	1	0	1	1	1	1	5
AT1G02140	0	0	0	1	1	0	2
AT1G02145	0	0	1	1	1	0	3
AT1G02150	1	0	1	1	1	0	4
AT1G02160	0	0	0	1	1	0	2
AT1G02228	0	1	0	0	0	0	1
AT1G02230	0	1	0	0	1	0	2
AT1G02250	0	0	0	1	0	0	1
AT1G02280	0	0	0	1	1	0	2
AT1G02330	0	0	0	0	1	0	1
AT1G02350	0	0	0	0	1	0	1
AT1G02370	1	1	1	1	1	1	6
AT1G02380	0	1	0	0	0	0	1
AT1G02420	0	0	0	0	1	0	1
AT1G02490	0	0	0	1	1	0	2
AT1G02570	1	1	0	0	0	0	2
AT1G02575	1	1	0	0	0	0	2
AT1G02580	0	1	0	0	0	0	1
AT1G02670	0	0	0	1	0	1	2
AT1G02690	1	0	1	1	1	1	5
AT1G02740	0	0	0	1	0	0	1
AT1G02780	1	0	1	1	1	0	4
AT1G02790	1	1	1	1	1	0	5
AT1G02840	0	0	0	0	1	0	1
AT1G02870	1	0	1	1	1	0	4
AT1G02970	1	0	0	1	1	1	4
AT1G03060	0	1	0	0	0	0	1
AT1G03100	0	0	0	0	1	0	1
AT1G03106	0	1	0	0	0	0	1
AT1G03110	1	0	1	1	1	1	5
AT1G03120	0	0	0	1	1	1	3
AT1G03150	0	0	0	0	1	0	1
AT1G03270	0	0	0	1	0	0	1
AT1G03300	1	0	1	1	1	1	5
AT1G03310	0	0	0	1	0	0	1
AT1G03330	0	0	0	0	1	0	1
AT1G03360	1	0	1	1	1	1	5
AT1G03365	0	0	0	0	1	0	1
AT1G03430	0	0	0	0	1	0	1
AT1G03440	1	0	0	0	0	0	1
AT1G03475	0	0	0	0	1	0	1
AT1G03510	0	0	1	0	1	0	2
AT1G03530	1	0	1	1	1	1	5
AT1G03540	0	0	1	0	0	0	1
AT1G03550	0	1	0	0	0	1	2
AT1G03560	0	0	0	1	0	0	1
AT1G03650	0	0	0	0	1	0	1
AT1G03680	0	0	1	1	0	0	2
AT1G03687	1	0	1	1	1	0	4
AT1G03750	0	0	1	0	0	0	1
AT1G03760	0	0	0	0	1	0	1
AT1G03770	0	0	0	0	1	0	1
AT1G03780	1	0	1	1	1	1	5
AT1G03830	0	0	1	1	1	0	3
AT1G03840	1	0	0	0	0	0	1
AT1G03860	0	0	1	1	1	0	3
AT1G03870	0	1	0	0	0	0	1
AT1G03900	0	1	0	0	0	0	1
AT1G03910	0	0	0	0	1	0	1
AT1G03960	0	0	0	1	1	1	3
AT1G03980	1	0	1	1	0	0	3
AT1G04010	0	0	0	1	0	0	1
AT1G04020	1	0	1	1	1	0	4
AT1G04030	0	0	0	1	1	1	3
AT1G04040	0	1	0	0	0	0	1
AT1G04050	1	0	1	1	0	0	3
AT1G04070	0	0	0	0	1	0	1
AT1G04080	0	0	0	1	1	0	2
AT1G04130	0	0	1	1	1	0	3
AT1G04150	1	0	0	1	1	0	3
AT1G04170	0	0	1	0	1	0	2
AT1G04190	1	0	1	1	1	0	4
AT1G04210	0	0	0	1	1	0	2
AT1G04260	0	0	0	1	0	0	1
AT1G04270	1	0	1	1	1	0	4
AT1G04280	0	1	0	0	0	0	1
AT1G04310	0	0	1	1	0	1	3
AT1G04340	0	0	1	0	1	0	2
AT1G04360	0	0	1	0	0	0	1
AT1G04425	0	0	0	1	1	0	2
AT1G04480	1	0	0	0	1	0	2
AT1G04510	0	0	0	1	1	0	2
AT1G04520	1	1	0	1	1	1	5
AT1G04550	0	0	0	0	1	0	1
AT1G04580	0	0	0	1	1	0	2
AT1G04590	1	0	1	1	1	0	4
AT1G04600	0	0	0	1	0	0	1
AT1G04610	0	0	0	1	0	1	2
AT1G04620	0	0	0	0	1	0	1
AT1G04635	1	0	1	0	1	0	3
AT1G04640	0	0	0	0	1	0	1
AT1G04650	1	0	0	0	1	0	2
AT1G04680	0	0	1	0	1	0	2
AT1G04690	0	0	0	0	1	0	1
AT1G04700	0	1	0	0	0	0	1
AT1G04710	1	0	1	1	1	1	5
AT1G04730	1	0	0	1	1	0	3
AT1G04820	0	1	1	0	1	0	3
AT1G04840	0	0	0	1	1	0	2
AT1G04860	0	0	0	0	1	0	1
AT1G04870	1	0	1	1	1	0	4
AT1G04880	0	0	0	1	1	0	2
AT1G04900	1	0	1	1	1	1	5
AT1G04930	0	0	0	0	1	0	1
AT1G04940	0	0	0	1	1	0	2
AT1G04945	1	0	1	1	1	0	4
AT1G04950	0	0	0	1	1	0	2
AT1G05020	1	1	0	0	0	0	2
AT1G05055	1	0	1	1	1	1	5
AT1G05061	0	0	0	0	1	0	1
AT1G05070	1	0	1	1	1	1	5
AT1G05120	0	0	0	1	0	0	1
AT1G05160	0	0	0	1	0	0	1
AT1G05190	1	0	0	1	1	0	3
AT1G05210	0	1	1	0	1	0	3
AT1G05250	0	1	0	0	0	0	1
AT1G05290	0	1	0	0	0	0	1
AT1G05320	0	1	0	0	0	0	1
AT1G05360	0	1	1	0	0	0	2
AT1G05370	1	0	0	0	1	1	3
AT1G05410	1	0	1	1	1	0	4
AT1G05430	0	0	0	0	1	0	1
AT1G05440	1	0	0	1	1	0	3
AT1G05460	1	0	1	1	1	0	4
AT1G05470	0	0	0	1	1	0	2
AT1G05577	0	0	0	0	1	0	1
AT1G05590	0	0	0	1	0	0	1
AT1G05630	0	1	0	0	0	0	1
AT1G05640	0	0	1	1	1	0	3
AT1G05650	0	1	0	0	0	0	1
AT1G05660	0	1	0	0	0	0	1
AT1G05710	1	0	0	0	0	0	1
AT1G05730	0	0	0	0	1	0	1
AT1G05740	0	0	0	0	1	0	1
AT1G05750	0	0	0	0	1	0	1
AT1G05810	0	1	0	0	0	0	1
AT1G05870	0	1	0	0	1	0	2
AT1G05910	0	0	0	1	1	0	2
AT1G05950	1	0	1	1	1	1	5
AT1G05970	1	0	0	1	1	0	3
AT1G05990	0	1	0	0	0	0	1
AT1G06040	0	0	0	1	0	0	1
AT1G06070	0	0	0	1	0	0	1
AT1G06140	0	0	0	0	1	0	1
AT1G06148	0	1	0	0	0	0	1
AT1G06150	1	0	0	1	1	0	3
AT1G06180	1	0	0	0	1	0	2
AT1G06190	0	0	1	1	1	0	3
AT1G06220	1	0	1	1	1	0	4
AT1G06240	0	0	1	1	0	0	2
AT1G06250	0	0	0	1	1	0	2
AT1G06265	0	0	0	0	1	0	1
AT1G06270	1	0	0	0	1	0	2
AT1G06310	0	0	1	1	0	0	2
AT1G06370	0	0	0	1	0	0	1
AT1G06380	1	0	1	0	1	0	3
AT1G06420	0	0	1	1	0	1	3
AT1G06440	0	0	0	0	1	0	1
AT1G06500	0	0	0	1	1	0	2
AT1G06510	0	0	0	1	1	0	2
AT1G06530	0	0	0	0	1	0	1
AT1G06560	1	0	1	1	1	1	5
AT1G06590	0	0	1	1	1	0	3
AT1G06660	1	0	1	1	1	0	4
AT1G06670	1	0	1	1	1	1	5
AT1G06710	1	0	0	0	1	0	2
AT1G06720	1	0	1	1	1	1	5
AT1G06730	0	0	0	1	1	0	2
AT1G06760	0	0	1	0	0	0	1
AT1G06790	1	0	0	0	1	0	2
AT1G06820	0	0	1	1	1	0	3
AT1G06850	0	1	0	0	0	0	1
AT1G06900	0	0	1	0	1	0	2
AT1G06910	1	0	0	1	1	0	3
AT1G06923	0	1	0	0	0	0	1
AT1G06930	0	1	0	0	0	0	1
AT1G06950	0	0	1	1	1	0	3
AT1G06960	0	0	1	1	0	0	2
AT1G06980	0	0	1	1	0	1	3
AT1G06990	0	0	1	1	0	1	3
AT1G07010	0	0	0	1	0	0	1
AT1G07020	0	0	0	0	1	0	1
AT1G07060	1	0	0	0	1	0	2
AT1G07070	1	0	1	1	1	0	4
AT1G07170	0	0	0	1	1	0	2
AT1G07175	1	1	0	0	0	1	3
AT1G07210	0	0	1	1	1	0	3
AT1G07220	0	0	0	1	1	0	2
AT1G07270	1	0	1	0	1	0	3
AT1G07320	1	0	1	1	1	0	4
AT1G07370	1	0	1	1	1	0	4
AT1G07390	1	0	1	1	1	0	4
AT1G07400	1	0	0	0	0	0	1
AT1G07410	0	1	0	0	0	1	2
AT1G07485	0	0	0	1	0	0	1
AT1G07520	0	0	0	1	0	0	1
AT1G07580	0	0	1	0	0	0	1
AT1G07615	1	0	1	1	1	0	4
AT1G07660	0	0	0	1	1	0	2
AT1G07705	0	0	1	1	1	0	3
AT1G07740	0	0	0	1	1	1	3
AT1G07745	0	0	0	0	1	0	1
AT1G07750	0	1	0	0	0	0	1
AT1G07770	1	0	1	1	1	1	5
AT1G07780	1	0	1	1	1	0	4
AT1G07790	1	0	1	1	1	0	4
AT1G07795	0	1	0	0	0	0	1
AT1G07820	0	0	1	0	1	0	2
AT1G07830	1	0	1	1	1	0	4
AT1G07840	1	0	1	1	1	0	4
AT1G07910	0	0	1	0	1	1	3
AT1G07920	1	0	1	1	1	0	4
AT1G07930	1	0	1	1	1	0	4
AT1G07940	1	0	1	1	1	0	4
AT1G07970	1	0	1	1	1	0	4
AT1G08030	0	0	0	1	0	1	2
AT1G08070	0	0	0	1	1	0	2
AT1G08090	0	1	0	0	0	0	1
AT1G08110	0	0	0	0	1	0	1
AT1G08120	0	0	0	0	1	0	1
AT1G08125	0	0	1	1	1	1	4
AT1G08130	0	0	1	1	1	0	3
AT1G08135	0	0	0	0	0	1	1
AT1G08210	0	0	0	1	0	0	1
AT1G08220	1	0	1	1	1	0	4
AT1G08350	0	0	0	1	0	1	2
AT1G08360	1	0	1	1	1	0	4
AT1G08390	1	0	0	0	1	0	2
AT1G08400	0	0	0	1	1	0	2
AT1G08410	1	0	1	1	1	0	4
AT1G08450	0	0	0	1	1	0	2
AT1G08465	0	1	0	0	0	0	1
AT1G08560	1	0	0	1	1	0	3
AT1G08580	1	0	1	1	1	1	5
AT1G08590	0	1	0	0	0	0	1
AT1G08610	1	0	1	1	1	1	5
AT1G08640	1	0	0	0	1	0	2
AT1G08700	0	0	0	1	0	0	1
AT1G08710	0	0	0	1	0	0	1
AT1G08730	0	0	1	1	1	1	4
AT1G08760	0	0	0	1	0	0	1
AT1G08780	1	0	1	1	1	0	4
AT1G08840	0	0	1	1	1	0	3
AT1G08845	1	0	0	0	1	0	2
AT1G08880	1	0	1	1	1	1	5
AT1G08960	0	0	0	1	0	0	1
AT1G08970	0	0	0	1	0	0	1
AT1G08990	1	1	0	0	0	0	2
AT1G09000	1	1	0	0	1	0	3
AT1G09100	0	0	1	0	0	0	1
AT1G09150	0	0	0	1	1	0	2
AT1G09155	1	1	0	0	0	0	2
AT1G09170	1	1	0	0	0	0	2
AT1G09176	0	1	0	0	0	0	1
AT1G09190	1	0	1	1	1	0	4
AT1G09200	1	0	1	1	1	1	5
AT1G09210	0	0	1	0	1	0	2
AT1G09220	0	0	0	0	1	0	1
AT1G09230	0	0	1	1	1	0	3
AT1G09280	0	0	1	1	1	0	3
AT1G09290	1	0	1	1	1	0	4
AT1G09300	1	0	1	1	1	0	4
AT1G09320	0	0	1	1	1	0	3
AT1G09330	0	1	0	0	0	0	1
AT1G09340	0	0	0	1	1	0	2
AT1G09390	0	1	0	0	0	0	1
AT1G09410	1	0	0	0	1	0	2
AT1G09415	0	0	0	0	1	0	1
AT1G09420	0	0	0	1	1	0	2
AT1G09450	1	0	1	1	1	1	5
AT1G09470	1	0	1	1	1	0	4
AT1G09490	0	0	0	1	0	0	1
AT1G09530	0	0	0	1	0	1	2
AT1G09540	1	1	0	0	0	0	2
AT1G09570	0	0	0	1	0	1	2
AT1G09575	0	1	0	0	0	0	1
AT1G09580	0	1	1	0	1	1	4
AT1G09590	1	0	1	1	1	0	4
AT1G09600	1	0	1	1	1	1	5
AT1G09620	1	0	1	1	1	0	4
AT1G09630	0	1	0	0	0	1	2
AT1G09640	0	0	1	1	1	0	3
AT1G09650	0	0	0	0	1	0	1
AT1G09660	1	0	1	1	1	1	5
AT1G09680	0	0	0	0	1	0	1
AT1G09690	1	0	1	1	1	1	5
AT1G09700	1	0	1	1	1	0	4
AT1G09710	0	0	0	1	0	0	1
AT1G09750	0	1	0	0	0	0	1
AT1G09760	0	0	1	1	1	0	3
AT1G09770	0	0	0	1	0	0	1
AT1G09800	1	0	1	1	1	0	4
AT1G09810	1	0	0	1	1	1	4
AT1G09815	0	0	0	1	1	0	2
AT1G09830	1	0	1	1	1	1	5
AT1G09900	1	0	0	1	1	0	3
AT1G09930	0	1	0	0	0	0	1
AT1G09980	0	0	0	1	1	1	3
AT1G09995	0	0	0	1	0	0	1
AT1G10010	0	0	0	1	0	0	1
AT1G10020	0	1	1	1	0	1	4
AT1G10030	0	1	0	0	0	0	1
AT1G10040	0	0	1	1	0	1	3
AT1G10120	0	0	0	0	1	0	1
AT1G10180	0	0	0	1	1	1	3
AT1G10230	1	0	1	1	1	0	4
AT1G10240	1	0	0	1	1	1	4
AT1G10250	0	0	1	0	1	0	2
AT1G10260	0	0	1	0	0	0	1
AT1G10270	1	0	1	1	1	1	5
AT1G10280	1	1	1	0	1	1	5
AT1G10300	1	0	0	0	1	0	2
AT1G10330	0	0	0	0	1	0	1
AT1G10385	1	1	0	0	0	0	2
AT1G10400	0	0	1	1	0	0	2
AT1G10417	0	0	1	1	1	1	4
AT1G10430	0	1	0	0	0	0	1
AT1G10440	0	0	0	1	0	0	1
AT1G10450	0	0	0	1	1	0	2
AT1G10455	0	1	0	0	0	0	1
AT1G10490	1	0	1	1	1	1	5
AT1G10520	1	0	0	1	1	1	4
AT1G10522	1	0	0	1	1	0	3
AT1G10560	0	0	1	1	0	0	2
AT1G10570	0	0	0	1	0	0	1
AT1G10580	0	0	0	0	1	0	1
AT1G10586	0	1	0	0	0	0	1
AT1G10600	0	0	0	1	0	0	1
AT1G10610	0	0	0	0	0	1	1
AT1G10640	0	1	0	0	0	0	1
AT1G10710	0	0	0	0	0	1	1
AT1G10747	0	0	0	1	0	0	1
AT1G10750	0	0	1	1	1	1	4
AT1G10760	0	0	1	1	0	1	3
AT1G10780	1	0	1	1	1	1	5
AT1G10820	0	0	0	0	1	0	1
AT1G10840	0	0	0	0	1	0	1
AT1G10850	0	0	1	1	0	0	2
AT1G10900	0	1	1	0	0	0	2
AT1G10910	1	0	1	1	1	0	4
AT1G10930	1	0	1	1	1	0	4
AT1G11040	1	1	0	0	1	0	3
AT1G11120	1	0	0	0	1	0	2
AT1G11130	1	0	1	1	1	1	5
AT1G11160	0	1	0	0	0	0	1
AT1G11170	0	0	1	1	0	0	2
AT1G11180	0	0	0	1	0	0	1
AT1G11210	0	0	0	1	0	0	1
AT1G11220	0	0	0	1	1	0	2
AT1G11240	1	0	1	1	1	0	4
AT1G11280	0	0	0	1	1	0	2
AT1G11320	0	0	0	0	1	0	1
AT1G11380	0	1	0	0	0	0	1
AT1G11420	1	0	1	1	1	1	5
AT1G11430	0	0	1	1	1	0	3
AT1G11460	0	1	0	0	0	0	1
AT1G11475	1	0	1	1	1	1	5
AT1G11482	0	1	0	0	0	1	2
AT1G11490	0	0	0	0	0	1	1
AT1G11510	0	0	0	1	0	1	2
AT1G11520	0	0	0	1	0	1	2
AT1G11545	1	1	1	0	0	1	4
AT1G11655	1	1	0	0	0	0	2
AT1G11710	1	0	0	0	1	0	2
AT1G11720	1	0	0	1	1	1	4
AT1G11730	1	0	0	1	1	0	3
AT1G11750	0	0	0	0	1	0	1
AT1G11755	0	0	0	0	1	0	1
AT1G11780	0	0	0	1	1	0	2
AT1G11800	0	0	0	1	1	0	2
AT1G11820	0	0	0	1	0	0	1
AT1G11900	0	0	0	0	1	0	1
AT1G11950	0	0	0	1	1	1	3
AT1G11980	0	0	0	1	0	0	1
AT1G12020	0	0	0	1	1	0	2
AT1G12040	0	1	0	0	0	0	1
AT1G12070	0	0	0	1	0	0	1
AT1G12090	0	1	0	0	0	0	1
AT1G12120	0	0	0	1	0	1	2
AT1G12130	0	0	1	1	0	1	3
AT1G12140	0	0	0	1	0	0	1
AT1G12150	1	1	0	0	0	0	2
AT1G12170	0	0	0	1	0	0	1
AT1G12190	1	1	1	0	0	1	4
AT1G12210	1	0	0	0	0	0	1
AT1G12220	1	0	0	0	1	0	2
AT1G12244	0	0	0	0	1	0	1
AT1G12250	0	0	0	1	1	0	2
AT1G12270	1	0	1	1	1	0	4
AT1G12300	1	0	1	0	1	0	3
AT1G12340	0	0	1	1	1	0	3
AT1G12370	1	0	0	1	1	1	4
AT1G12380	1	0	0	1	1	1	4
AT1G12430	0	0	0	1	1	0	2
AT1G12460	1	0	0	1	1	1	4
AT1G12530	0	1	0	0	0	0	1
AT1G12550	0	1	0	0	0	0	1
AT1G12560	0	1	0	0	0	0	1
AT1G12650	1	0	1	0	1	0	3
AT1G12700	0	0	0	0	1	0	1
AT1G12730	0	0	0	0	1	0	1
AT1G12770	0	0	1	0	1	0	2
AT1G12800	1	0	0	1	1	1	4
AT1G12820	0	0	0	1	0	1	2
AT1G12830	1	0	1	1	1	0	4
AT1G12845	0	1	0	0	0	0	1
AT1G12860	1	0	1	1	0	1	4
AT1G12880	1	0	0	0	0	0	1
AT1G12890	0	0	0	1	0	0	1
AT1G12900	0	0	0	1	0	0	1
AT1G12910	0	0	0	1	0	0	1
AT1G12920	1	0	1	1	1	0	4
AT1G12930	0	0	0	0	1	0	1
AT1G12938	0	1	0	0	0	0	1
AT1G12950	0	1	0	0	0	0	1
AT1G12960	0	1	0	0	0	0	1
AT1G12990	0	1	0	0	0	0	1
AT1G13030	1	0	1	1	1	1	5
AT1G13040	0	0	1	0	1	0	2
AT1G13050	0	0	0	0	1	0	1
AT1G13060	0	0	0	0	1	0	1
AT1G13070	0	0	0	1	0	0	1
AT1G13120	0	0	0	0	1	0	1
AT1G13140	0	0	1	1	1	0	3
AT1G13145	1	0	0	1	1	0	3
AT1G13150	0	0	0	1	1	0	2
AT1G13160	1	0	1	1	1	0	4
AT1G13170	0	0	1	1	1	1	4
AT1G13220	0	0	0	1	1	0	2
AT1G13270	1	0	0	1	1	0	3
AT1G13280	0	1	1	1	0	1	4
AT1G13300	0	1	0	0	0	0	1
AT1G13330	1	0	1	1	1	0	4
AT1G13380	0	0	1	1	1	0	3
AT1G13410	0	0	0	0	1	0	1
AT1G13460	0	1	0	0	0	0	1
AT1G13510	0	1	0	0	1	1	3
AT1G13530	0	0	0	1	0	0	1
AT1G13560	0	0	0	1	1	0	2
AT1G13580	0	1	1	0	0	0	2
AT1G13620	0	0	0	1	0	1	2
AT1G13650	0	1	0	0	0	1	2
AT1G13690	1	0	1	1	1	1	5
AT1G13730	1	0	1	1	1	1	5
AT1G13770	0	0	0	1	1	0	2
AT1G13790	0	0	0	1	0	0	1
AT1G13800	0	0	0	0	1	0	1
AT1G13810	0	0	0	1	1	0	2
AT1G13860	0	0	0	1	1	0	2
AT1G13910	0	0	0	1	1	0	2
AT1G13940	0	0	0	1	0	1	2
AT1G13950	0	1	0	0	0	0	1
AT1G14030	0	0	0	1	0	0	1
AT1G14060	1	0	1	1	1	0	4
AT1G14140	0	0	0	0	1	0	1
AT1G14170	0	1	0	0	0	0	1
AT1G14180	1	0	0	1	1	1	4
AT1G14185	0	1	0	0	0	0	1
AT1G14205	1	0	0	0	1	0	2
AT1G14280	0	1	0	0	0	0	1
AT1G14290	0	1	0	0	0	0	1
AT1G14300	1	0	1	1	1	0	4
AT1G14320	0	0	0	0	1	0	1
AT1G14350	0	0	1	1	1	1	4
AT1G14410	1	0	1	1	1	1	5
AT1G14470	1	0	1	0	1	0	3
AT1G14490	0	0	0	0	1	0	1
AT1G14510	0	0	0	1	0	0	1
AT1G14610	0	0	0	0	1	0	1
AT1G14620	1	0	1	1	1	0	4
AT1G14650	0	0	0	1	1	0	2
AT1G14680	0	0	0	0	1	0	1
AT1G14686	0	1	0	0	0	0	1
AT1G14690	0	0	0	1	0	0	1
AT1G14710	0	0	0	0	1	0	1
AT1G14720	0	0	0	1	0	1	2
AT1G14750	0	0	0	1	0	1	2
AT1G14770	0	1	1	0	1	0	3
AT1G14790	1	0	0	1	0	0	2
AT1G14810	1	0	1	0	1	0	3
AT1G14840	0	0	1	1	1	0	3
AT1G14850	0	0	0	0	1	0	1
AT1G14900	0	0	0	1	0	0	1
AT1G14920	1	0	1	1	1	0	4
AT1G14970	0	0	1	0	1	1	3
AT1G14980	1	0	1	1	1	1	5
AT1G15000	1	0	0	0	1	0	2
AT1G15002	0	0	0	0	1	0	1
AT1G15020	0	0	0	0	1	0	1
AT1G15040	0	1	0	0	0	0	1
AT1G15050	0	0	0	0	1	0	1
AT1G15150	0	0	0	0	0	1	1
AT1G15200	0	0	0	1	1	0	2
AT1G15220	0	0	0	1	1	0	2
AT1G15250	1	0	1	1	1	1	5
AT1G15280	0	0	0	1	0	0	1
AT1G15290	1	0	0	1	0	0	2
AT1G15300	0	0	1	1	1	0	3
AT1G15330	0	0	1	0	0	1	2
AT1G15340	0	0	0	1	1	0	2
AT1G15390	1	0	1	1	1	0	4
AT1G15420	0	0	0	1	1	0	2
AT1G15440	1	0	1	1	1	0	4
AT1G15480	1	0	1	1	1	0	4
AT1G15490	0	1	0	0	0	0	1
AT1G15500	0	0	1	1	1	0	3
AT1G15510	1	0	0	0	1	0	2
AT1G15550	0	1	0	0	0	0	1
AT1G15580	0	1	0	0	0	0	1
AT1G15630	0	1	0	0	0	0	1
AT1G15660	0	0	1	1	1	0	3
AT1G15690	0	0	0	0	1	0	1
AT1G15730	0	0	0	1	0	1	2
AT1G15760	0	0	0	0	1	0	1
AT1G15770	0	0	0	0	1	0	1
AT1G15810	1	0	1	1	1	0	4
AT1G15825	0	0	0	1	1	0	2
AT1G15830	0	0	0	1	0	0	1
AT1G15850	0	0	0	0	0	1	1
AT1G15870	1	0	0	1	1	0	3
AT1G15900	0	0	0	0	1	0	1
AT1G15910	1	0	1	1	1	1	5
AT1G15930	1	0	1	1	1	0	4
AT1G15940	0	0	0	1	1	1	3
AT1G16000	0	1	1	0	0	0	2
AT1G16020	0	0	0	1	0	1	2
AT1G16030	1	0	0	0	0	0	1
AT1G16040	0	0	1	1	1	0	3
AT1G16070	1	0	1	1	1	1	5
AT1G16080	1	0	0	1	0	0	2
AT1G16090	0	0	0	0	1	0	1
AT1G16170	0	1	0	0	0	0	1
AT1G16190	0	0	0	0	1	0	1
AT1G16220	1	0	0	1	1	1	4
AT1G16225	0	1	0	0	0	0	1
AT1G16280	1	0	1	1	1	0	4
AT1G16330	1	0	1	1	1	0	4
AT1G16350	1	0	1	1	1	0	4
AT1G16420	0	1	0	0	0	0	1
AT1G16440	1	1	0	0	0	0	2
AT1G16445	1	1	0	0	1	0	3
AT1G16460	0	0	0	1	0	0	1
AT1G16520	0	0	0	1	1	0	2
AT1G16550	0	0	0	1	1	1	3
AT1G16590	0	0	0	0	1	0	1
AT1G16610	1	0	1	1	1	0	4
AT1G16630	1	0	1	1	1	1	5
AT1G16635	0	0	0	0	1	0	1
AT1G16640	0	0	0	0	1	0	1
AT1G16650	0	0	0	1	1	0	2
AT1G16680	0	0	1	1	1	0	3
AT1G16690	0	0	1	0	1	0	2
AT1G16740	1	0	1	1	1	0	4
AT1G16780	0	0	0	1	1	0	2
AT1G16790	0	0	0	0	1	0	1
AT1G16830	0	0	1	0	1	0	2
AT1G16870	1	0	1	1	1	0	4
AT1G16900	0	0	0	0	1	0	1
AT1G16916	0	0	0	0	1	0	1
AT1G16920	0	0	1	1	1	0	3
AT1G16970	0	0	0	0	1	0	1
AT1G17010	0	0	1	0	0	0	1
AT1G17040	0	0	0	1	0	0	1
AT1G17140	0	0	1	1	1	1	4
AT1G17200	0	0	0	1	0	0	1
AT1G17230	0	0	1	0	0	0	1
AT1G17370	0	0	0	1	1	1	3
AT1G17400	0	0	1	1	0	1	3
AT1G17460	0	0	0	1	0	0	1
AT1G17470	0	0	0	1	1	0	2
AT1G17480	1	0	0	1	1	1	4
AT1G17490	0	0	0	1	0	0	1
AT1G17510	1	0	1	1	1	1	5
AT1G17560	1	0	1	1	1	0	4
AT1G17630	0	0	0	0	1	0	1
AT1G17640	0	0	0	0	1	0	1
AT1G17650	0	0	0	0	1	0	1
AT1G17665	0	0	0	0	1	0	1
AT1G17690	1	0	1	1	1	0	4
AT1G17850	1	0	1	1	1	0	4
AT1G17880	1	0	1	1	1	0	4
AT1G17920	0	0	1	0	0	0	1
AT1G17930	0	0	0	1	0	0	1
AT1G18030	0	0	0	1	0	0	1
AT1G18040	0	0	1	0	1	0	2
AT1G18060	0	0	0	0	1	0	1
AT1G18070	0	0	0	0	1	0	1
AT1G18075	1	0	0	1	0	0	2
AT1G18080	0	0	0	0	1	0	1
AT1G18090	1	0	1	0	0	0	2
AT1G18170	0	0	0	0	1	0	1
AT1G18250	1	0	0	1	1	1	4
AT1G18265	0	0	0	1	0	1	2
AT1G18290	0	1	0	0	0	0	1
AT1G18320	1	0	1	0	1	0	3
AT1G18330	1	0	0	1	1	1	4
AT1G18335	0	0	0	1	0	0	1
AT1G18340	0	0	0	1	1	0	2
AT1G18370	1	0	1	1	1	1	5
AT1G18415	0	0	0	0	1	0	1
AT1G18420	0	1	0	0	0	0	1
AT1G18430	0	1	0	0	0	0	1
AT1G18450	1	0	1	1	1	0	4
AT1G18480	0	0	1	1	1	0	3
AT1G18500	1	0	1	1	1	0	4
AT1G18540	1	0	1	1	1	0	4
AT1G18550	0	0	0	1	1	1	3
AT1G18580	0	1	1	0	1	1	4
AT1G18590	1	0	0	1	0	1	3
AT1G18620	0	1	0	0	0	0	1
AT1G18630	1	0	1	0	1	0	3
AT1G18650	1	0	1	1	0	1	4
AT1G18680	0	0	0	0	1	0	1
AT1G18700	0	0	1	1	0	0	2
AT1G18740	0	0	0	1	0	0	1
AT1G18750	0	0	0	1	1	0	2
AT1G18800	1	0	1	1	1	0	4
AT1G18850	1	0	1	1	1	0	4
AT1G19010	0	0	0	0	1	0	1
AT1G19080	0	0	0	0	1	0	1
AT1G19190	0	1	0	0	0	0	1
AT1G19230	0	1	0	0	0	0	1
AT1G19240	1	0	0	0	1	0	2
AT1G19290	0	0	1	0	1	0	2
AT1G19340	1	0	0	1	1	0	3
AT1G19350	0	0	0	1	0	1	2
AT1G19360	0	1	0	0	0	0	1
AT1G19370	0	1	0	0	0	1	2
AT1G19371	0	0	1	0	0	0	1
AT1G19415	0	1	1	0	0	0	2
AT1G19485	0	0	0	1	1	0	2
AT1G19490	0	0	0	1	0	0	1
AT1G19520	1	0	1	1	1	1	5
AT1G19530	0	0	0	1	0	0	1
AT1G19600	0	0	0	1	1	0	2
AT1G19680	0	0	0	1	0	0	1
AT1G19690	0	1	0	1	1	0	3
AT1G19710	0	1	1	0	0	0	2
AT1G19720	0	0	0	0	1	0	1
AT1G19860	0	0	0	1	0	0	1
AT1G19880	0	0	0	1	1	0	2
AT1G19890	0	0	0	0	0	1	1
AT1G19950	1	0	1	1	1	0	4
AT1G19960	0	0	0	1	1	0	2
AT1G19970	0	0	0	1	1	0	2
AT1G19990	1	0	1	1	1	0	4
AT1G20010	0	1	0	0	0	0	1
AT1G20015	0	0	1	1	1	0	3
AT1G20050	0	1	0	0	0	0	1
AT1G20060	0	0	1	1	1	1	4
AT1G20065	0	0	0	0	1	0	1
AT1G20130	1	0	0	0	0	0	1
AT1G20190	0	1	0	0	0	0	1
AT1G20220	1	0	1	1	1	1	5
AT1G20230	1	0	0	0	1	0	2
AT1G20270	0	0	0	1	0	0	1
AT1G20300	0	0	0	0	1	0	1
AT1G20330	0	0	0	1	1	0	2
AT1G20370	1	0	1	1	1	1	5
AT1G20405	0	0	0	1	0	0	1
AT1G20410	1	0	1	1	1	1	5
AT1G20430	1	1	1	1	1	1	6
AT1G20480	0	0	0	1	0	0	1
AT1G20515	0	0	0	1	0	0	1
AT1G20560	0	0	0	1	0	0	1
AT1G20570	1	0	0	0	1	0	2
AT1G20580	0	0	1	1	1	0	3
AT1G20590	0	0	0	1	1	0	2
AT1G20610	1	1	1	1	1	1	6
AT1G20620	0	0	0	1	0	0	1
AT1G20720	1	0	1	1	1	0	4
AT1G20750	0	0	0	1	0	0	1
AT1G20795	0	0	0	0	0	1	1
AT1G20810	1	0	0	0	1	0	2
AT1G20816	0	0	0	0	1	0	1
AT1G20840	0	1	0	0	0	0	1
AT1G20900	0	0	0	1	1	0	2
AT1G20910	0	0	0	0	1	0	1
AT1G20930	1	0	1	1	1	1	5
AT1G20950	0	0	1	0	1	0	2
AT1G20960	0	0	0	0	1	0	1
AT1G21050	0	0	0	0	1	0	1
AT1G21060	1	0	0	1	0	0	2
AT1G21065	0	0	0	1	0	0	1
AT1G21070	0	1	0	0	0	0	1
AT1G21090	1	0	0	1	1	1	4
AT1G21150	1	0	0	1	1	1	4
AT1G21190	1	0	1	1	1	0	4
AT1G21260	0	0	1	0	0	0	1
AT1G21280	0	0	1	0	0	0	1
AT1G21360	0	1	0	0	0	0	1
AT1G21440	0	0	0	1	0	1	2
AT1G21530	0	0	0	1	0	1	2
AT1G21540	1	0	0	0	0	0	1
AT1G21560	1	0	1	1	1	1	5
AT1G21600	0	0	1	1	1	0	3
AT1G21610	0	0	0	0	1	0	1
AT1G21650	1	0	1	1	1	1	5
AT1G21690	1	0	1	1	1	1	5
AT1G21710	0	0	0	1	1	0	2
AT1G21740	0	0	1	1	1	1	4
AT1G21750	0	1	1	0	0	1	3
AT1G21840	0	0	0	1	0	0	1
AT1G21880	1	0	1	1	1	1	5
AT1G21920	0	1	1	1	0	1	4
AT1G21930	0	1	0	1	0	0	2
AT1G21990	0	0	0	0	0	1	1
AT1G22030	0	0	0	1	1	1	3
AT1G22100	0	1	0	0	0	0	1
AT1G22120	0	1	0	0	0	0	1
AT1G22140	0	0	0	1	0	0	1
AT1G22160	0	0	0	0	0	1	1
AT1G22210	1	1	0	0	1	1	4
AT1G22220	0	0	0	1	0	0	1
AT1G22240	0	0	0	0	0	1	1
AT1G22260	0	0	0	0	1	0	1
AT1G22270	1	0	1	0	1	0	3
AT1G22310	0	0	0	1	0	0	1
AT1G22330	0	1	0	0	0	0	1
AT1G22460	1	0	0	0	0	0	1
AT1G22480	0	0	0	1	0	0	1
AT1G22500	0	1	0	0	0	0	1
AT1G22530	0	1	0	0	0	0	1
AT1G22540	0	1	0	0	0	0	1
AT1G22550	0	1	0	0	0	0	1
AT1G22570	0	1	0	0	0	1	2
AT1G22590	0	1	0	0	0	0	1
AT1G22660	0	0	1	1	1	0	3
AT1G22700	0	0	0	1	0	0	1
AT1G22730	0	0	1	0	1	0	2
AT1G22780	1	0	1	1	1	1	5
AT1G22790	0	0	0	1	0	1	2
AT1G22870	0	0	0	1	0	0	1
AT1G22882	0	1	0	0	0	0	1
AT1G22920	0	0	0	1	1	0	2
AT1G22940	0	0	0	0	1	0	1
AT1G22950	0	0	0	1	1	0	2
AT1G22960	0	0	1	0	1	0	2
AT1G22970	1	0	1	1	1	1	5
AT1G22980	1	0	1	1	0	0	3
AT1G23000	1	0	0	1	1	1	4
AT1G23010	1	0	0	0	0	0	1
AT1G23020	0	1	0	0	0	0	1
AT1G23030	0	1	0	0	0	0	1
AT1G23070	0	0	0	1	0	1	2
AT1G23080	0	0	0	0	0	1	1
AT1G23090	1	0	0	0	0	0	1
AT1G23100	1	0	1	1	1	0	4
AT1G23180	0	0	1	0	1	0	2
AT1G23220	1	0	0	1	1	0	3
AT1G23240	1	0	0	0	0	0	1
AT1G23280	1	0	1	1	1	0	4
AT1G23290	1	0	1	1	1	1	5
AT1G23330	0	0	0	1	0	1	2
AT1G23340	0	0	0	0	1	1	2
AT1G23350	0	0	0	0	1	0	1
AT1G23360	0	0	0	1	0	0	1
AT1G23400	0	0	0	1	1	0	2
AT1G23410	1	0	1	1	1	1	5
AT1G23480	0	1	0	0	0	1	2
AT1G23540	1	1	0	0	0	0	2
AT1G23750	0	1	1	0	0	1	3
AT1G23850	0	0	1	1	0	0	2
AT1G23860	1	0	0	1	1	0	3
AT1G23910	0	1	0	0	0	0	1
AT1G23920	0	0	0	1	0	0	1
AT1G23935	1	0	1	0	1	0	3
AT1G23940	1	0	0	0	1	1	3
AT1G23965	0	1	0	1	0	0	2
AT1G24050	0	0	1	1	1	0	3
AT1G24068	0	1	0	0	0	0	1
AT1G24090	0	0	1	0	1	0	2
AT1G24240	0	0	0	1	0	1	2
AT1G24265	1	0	1	1	1	0	4
AT1G24290	1	0	0	0	1	0	2
AT1G24310	1	0	1	0	1	0	3
AT1G24320	0	1	1	0	0	0	2
AT1G24450	1	1	0	1	0	1	4
AT1G24510	1	0	1	1	1	1	5
AT1G24520	0	0	1	0	0	0	1
AT1G24577	0	0	0	1	0	0	1
AT1G24590	0	0	0	1	0	0	1
AT1G24620	1	1	0	0	1	0	3
AT1G24735	0	1	0	0	0	0	1
AT1G25209	0	0	1	0	0	0	1
AT1G25240	1	1	0	0	1	0	3
AT1G25250	0	0	0	0	1	0	1
AT1G25260	1	0	1	1	1	1	5
AT1G25320	0	0	0	1	0	0	1
AT1G25350	0	0	0	0	1	0	1
AT1G25360	1	0	1	1	1	0	4
AT1G25375	0	0	1	1	1	1	4
AT1G25500	0	1	1	0	0	1	3
AT1G25510	1	1	0	1	1	1	5
AT1G26100	0	0	0	0	1	0	1
AT1G26160	0	0	0	1	1	0	2
AT1G26170	1	0	1	1	1	1	5
AT1G26180	0	0	0	1	0	0	1
AT1G26230	0	0	0	0	1	0	1
AT1G26233	0	0	0	0	1	0	1
AT1G26260	0	0	1	0	0	1	2
AT1G26330	1	0	1	1	0	0	3
AT1G26340	0	0	1	0	1	0	2
AT1G26360	1	1	0	0	0	0	2
AT1G26370	0	0	0	1	1	0	2
AT1G26460	0	0	1	1	1	0	3
AT1G26470	1	0	0	0	0	0	1
AT1G26480	0	0	0	0	0	1	1
AT1G26500	1	0	1	0	1	0	3
AT1G26520	1	0	1	1	1	1	5
AT1G26530	1	0	0	1	1	1	4
AT1G26540	0	0	1	1	0	0	2
AT1G26600	0	0	0	0	1	0	1
AT1G26610	0	0	0	0	1	0	1
AT1G26630	0	0	0	0	1	0	1
AT1G26640	0	1	0	0	0	0	1
AT1G26660	0	0	1	1	1	0	3
AT1G26680	0	0	0	0	0	1	1
AT1G26700	0	1	0	0	0	0	1
AT1G26740	1	0	1	1	1	0	4
AT1G26760	1	0	0	1	1	1	4
AT1G26796	0	0	1	1	0	0	2
AT1G26799	0	1	0	0	0	0	1
AT1G26840	1	0	1	1	1	0	4
AT1G26870	0	0	1	1	0	1	3
AT1G26880	1	0	1	1	1	1	5
AT1G26910	1	0	1	1	1	0	4
AT1G26911	0	0	0	1	0	0	1
AT1G26960	0	1	0	0	0	0	1
AT1G26970	0	1	0	0	0	0	1
AT1G26973	0	0	0	1	0	0	1
AT1G26975	0	0	0	1	0	0	1
AT1G26976	0	0	0	1	0	0	1
AT1G27040	1	0	0	0	0	0	1
AT1G27050	1	0	1	1	1	1	5
AT1G27060	1	0	1	1	1	0	4
AT1G27090	0	0	1	0	1	0	2
AT1G27140	1	1	1	0	1	1	5
AT1G27190	1	1	1	1	1	1	6
AT1G27390	1	0	1	0	1	0	3
AT1G27400	1	0	1	1	1	1	5
AT1G27410	1	0	0	0	1	0	2
AT1G27435	1	0	1	1	1	0	4
AT1G27460	0	0	0	1	0	0	1
AT1G27470	0	0	1	0	1	0	2
AT1G27540	0	0	0	0	1	0	1
AT1G27570	0	0	0	0	1	0	1
AT1G27580	0	0	0	0	1	0	1
AT1G27595	0	0	0	0	1	0	1
AT1G27671	0	0	0	0	1	0	1
AT1G27680	0	0	1	1	0	0	2
AT1G27690	0	0	0	0	1	0	1
AT1G27740	1	1	0	0	0	0	2
AT1G27820	0	0	0	1	1	0	2
AT1G27880	1	0	1	1	1	0	4
AT1G27900	0	0	0	0	1	0	1
AT1G27930	1	1	1	0	1	1	5
AT1G27960	0	0	0	1	0	0	1
AT1G28000	0	0	1	0	0	0	1
AT1G28007	0	0	0	0	1	0	1
AT1G28060	0	0	0	0	1	0	1
AT1G28070	0	1	0	0	1	0	2
AT1G28080	0	0	0	0	1	0	1
AT1G28110	0	0	0	0	1	0	1
AT1G28150	0	0	0	0	0	1	1
AT1G28170	1	1	0	0	0	0	2
AT1G28180	1	0	0	0	0	0	1
AT1G28190	0	0	0	1	0	0	1
AT1G28210	0	0	0	0	1	0	1
AT1G28270	1	0	1	1	0	0	3
AT1G28280	0	1	0	0	0	0	1
AT1G28330	0	1	0	0	0	0	1
AT1G28350	0	0	1	0	1	0	2
AT1G28360	0	0	1	1	0	0	2
AT1G28375	0	0	0	1	0	0	1
AT1G28395	1	0	1	1	1	0	4
AT1G28400	0	0	0	0	1	0	1
AT1G28420	0	0	1	1	1	0	3
AT1G28455	0	1	0	0	0	0	1
AT1G28460	0	0	0	1	0	0	1
AT1G28465	0	0	0	1	0	0	1
AT1G28510	0	1	0	0	0	0	1
AT1G28530	1	0	1	1	1	1	5
AT1G28560	0	0	0	1	1	0	2
AT1G28620	0	0	0	1	0	0	1
AT1G28630	0	1	0	0	0	0	1
AT1G28710	0	1	0	1	1	1	4
AT1G28760	0	0	1	0	0	0	1
AT1G28770	0	0	0	1	0	0	1
AT1G28810	0	0	0	0	1	0	1
AT1G28870	0	1	0	0	1	0	2
AT1G28880	0	0	0	0	1	0	1
AT1G28900	0	0	0	1	1	1	3
AT1G28910	0	0	1	1	0	1	3
AT1G29010	0	1	0	0	0	0	1
AT1G29020	1	1	0	0	0	0	2
AT1G29030	1	0	1	1	1	0	4
AT1G29070	1	0	1	1	1	0	4
AT1G29170	1	0	0	1	0	0	2
AT1G29230	0	1	0	0	0	0	1
AT1G29250	1	0	1	1	1	1	5
AT1G29270	1	0	0	0	0	0	1
AT1G29320	1	0	1	1	1	1	5
AT1G29350	0	0	0	0	1	0	1
AT1G29370	0	0	0	0	1	0	1
AT1G29418	1	0	0	0	1	0	2
AT1G29420	0	0	0	0	1	0	1
AT1G29500	1	0	0	0	0	0	1
AT1G29530	1	0	0	1	0	1	3
AT1G29540	1	1	0	0	0	0	2
AT1G29630	0	0	1	1	0	0	2
AT1G29700	0	0	0	1	0	0	1
AT1G29710	1	0	0	1	1	0	3
AT1G29785	1	1	1	0	0	1	4
AT1G29790	0	0	0	0	0	1	1
AT1G29820	0	0	0	1	0	0	1
AT1G29840	0	0	0	1	1	0	2
AT1G29880	1	0	1	1	1	0	4
AT1G29900	1	0	1	1	1	0	4
AT1G29910	1	0	0	1	0	0	2
AT1G29940	1	0	1	1	1	1	5
AT1G29950	0	0	0	0	1	0	1
AT1G29960	1	0	0	1	1	1	4
AT1G29965	0	0	0	0	1	0	1
AT1G29980	1	0	1	1	1	1	5
AT1G29990	0	0	0	0	1	0	1
AT1G30010	0	0	0	1	1	0	2
AT1G30050	0	1	0	0	0	0	1
AT1G30060	0	0	0	1	1	0	2
AT1G30070	1	0	0	0	0	0	1
AT1G30120	0	0	1	1	0	0	2
AT1G30170	0	0	0	0	1	0	1
AT1G30190	0	1	0	0	0	0	1
AT1G30230	1	0	1	1	1	0	4
AT1G30240	1	0	1	1	1	1	5
AT1G30270	0	1	0	0	0	0	1
AT1G30280	0	0	0	0	1	0	1
AT1G30290	1	0	0	0	1	0	2
AT1G30330	0	0	0	1	0	0	1
AT1G30410	1	0	0	0	0	0	1
AT1G30440	0	0	0	0	1	0	1
AT1G30460	0	0	0	1	1	0	2
AT1G30490	0	0	0	1	1	0	2
AT1G30520	0	0	0	0	1	1	2
AT1G30530	0	0	1	0	0	1	2
AT1G30550	0	0	1	1	0	0	2
AT1G30560	1	0	0	0	1	0	2
AT1G30580	0	0	1	1	1	0	3
AT1G30590	0	0	1	1	1	1	4
AT1G30600	1	0	0	1	1	1	4
AT1G30610	0	0	0	1	1	0	2
AT1G30650	0	1	0	0	0	0	1
AT1G30680	1	0	0	1	1	1	4
AT1G30690	0	1	0	0	1	0	2
AT1G30820	1	0	0	0	1	0	2
AT1G30825	0	0	0	0	1	0	1
AT1G30835	1	1	1	1	0	1	5
AT1G30850	1	1	0	0	0	0	2
AT1G30860	0	1	0	0	0	0	1
AT1G30870	0	1	0	0	0	0	1
AT1G30880	1	0	1	1	1	0	4
AT1G30960	1	0	1	1	1	0	4
AT1G30970	0	0	1	1	1	0	3
AT1G30972	0	0	1	1	0	0	2
AT1G30990	0	1	0	0	0	0	1
AT1G31000	0	0	0	0	1	0	1
AT1G31010	1	0	0	1	1	0	3
AT1G31020	0	0	0	1	1	0	2
AT1G31040	1	0	0	0	0	1	2
AT1G31150	0	0	0	1	0	1	2
AT1G31160	0	0	1	1	1	0	3
AT1G31173	1	0	0	0	0	0	1
AT1G31180	1	0	1	1	1	0	4
AT1G31190	0	0	0	0	1	0	1
AT1G31200	0	0	0	0	1	0	1
AT1G31220	1	0	1	1	1	1	5
AT1G31230	0	0	1	0	1	0	2
AT1G31240	0	0	0	0	1	0	1
AT1G31310	0	0	0	1	0	0	1
AT1G31335	1	0	0	0	1	0	2
AT1G31340	0	0	0	0	1	0	1
AT1G31410	0	0	0	1	1	0	2
AT1G31420	0	0	1	0	0	0	1
AT1G31500	0	0	0	0	1	0	1
AT1G31540	0	1	0	0	0	0	1
AT1G31650	0	0	1	1	0	0	2
AT1G31660	1	0	1	1	1	0	4
AT1G31750	1	1	0	0	0	0	2
AT1G31760	1	0	1	1	1	1	5
AT1G31800	0	0	0	0	0	1	1
AT1G31817	0	0	1	0	1	0	2
AT1G31830	0	0	1	0	0	0	1
AT1G31860	1	0	1	1	1	1	5
AT1G31910	0	0	1	0	0	1	2
AT1G31950	0	0	1	0	0	0	1
AT1G31970	1	0	1	1	1	0	4
AT1G31983	0	1	0	0	0	0	1
AT1G32060	0	0	0	1	0	0	1
AT1G32140	0	1	0	0	0	0	1
AT1G32160	0	0	0	1	0	0	1
AT1G32190	1	1	1	1	1	1	6
AT1G32200	0	0	1	1	1	0	3
AT1G32225	0	0	0	1	0	0	1
AT1G32240	0	0	1	0	0	0	1
AT1G32310	0	0	1	0	0	0	1
AT1G32380	1	0	1	1	1	0	4
AT1G32385	0	0	0	0	1	0	1
AT1G32415	0	0	0	0	1	1	2
AT1G32440	0	0	0	0	1	0	1
AT1G32500	0	0	0	1	0	0	1
AT1G32505	0	0	0	0	0	1	1
AT1G32570	0	0	0	0	0	1	1
AT1G32580	1	0	1	1	1	0	4
AT1G32583	0	0	0	1	1	0	2
AT1G32630	1	0	0	0	1	0	2
AT1G32670	0	1	0	0	0	0	1
AT1G32690	0	1	0	1	0	0	2
AT1G32730	0	0	1	1	1	0	3
AT1G32740	0	0	0	1	0	0	1
AT1G32770	0	0	0	0	1	0	1
AT1G32900	0	0	1	1	0	1	3
AT1G32930	0	1	0	0	1	0	2
AT1G32950	1	1	0	0	0	0	2
AT1G32990	1	0	0	1	0	0	2
AT1G32992	0	1	0	0	0	0	1
AT1G33040	1	0	1	1	1	1	5
AT1G33060	1	0	1	1	0	0	3
AT1G33090	0	1	0	0	1	0	2
AT1G33100	0	1	0	0	0	0	1
AT1G33120	1	0	1	1	1	1	5
AT1G33140	1	0	1	1	1	1	5
AT1G33160	0	0	0	1	0	0	1
AT1G33170	1	0	0	0	0	0	1
AT1G33265	0	0	1	0	0	0	1
AT1G33390	1	0	1	1	1	0	4
AT1G33400	1	0	1	1	1	1	5
AT1G33410	0	0	1	1	1	0	3
AT1G33420	0	0	0	1	0	0	1
AT1G33470	0	0	0	0	1	0	1
AT1G33480	0	0	1	0	1	1	3
AT1G33500	0	0	0	0	1	0	1
AT1G33520	0	0	1	1	1	0	3
AT1G33615	1	0	0	0	0	0	1
AT1G33660	0	0	1	0	0	0	1
AT1G33670	0	0	1	0	0	0	1
AT1G33680	0	0	1	1	1	0	3
AT1G33700	1	1	0	0	0	0	2
AT1G33750	0	0	1	1	0	0	2
AT1G33785	1	0	0	0	0	0	1
AT1G33790	0	0	0	1	0	0	1
AT1G33800	0	1	0	0	0	0	1
AT1G33810	0	0	0	1	0	0	1
AT1G33890	0	0	0	0	1	0	1
AT1G34010	1	0	1	1	1	0	4
AT1G34030	1	0	1	1	1	1	5
AT1G34065	0	0	0	0	1	0	1
AT1G34070	0	0	0	0	1	0	1
AT1G34080	0	0	0	0	1	0	1
AT1G34110	1	0	1	1	0	1	4
AT1G34130	1	0	1	1	1	1	5
AT1G34150	0	0	0	1	1	0	2
AT1G34160	1	0	1	1	1	1	5
AT1G34180	0	0	0	1	0	0	1
AT1G34210	1	0	1	1	1	1	5
AT1G34320	0	0	0	1	0	1	2
AT1G34330	1	1	0	0	0	0	2
AT1G34340	0	1	0	0	0	0	1
AT1G34355	1	0	0	1	1	1	4
AT1G34360	0	0	0	0	1	0	1
AT1G34380	0	0	0	0	1	0	1
AT1G34392	0	0	1	0	0	0	1
AT1G34430	0	0	1	0	0	0	1
AT1G34470	0	0	0	0	1	0	1
AT1G34510	1	1	0	0	0	0	2
AT1G34520	0	1	0	0	1	0	2
AT1G34540	1	1	0	0	0	0	2
AT1G34560	0	0	1	1	1	0	3
AT1G34570	0	0	0	0	1	0	1
AT1G34690	0	0	0	1	1	0	2
AT1G34750	0	1	0	0	0	0	1
AT1G34760	0	1	0	0	0	0	1
AT1G34770	1	0	0	0	0	0	1
AT1G35035	0	1	0	0	0	0	1
AT1G35110	0	0	0	1	0	0	1
AT1G35146	0	1	0	1	0	0	2
AT1G35230	0	0	0	1	0	1	2
AT1G35270	0	0	1	0	0	1	2
AT1G35320	0	0	1	0	1	0	2
AT1G35330	1	1	0	0	0	0	2
AT1G35430	0	1	0	0	0	0	1
AT1G35500	0	0	0	1	0	0	1
AT1G35530	1	0	1	1	0	0	3
AT1G35570	0	1	0	0	0	0	1
AT1G35600	0	1	0	0	0	0	1
AT1G35610	1	0	0	1	1	1	4
AT1G35612	1	0	0	0	0	1	2
AT1G35614	0	1	1	1	1	0	4
AT1G35660	0	0	1	1	0	0	2
AT1G35670	0	1	0	0	0	0	1
AT1G35710	0	0	1	0	0	1	2
AT1G36078	0	0	0	1	0	0	1
AT1G36090	0	0	0	1	1	0	2
AT1G36140	0	1	0	0	0	0	1
AT1G36180	1	0	0	1	0	1	3
AT1G36260	1	0	0	0	0	0	1
AT1G36280	1	0	1	1	1	0	4
AT1G36290	0	1	0	0	0	0	1
AT1G36310	1	0	1	1	1	0	4
AT1G36390	0	0	0	1	1	0	2
AT1G36495	0	0	0	0	0	1	1
AT1G36580	0	0	0	1	1	0	2
AT1G36660	0	0	0	1	0	0	1
AT1G36990	0	0	0	1	1	0	2
AT1G37020	0	0	0	1	0	0	1
AT1G37060	1	0	0	0	0	0	1
AT1G37120	0	1	0	0	0	0	1
AT1G37150	1	0	0	1	1	0	3
AT1G37160	0	0	1	0	0	0	1
AT1G37603	0	1	0	0	0	0	1
AT1G38423	1	0	0	1	0	0	2
AT1G38460	0	0	0	0	1	0	1
AT1G39670	1	0	0	0	0	0	1
AT1G40089	0	0	0	1	0	1	2
AT1G40099	1	1	0	0	0	1	3
AT1G40390	1	0	0	0	0	0	1
AT1G41775	0	0	0	1	0	0	1
AT1G41830	1	1	1	0	0	1	4
AT1G41855	0	0	0	0	0	1	1
AT1G41860	0	0	0	0	0	1	1
AT1G41870	1	0	0	0	0	0	1
AT1G41880	1	0	1	1	1	0	4
AT1G42110	0	0	0	1	0	0	1
AT1G42260	0	1	1	0	0	0	2
AT1G42270	1	1	1	0	0	0	3
AT1G42310	0	1	0	0	0	0	1
AT1G42430	1	0	1	1	1	1	5
AT1G42440	1	0	1	0	1	0	3
AT1G42500	1	0	0	0	0	0	1
AT1G42600	0	0	0	0	0	1	1
AT1G42705	1	1	0	1	1	1	5
AT1G42740	0	1	0	0	0	0	1
AT1G42852	0	0	0	1	1	0	2
AT1G42924	0	0	0	1	1	0	2
AT1G43005	0	0	0	1	0	0	1
AT1G43150	0	0	0	0	0	1	1
AT1G43170	1	0	1	1	1	1	5
AT1G43190	0	0	1	1	1	0	3
AT1G43580	0	0	1	1	1	0	3
AT1G43600	0	0	0	1	0	0	1
AT1G43730	1	0	0	0	0	0	1
AT1G43765	0	0	0	0	1	0	1
AT1G43766	1	0	0	0	0	0	1
AT1G43860	0	0	0	0	1	0	1
AT1G43980	1	0	1	1	1	0	4
AT1G44000	0	0	0	1	0	0	1
AT1G44020	0	1	1	0	0	1	3
AT1G44050	0	1	0	0	0	1	2
AT1G44090	1	0	0	0	0	0	1
AT1G44100	0	0	0	1	0	0	1
AT1G44110	1	0	1	1	1	1	5
AT1G44510	0	0	0	0	0	1	1
AT1G44542	0	1	0	0	0	0	1
AT1G44575	0	1	0	0	0	0	1
AT1G44674	0	0	1	0	0	0	1
AT1G44740	1	0	1	0	0	0	2
AT1G44780	1	0	1	1	1	1	5
AT1G44790	0	0	0	1	0	0	1
AT1G44810	1	0	1	1	1	1	5
AT1G44835	1	0	1	0	1	0	3
AT1G44900	1	0	1	1	1	1	5
AT1G44910	0	0	1	1	1	0	3
AT1G44940	0	0	1	0	0	0	1
AT1G45110	1	0	1	1	1	0	4
AT1G45130	0	0	1	0	0	0	1
AT1G45140	0	1	0	0	0	0	1
AT1G45170	1	0	1	1	1	0	4
AT1G45207	0	0	0	1	0	0	1
AT1G45230	1	0	1	0	1	0	3
AT1G45231	1	0	0	1	1	0	3
AT1G45233	0	0	1	1	0	0	2
AT1G45240	0	0	0	0	1	0	1
AT1G45248	0	0	0	1	1	0	2
AT1G45332	0	0	1	1	1	0	3
AT1G45545	1	1	0	0	0	0	2
AT1G45832	0	0	0	0	1	0	1
AT1G46192	1	0	0	0	0	0	1
AT1G46264	1	0	0	1	0	1	3
AT1G47210	1	0	1	1	1	0	4
AT1G47230	1	0	1	1	1	1	5
AT1G47270	0	0	0	1	1	1	3
AT1G47440	0	1	0	0	0	0	1
AT1G47450	1	1	0	0	0	1	3
AT1G47470	0	0	1	0	0	0	1
AT1G47490	1	0	1	1	1	0	4
AT1G47500	1	0	1	1	1	0	4
AT1G47560	0	1	0	0	0	0	1
AT1G47570	0	0	0	0	1	0	1
AT1G47578	0	0	0	1	1	1	3
AT1G47580	0	0	0	1	1	1	3
AT1G47610	0	1	0	0	0	0	1
AT1G47625	0	0	0	1	1	0	2
AT1G47655	0	0	0	0	1	1	2
AT1G47670	1	0	1	1	1	1	5
AT1G47720	1	0	0	0	1	0	2
AT1G47740	0	1	0	0	0	0	1
AT1G47765	0	1	0	0	0	0	1
AT1G47820	1	0	1	0	1	0	3
AT1G47910	0	1	0	0	0	0	1
AT1G47915	0	0	1	1	0	0	2
AT1G47920	0	0	1	1	1	0	3
AT1G47940	1	0	0	0	0	0	1
AT1G47950	0	0	0	1	0	0	1
AT1G47970	0	0	1	1	1	0	3
AT1G48050	0	1	0	0	0	0	1
AT1G48060	0	0	0	1	0	0	1
AT1G48120	0	0	0	1	1	0	2
AT1G48170	0	0	1	1	1	1	4
AT1G48175	1	0	0	0	0	1	2
AT1G48180	0	0	0	0	0	1	1
AT1G48267	0	0	1	0	1	0	2
AT1G48310	0	0	0	1	1	0	2
AT1G48315	0	0	0	0	1	0	1
AT1G48350	1	0	1	1	1	1	5
AT1G48360	0	0	0	1	0	0	1
AT1G48380	0	0	0	1	1	0	2
AT1G48390	0	0	0	0	1	1	2
AT1G48430	0	0	0	1	1	1	3
AT1G48460	1	0	1	1	1	1	5
AT1G48510	0	0	0	1	0	0	1
AT1G48520	0	0	0	1	1	0	2
AT1G48550	0	0	1	0	0	0	1
AT1G48560	0	0	1	1	1	1	4
AT1G48570	1	0	1	1	1	0	4
AT1G48580	0	0	0	0	1	0	1
AT1G48610	1	0	1	1	1	0	4
AT1G48620	0	0	0	1	1	0	2
AT1G48630	1	0	1	1	1	1	5
AT1G48635	0	0	0	0	1	0	1
AT1G48640	0	1	0	0	0	0	1
AT1G48650	0	0	1	0	1	0	2
AT1G48740	1	0	0	0	1	0	2
AT1G48742	0	0	0	0	0	1	1
AT1G48780	0	1	0	0	0	0	1
AT1G48810	0	1	0	0	0	0	1
AT1G48820	0	0	0	0	1	0	1
AT1G48830	1	0	1	1	1	1	5
AT1G48880	0	0	1	0	0	0	1
AT1G48920	1	0	1	1	1	1	5
AT1G48930	1	1	0	0	0	0	2
AT1G48950	0	0	0	0	1	0	1
AT1G49030	0	1	0	0	0	0	1
AT1G49110	0	0	1	1	1	1	4
AT1G49245	0	0	0	0	1	0	1
AT1G49350	0	0	1	0	0	0	1
AT1G49390	0	0	1	0	0	1	2
AT1G49400	0	0	1	0	1	0	2
AT1G49410	1	0	1	1	1	1	5
AT1G49440	0	0	0	1	0	0	1
AT1G49475	0	0	0	1	0	1	2
AT1G49500	0	1	0	0	0	0	1
AT1G49510	0	0	0	1	1	0	2
AT1G49540	1	0	1	1	1	1	5
AT1G49560	0	0	0	1	0	0	1
AT1G49600	1	0	1	1	1	0	4
AT1G49620	0	0	1	1	0	1	3
AT1G49630	1	0	1	1	1	0	4
AT1G49760	1	0	1	1	1	1	5
AT1G49780	0	0	0	1	1	0	2
AT1G49840	1	0	1	1	1	1	5
AT1G49870	0	0	0	0	1	1	2
AT1G49910	1	0	1	1	1	1	5
AT1G49920	0	0	1	0	0	0	1
AT1G49950	0	0	0	0	1	0	1
AT1G49980	0	0	0	1	0	0	1
AT1G50000	1	0	1	1	1	0	4
AT1G50010	0	0	0	0	1	0	1
AT1G50040	0	0	0	0	1	0	1
AT1G50110	1	0	1	1	1	1	5
AT1G50140	0	0	0	0	1	0	1
AT1G50180	0	0	0	1	0	0	1
AT1G50190	0	0	1	1	0	0	2
AT1G50200	0	0	0	0	1	0	1
AT1G50210	0	1	0	1	1	0	3
AT1G50240	1	0	1	1	1	0	4
AT1G50290	0	1	0	0	0	0	1
AT1G50300	1	0	0	1	1	1	4
AT1G50370	0	0	0	0	1	0	1
AT1G50380	0	0	1	1	1	0	3
AT1G50400	0	0	0	1	0	0	1
AT1G50410	0	0	0	1	1	0	2
AT1G50440	0	1	0	0	0	0	1
AT1G50450	0	0	0	1	0	0	1
AT1G50490	1	0	1	1	1	0	4
AT1G50520	0	1	1	0	0	0	2
AT1G50620	0	0	0	1	0	0	1
AT1G50659	0	1	0	0	0	0	1
AT1G50660	0	0	0	1	0	1	2
AT1G50680	0	0	0	1	0	0	1
AT1G50780	0	1	0	0	0	0	1
AT1G50800	0	0	1	0	0	0	1
AT1G50840	0	0	0	1	1	0	2
AT1G50890	0	1	0	0	0	0	1
AT1G50900	0	1	0	0	1	0	2
AT1G50910	1	0	1	0	1	0	3
AT1G50920	1	0	1	1	1	0	4
AT1G50930	0	1	0	0	0	0	1
AT1G50950	0	1	0	0	0	0	1
AT1G50980	0	1	0	0	0	0	1
AT1G51000	0	0	0	1	0	0	1
AT1G51055	0	0	1	0	0	0	1
AT1G51060	1	0	1	0	1	0	3
AT1G51080	1	0	0	1	1	0	3
AT1G51100	0	0	1	1	1	1	4
AT1G51110	0	0	0	1	0	0	1
AT1G51130	0	0	0	0	1	0	1
AT1G51170	0	0	0	1	1	0	2
AT1G51190	1	0	1	1	0	1	4
AT1G51210	0	0	0	0	0	1	1
AT1G51220	0	0	0	1	1	1	3
AT1G51290	0	0	0	0	0	1	1
AT1G51300	0	1	0	0	0	1	2
AT1G51310	0	0	0	1	1	0	2
AT1G51380	1	0	1	1	1	0	4
AT1G51405	0	0	1	1	1	0	3
AT1G51440	0	1	0	0	0	0	1
AT1G51450	0	0	0	1	0	0	1
AT1G51490	0	1	0	0	0	0	1
AT1G51520	0	0	0	0	0	1	1
AT1G51530	0	0	0	0	0	1	1
AT1G51538	0	0	0	1	0	0	1
AT1G51550	0	0	0	1	0	0	1
AT1G51560	0	0	0	1	0	0	1
AT1G51570	1	0	1	1	1	0	4
AT1G51580	0	0	0	1	1	0	2
AT1G51730	0	0	1	1	1	0	3
AT1G51745	0	0	1	0	1	0	2
AT1G51820	0	1	0	0	0	0	1
AT1G51860	0	1	0	0	0	0	1
AT1G51880	0	1	0	0	0	0	1
AT1G51900	0	1	0	0	0	0	1
AT1G51940	0	0	0	1	0	0	1
AT1G51970	0	0	0	1	1	0	2
AT1G51990	0	0	0	0	1	0	1
AT1G52100	0	0	1	0	0	0	1
AT1G52150	0	0	0	0	1	0	1
AT1G52155	0	1	0	0	0	0	1
AT1G52160	1	0	1	1	1	0	4
AT1G52185	0	1	0	1	0	0	2
AT1G52190	0	0	0	0	1	0	1
AT1G52230	0	1	0	0	0	0	1
AT1G52240	0	1	0	0	0	0	1
AT1G52300	1	0	1	1	1	1	5
AT1G52310	0	0	0	1	1	0	2
AT1G52380	0	0	1	1	1	0	3
AT1G52410	0	1	1	0	0	1	3
AT1G52430	0	0	0	0	1	0	1
AT1G52450	1	0	1	0	1	0	3
AT1G52460	0	0	1	0	0	0	1
AT1G52500	0	0	0	1	1	1	3
AT1G52530	0	0	1	0	0	0	1
AT1G52550	0	0	0	0	1	0	1
AT1G52560	1	0	0	0	0	0	1
AT1G52570	0	0	0	1	0	0	1
AT1G52600	0	0	1	0	1	1	3
AT1G52618	0	0	0	0	1	0	1
AT1G52620	0	0	0	1	1	0	2
AT1G52630	0	0	1	0	0	0	1
AT1G52640	1	0	0	0	1	0	2
AT1G52660	1	1	0	0	0	0	2
AT1G52670	0	0	1	0	0	0	1
AT1G52695	0	1	0	1	0	0	2
AT1G52740	0	0	0	1	1	0	2
AT1G52750	0	1	0	0	0	0	1
AT1G52830	0	0	0	0	1	0	1
AT1G52870	0	0	0	1	0	0	1
AT1G52920	0	1	0	0	0	0	1
AT1G52930	1	0	1	1	1	1	5
AT1G52980	1	0	1	1	1	1	5
AT1G53000	0	0	0	0	0	1	1
AT1G53020	0	1	1	1	0	1	4
AT1G53025	0	0	1	1	1	0	3
AT1G53039	0	0	0	1	0	0	1
AT1G53040	0	1	1	0	0	0	2
AT1G53070	1	0	0	1	0	1	3
AT1G53130	0	0	0	0	0	1	1
AT1G53140	1	0	1	1	1	1	5
AT1G53160	0	0	0	0	1	0	1
AT1G53165	0	0	0	1	0	1	2
AT1G53200	1	0	1	0	1	0	3
AT1G53250	0	0	0	0	1	0	1
AT1G53280	0	0	0	1	0	0	1
AT1G53340	0	1	0	0	0	1	2
AT1G53345	0	0	0	0	0	1	1
AT1G53360	0	0	1	0	0	0	1
AT1G53390	0	0	0	1	0	0	1
AT1G53450	1	0	0	1	1	1	4
AT1G53460	1	0	1	1	1	0	4
AT1G53490	0	0	0	1	0	0	1
AT1G53520	1	0	0	1	1	0	3
AT1G53530	0	0	0	0	1	0	1
AT1G53540	1	0	0	0	1	0	2
AT1G53541	1	0	0	0	1	0	2
AT1G53542	1	0	1	0	1	0	3
AT1G53600	0	0	1	0	1	0	2
AT1G53645	1	0	1	1	1	0	4
AT1G53650	0	0	1	0	0	0	1
AT1G53680	0	1	0	0	0	0	1
AT1G53720	0	0	0	1	1	0	2
AT1G53800	1	0	0	1	1	0	3
AT1G53830	0	1	0	0	0	0	1
AT1G53850	0	0	0	0	1	0	1
AT1G53860	1	0	0	1	0	1	3
AT1G53935	0	0	1	0	0	0	1
AT1G54050	1	1	0	0	1	1	4
AT1G54090	0	0	0	1	0	0	1
AT1G54110	0	0	0	1	1	0	2
AT1G54180	0	0	1	1	1	0	3
AT1G54200	0	0	0	0	1	0	1
AT1G54230	0	0	0	0	0	1	1
AT1G54250	1	0	1	1	1	0	4
AT1G54270	0	0	0	0	1	0	1
AT1G54280	0	0	0	0	0	1	1
AT1G54310	1	0	1	1	1	0	4
AT1G54380	0	0	1	1	1	1	4
AT1G54385	1	0	1	1	1	1	5
AT1G54440	0	0	1	1	1	0	3
AT1G54450	0	1	0	0	0	0	1
AT1G54460	0	0	0	1	0	0	1
AT1G54510	0	0	1	1	1	1	4
AT1G54580	0	0	1	0	0	0	1
AT1G54610	0	0	0	1	1	0	2
AT1G54650	0	0	0	1	1	0	2
AT1G54690	1	0	1	0	1	0	3
AT1G54740	0	1	0	0	0	0	1
AT1G54760	0	0	0	1	0	0	1
AT1G54770	1	0	1	1	1	0	4
AT1G54780	0	1	0	0	0	0	1
AT1G54820	0	1	0	0	0	0	1
AT1G54840	0	0	1	0	1	0	2
AT1G54850	0	0	0	1	1	0	2
AT1G54940	1	1	0	0	0	0	2
AT1G54960	0	0	0	1	1	0	2
AT1G54970	1	1	0	0	0	0	2
AT1G54985	0	0	0	1	0	0	1
AT1G54990	0	0	0	1	1	1	3
AT1G55020	0	1	0	0	0	0	1
AT1G55040	0	0	1	0	1	0	2
AT1G55050	0	0	1	0	1	0	2
AT1G55140	0	0	0	0	1	0	1
AT1G55170	0	0	0	1	1	0	2
AT1G55200	0	0	0	1	1	1	3
AT1G55205	1	0	0	0	1	0	2
AT1G55260	0	0	0	1	0	0	1
AT1G55270	0	0	0	1	0	0	1
AT1G55290	1	1	0	0	0	0	2
AT1G55340	0	0	0	1	1	0	2
AT1G55350	0	0	0	1	0	0	1
AT1G55360	1	1	0	1	0	1	4
AT1G55365	0	1	0	0	0	0	1
AT1G55390	0	1	0	0	0	0	1
AT1G55410	1	1	1	0	0	1	4
AT1G55430	0	1	0	0	0	1	2
AT1G55460	0	0	0	1	1	0	2
AT1G55490	0	0	1	0	1	0	2
AT1G55540	0	0	0	1	1	0	2
AT1G55580	0	0	0	1	0	1	2
AT1G55610	0	0	0	0	0	1	1
AT1G55630	1	0	0	1	1	1	4
AT1G55640	0	1	0	0	0	0	1
AT1G55650	0	0	1	1	0	0	2
AT1G55750	1	0	1	1	1	0	4
AT1G55760	0	0	0	1	1	0	2
AT1G55805	0	0	0	0	1	0	1
AT1G55820	0	0	0	0	1	0	1
AT1G55870	1	0	0	1	1	0	3
AT1G55880	0	0	0	1	1	0	2
AT1G55890	1	0	1	1	1	1	5
AT1G55900	0	0	1	1	1	0	3
AT1G55915	0	0	0	1	0	0	1
AT1G55930	0	0	0	0	1	0	1
AT1G56020	1	0	1	1	1	1	5
AT1G56045	1	0	1	1	1	1	5
AT1G56050	1	0	1	1	1	1	5
AT1G56070	1	0	1	1	1	1	5
AT1G56110	1	0	1	1	1	1	5
AT1G56120	0	0	0	1	1	0	2
AT1G56130	1	0	1	1	1	1	5
AT1G56170	1	0	1	1	1	1	5
AT1G56180	0	0	0	1	1	0	2
AT1G56210	0	0	0	1	0	0	1
AT1G56220	0	1	0	0	0	0	1
AT1G56233	0	0	0	1	0	0	1
AT1G56260	0	0	0	0	1	1	2
AT1G56330	0	1	0	0	0	0	1
AT1G56350	0	0	1	0	1	0	2
AT1G56390	0	1	0	0	0	0	1
AT1G56440	1	0	1	0	1	0	3
AT1G56500	1	0	0	1	1	1	4
AT1G56520	1	0	1	1	1	0	4
AT1G56530	0	0	1	0	0	0	1
AT1G56540	0	1	0	0	0	0	1
AT1G56550	0	1	0	0	0	0	1
AT1G56570	0	0	0	1	1	0	2
AT1G56610	0	0	0	1	1	0	2
AT1G56660	0	1	0	0	0	0	1
AT1G56670	0	0	0	1	0	0	1
AT1G56680	0	0	1	1	0	1	3
AT1G56690	0	0	0	1	1	0	2
AT1G56720	0	0	0	0	1	0	1
AT1G57540	0	0	0	0	1	0	1
AT1G57560	0	1	0	0	0	0	1
AT1G57570	1	1	0	0	0	0	2
AT1G57590	1	1	0	0	0	1	3
AT1G57610	0	0	1	0	1	0	2
AT1G57660	1	0	1	0	1	1	4
AT1G57720	1	0	1	1	1	0	4
AT1G57730	1	0	0	0	0	0	1
AT1G57770	0	0	1	1	0	0	2
AT1G57775	0	0	0	1	0	0	1
AT1G57780	0	0	0	1	0	0	1
AT1G57790	1	1	0	1	1	0	4
AT1G57820	1	0	1	1	1	1	5
AT1G57860	1	0	1	0	1	1	4
AT1G58037	0	1	0	0	1	1	3
AT1G58050	1	1	0	0	0	0	2
AT1G58160	0	0	0	0	0	1	1
AT1G58270	0	1	1	0	0	1	3
AT1G58330	0	0	0	1	0	0	1
AT1G58350	1	1	0	1	0	1	4
AT1G58380	1	0	1	1	1	1	5
AT1G58390	0	0	0	1	0	0	1
AT1G58410	1	0	0	0	0	1	2
AT1G58450	1	0	0	0	0	0	1
AT1G58460	0	0	0	1	1	0	2
AT1G58602	0	0	1	0	0	0	1
AT1G58808	1	0	0	0	0	0	1
AT1G59540	1	0	1	0	1	1	4
AT1G59560	0	0	0	0	1	1	2
AT1G59600	0	0	1	1	1	0	3
AT1G59640	1	0	1	1	0	0	3
AT1G59700	0	0	0	1	0	0	1
AT1G59725	0	1	0	0	0	0	1
AT1G59730	0	1	0	0	0	0	1
AT1G59740	0	0	0	1	0	1	2
AT1G59760	1	0	1	1	1	0	4
AT1G59780	0	0	0	1	0	0	1
AT1G59790	0	1	0	0	0	0	1
AT1G59800	0	1	0	0	0	0	1
AT1G59860	1	0	0	0	0	0	1
AT1G59865	1	0	0	0	1	0	2
AT1G59885	0	0	0	0	1	0	1
AT1G59890	0	0	1	0	1	0	2
AT1G59980	0	0	1	1	1	1	4
AT1G59990	1	0	1	1	1	1	5
AT1G60000	0	0	0	0	1	0	1
AT1G60010	0	0	1	0	1	0	2
AT1G60025	0	0	0	0	0	1	1
AT1G60050	0	1	0	0	0	0	1
AT1G60080	1	0	1	1	1	0	4
AT1G60150	0	0	0	0	1	0	1
AT1G60200	0	0	0	0	1	0	1
AT1G60230	0	0	0	0	1	0	1
AT1G60240	1	1	0	1	0	0	3
AT1G60250	1	0	0	1	0	1	3
AT1G60460	0	0	0	0	1	0	1
AT1G60500	0	0	0	1	0	0	1
AT1G60505	1	0	1	0	1	0	3
AT1G60550	0	0	0	0	1	0	1
AT1G60560	1	0	0	1	1	0	3
AT1G60570	1	1	0	1	0	0	3
AT1G60620	1	0	0	1	1	0	3
AT1G60640	1	0	1	1	1	0	4
AT1G60650	1	0	1	1	1	1	5
AT1G60660	1	0	1	1	1	1	5
AT1G60700	0	0	0	1	1	0	2
AT1G60770	1	0	1	1	1	1	5
AT1G60790	0	0	1	0	0	0	1
AT1G60850	1	0	1	1	1	0	4
AT1G60860	0	0	0	1	1	1	3
AT1G60890	0	1	0	0	0	0	1
AT1G60900	0	0	1	1	1	0	3
AT1G60980	0	0	1	1	0	0	2
AT1G60983	0	0	0	1	0	0	1
AT1G60985	0	0	1	0	0	0	1
AT1G61000	0	0	0	1	1	0	2
AT1G61010	1	0	1	1	1	0	4
AT1G61100	0	1	0	0	0	0	1
AT1G61120	0	1	0	0	0	0	1
AT1G61170	0	1	0	0	0	0	1
AT1G61190	0	0	0	1	0	0	1
AT1G61215	0	0	0	1	0	0	1
AT1G61230	0	1	0	0	0	0	1
AT1G61390	0	0	0	0	1	0	1
AT1G61400	1	0	1	1	1	0	4
AT1G61415	0	0	0	0	1	0	1
AT1G61420	1	0	1	1	0	0	3
AT1G61430	1	0	0	1	1	0	3
AT1G61440	0	0	0	1	1	0	2
AT1G61450	1	0	1	1	1	1	5
AT1G61460	0	0	1	0	1	0	2
AT1G61475	0	0	0	1	0	0	1
AT1G61480	0	0	1	0	0	0	1
AT1G61490	1	0	0	0	1	0	2
AT1G61500	1	0	0	0	0	0	1
AT1G61510	0	0	0	1	0	0	1
AT1G61563	1	0	1	1	1	0	4
AT1G61566	1	0	0	1	0	0	2
AT1G61570	1	0	1	1	1	0	4
AT1G61580	0	0	1	0	1	1	3
AT1G61750	0	1	0	0	0	0	1
AT1G61770	0	1	0	0	0	0	1
AT1G61795	0	1	0	0	0	0	1
AT1G61810	0	1	0	0	0	0	1
AT1G61840	0	1	1	0	0	1	3
AT1G61860	1	1	0	0	0	0	2
AT1G61870	1	0	1	1	1	1	5
AT1G61950	1	1	0	0	0	0	2
AT1G61960	0	0	1	0	1	0	2
AT1G61980	1	0	1	1	1	0	4
AT1G61990	1	0	1	1	1	0	4
AT1G62010	1	0	1	1	1	0	4
AT1G62020	0	0	0	0	1	1	2
AT1G62030	0	0	0	0	0	1	1
AT1G62045	0	1	0	0	0	0	1
AT1G62050	0	0	0	1	1	0	2
AT1G62085	0	0	1	0	1	0	2
AT1G62090	1	0	0	0	0	0	1
AT1G62110	1	0	1	1	1	0	4
AT1G62120	1	0	1	1	1	0	4
AT1G62150	1	0	1	0	1	1	4
AT1G62214	0	0	1	0	0	0	1
AT1G62250	0	0	0	1	0	0	1
AT1G62260	0	0	0	0	1	0	1
AT1G62330	0	0	0	1	0	0	1
AT1G62333	0	0	0	1	0	0	1
AT1G62360	0	0	0	1	0	1	2
AT1G62380	0	0	0	1	0	0	1
AT1G62390	0	0	0	1	1	0	2
AT1G62440	0	1	0	0	0	0	1
AT1G62500	1	0	0	1	0	1	3
AT1G62510	0	1	0	0	0	0	1
AT1G62520	0	0	1	1	0	1	3
AT1G62530	0	0	0	1	1	0	2
AT1G62580	0	1	0	0	0	0	1
AT1G62630	0	0	0	1	1	0	2
AT1G62660	0	1	0	0	0	0	1
AT1G62670	0	0	0	0	1	0	1
AT1G62680	0	0	1	0	1	1	3
AT1G62690	0	0	0	1	1	0	2
AT1G62700	0	0	0	0	1	0	1
AT1G62710	0	0	0	0	1	0	1
AT1G62730	0	0	0	0	1	0	1
AT1G62750	0	0	0	1	1	0	2
AT1G62770	0	1	0	0	0	0	1
AT1G62810	0	0	1	0	0	1	2
AT1G62830	0	0	0	1	1	0	2
AT1G62870	1	0	0	1	0	1	3
AT1G62910	0	0	0	1	1	0	2
AT1G62914	0	0	0	1	1	0	2
AT1G62920	0	0	0	0	1	0	1
AT1G62950	0	0	1	0	1	0	2
AT1G62960	0	0	0	0	1	0	1
AT1G62970	0	0	1	1	1	1	4
AT1G62978	0	1	0	0	0	0	1
AT1G62980	1	1	0	0	0	0	2
AT1G63020	0	0	0	0	0	1	1
AT1G63050	0	0	1	1	1	1	4
AT1G63100	1	0	1	1	1	1	5
AT1G63160	1	0	0	1	1	0	3
AT1G63206	0	1	0	0	0	0	1
AT1G63220	0	1	0	0	0	0	1
AT1G63230	0	1	0	0	0	0	1
AT1G63240	0	0	0	1	0	1	2
AT1G63250	1	0	1	1	1	0	4
AT1G63260	1	0	0	1	1	1	4
AT1G63270	0	0	1	1	1	0	3
AT1G63320	0	0	0	0	1	0	1
AT1G63330	0	0	0	1	1	0	2
AT1G63340	0	0	0	1	1	0	2
AT1G63350	0	1	0	0	0	1	2
AT1G63360	0	0	0	1	0	0	1
AT1G63380	0	0	0	0	1	1	2
AT1G63390	0	0	0	1	1	0	2
AT1G63400	0	0	1	0	1	0	2
AT1G63410	0	1	0	0	0	0	1
AT1G63420	0	0	1	1	1	1	4
AT1G63450	1	1	1	0	0	1	4
AT1G63470	1	0	1	1	1	1	5
AT1G63540	0	0	0	1	0	0	1
AT1G63590	0	1	0	0	0	0	1
AT1G63600	1	1	0	0	0	0	2
AT1G63610	0	0	0	1	1	0	2
AT1G63640	0	0	0	1	0	0	1
AT1G63650	0	1	1	1	0	1	4
AT1G63660	1	0	1	1	1	1	5
AT1G63780	1	0	1	1	1	0	4
AT1G63810	1	0	1	1	1	1	5
AT1G63850	1	0	1	0	1	0	3
AT1G63930	1	1	0	0	0	0	2
AT1G63970	0	0	0	1	0	0	1
AT1G63980	1	0	1	1	1	0	4
AT1G64000	0	1	1	1	0	0	3
AT1G64080	1	0	1	1	0	1	4
AT1G64185	1	0	1	0	1	0	3
AT1G64210	1	1	0	0	0	0	2
AT1G64220	1	0	0	0	1	0	2
AT1G64240	1	0	1	1	1	0	4
AT1G64250	1	0	0	0	1	0	2
AT1G64290	1	0	0	0	0	0	1
AT1G64350	0	0	1	0	0	0	1
AT1G64385	0	0	1	1	0	0	2
AT1G64450	1	0	1	1	1	1	5
AT1G64460	0	1	0	1	0	0	2
AT1G64480	0	1	0	0	0	0	1
AT1G64490	1	0	1	1	1	0	4
AT1G64500	0	0	0	1	0	1	2
AT1G64510	1	0	0	1	0	0	2
AT1G64530	0	1	0	0	0	0	1
AT1G64550	0	0	1	0	1	0	2
AT1G64580	0	0	1	1	1	0	3
AT1G64583	0	0	0	0	1	0	1
AT1G64600	1	0	1	1	1	0	4
AT1G64620	0	0	0	0	1	0	1
AT1G64625	0	0	0	0	1	0	1
AT1G64640	0	1	0	0	0	1	2
AT1G64750	0	0	0	0	1	0	1
AT1G64760	1	0	0	1	1	0	3
AT1G64790	1	0	1	1	1	1	5
AT1G64880	1	0	1	1	1	0	4
AT1G64920	0	1	1	0	0	0	2
AT1G64960	0	0	1	1	1	0	3
AT1G64970	1	0	0	1	1	0	3
AT1G65030	1	0	1	0	1	0	3
AT1G65032	0	0	0	0	1	0	1
AT1G65050	0	0	0	1	0	0	1
AT1G65070	0	0	0	1	0	0	1
AT1G65080	0	0	0	0	1	0	1
AT1G65120	1	0	0	0	1	0	2
AT1G65130	1	0	0	0	0	0	1
AT1G65140	0	0	0	0	1	0	1
AT1G65170	0	0	1	0	0	0	1
AT1G65180	1	1	1	0	0	0	3
AT1G65200	0	0	0	0	1	0	1
AT1G65220	0	0	0	0	1	0	1
AT1G65280	0	0	0	1	0	0	1
AT1G65320	1	1	0	0	0	1	3
AT1G65342	0	0	0	1	0	0	1
AT1G65370	1	0	0	0	0	0	1
AT1G65380	0	0	0	0	1	0	1
AT1G65410	0	0	0	1	0	0	1
AT1G65420	0	0	0	0	1	0	1
AT1G65440	1	0	0	1	1	0	3
AT1G65470	1	0	1	1	0	1	4
AT1G65480	0	1	0	0	0	0	1
AT1G65485	0	0	1	0	0	0	1
AT1G65540	0	1	0	0	0	0	1
AT1G65610	0	1	0	0	0	0	1
AT1G65630	0	1	0	0	0	0	1
AT1G65650	1	0	1	1	1	0	4
AT1G65670	0	0	0	0	1	0	1
AT1G65700	1	0	1	1	1	0	4
AT1G65710	1	0	0	1	1	1	4
AT1G65740	0	0	0	1	0	0	1
AT1G65860	1	0	1	0	0	0	2
AT1G65900	1	0	0	0	0	0	1
AT1G65920	0	0	0	1	0	1	2
AT1G65950	1	0	0	1	1	0	3
AT1G65990	0	0	0	0	0	1	1
AT1G66080	1	0	0	1	1	0	3
AT1G66090	0	0	0	1	0	0	1
AT1G66130	1	0	0	0	0	0	1
AT1G66235	1	0	0	0	0	0	1
AT1G66250	1	0	1	1	1	1	5
AT1G66270	0	1	0	0	0	1	2
AT1G66345	0	0	0	0	1	0	1
AT1G66350	0	0	1	1	0	1	3
AT1G66370	0	0	1	0	0	1	2
AT1G66420	0	0	0	0	1	0	1
AT1G66430	0	0	0	1	0	0	1
AT1G66450	0	1	0	0	0	0	1
AT1G66470	0	1	1	0	0	1	3
AT1G66510	1	0	0	1	1	0	3
AT1G66520	0	0	0	1	0	1	2
AT1G66530	0	0	1	0	1	0	2
AT1G66570	0	0	0	0	1	0	1
AT1G66590	0	0	0	0	1	0	1
AT1G66660	0	0	0	0	1	0	1
AT1G66670	0	0	0	1	0	0	1
AT1G66730	0	0	0	0	0	1	1
AT1G66750	0	0	1	1	1	0	3
AT1G66780	1	0	0	0	0	0	1
AT1G66820	1	0	0	0	1	0	2
AT1G66910	0	0	0	1	0	0	1
AT1G66980	0	1	0	0	0	1	2
AT1G67020	0	0	0	0	1	0	1
AT1G67035	1	0	1	1	1	0	4
AT1G67050	0	1	0	0	0	0	1
AT1G67100	0	0	0	1	0	0	1
AT1G67105	0	1	0	1	0	0	2
AT1G67120	1	0	1	1	1	0	4
AT1G67150	1	0	0	1	0	0	2
AT1G67170	0	0	1	0	1	0	2
AT1G67180	1	0	0	1	1	0	3
AT1G67210	0	0	0	0	1	0	1
AT1G67250	0	0	0	0	1	0	1
AT1G67260	0	1	0	0	0	0	1
AT1G67320	1	0	1	1	1	1	5
AT1G67325	0	0	0	0	1	0	1
AT1G67330	0	1	0	0	0	0	1
AT1G67340	0	0	1	1	1	0	3
AT1G67400	0	0	0	0	1	0	1
AT1G67410	0	1	0	0	0	0	1
AT1G67420	1	0	1	1	1	1	5
AT1G67430	1	0	1	1	1	1	5
AT1G67455	0	0	1	0	0	0	1
AT1G67480	0	1	0	0	0	0	1
AT1G67490	0	0	1	0	1	0	2
AT1G67570	0	1	0	0	0	0	1
AT1G67590	1	0	1	1	0	1	4
AT1G67620	1	0	1	1	1	0	4
AT1G67630	1	0	1	1	1	1	5
AT1G67645	0	0	0	1	0	1	2
AT1G67650	0	0	0	1	0	0	1
AT1G67660	0	0	0	1	1	0	2
AT1G67680	0	0	0	0	1	0	1
AT1G67690	0	0	0	1	1	0	2
AT1G67750	0	1	0	0	0	0	1
AT1G67780	1	0	0	1	1	1	4
AT1G67810	0	0	0	1	0	0	1
AT1G67820	1	0	0	1	1	0	3
AT1G67830	1	0	0	1	0	1	3
AT1G68030	0	0	0	0	1	0	1
AT1G68050	0	0	0	1	0	0	1
AT1G68080	0	0	0	0	1	0	1
AT1G68110	0	0	0	1	0	0	1
AT1G68120	0	0	0	1	1	0	2
AT1G68185	0	0	0	0	1	0	1
AT1G68220	0	0	0	1	1	0	2
AT1G68238	1	0	0	1	0	0	2
AT1G68240	1	0	0	1	0	1	3
AT1G68250	0	0	1	1	0	1	3
AT1G68310	0	0	0	0	1	0	1
AT1G68320	0	1	0	0	0	0	1
AT1G68330	0	1	1	1	0	1	4
AT1G68350	0	0	0	0	1	0	1
AT1G68380	0	1	0	0	0	0	1
AT1G68400	0	0	0	1	0	0	1
AT1G68460	0	0	0	0	1	0	1
AT1G68470	0	0	0	0	1	0	1
AT1G68550	0	0	1	0	1	0	2
AT1G68560	0	0	1	1	0	1	3
AT1G68640	1	0	0	1	0	1	3
AT1G68740	1	0	0	0	0	0	1
AT1G68790	1	0	1	1	1	1	5
AT1G68810	0	0	0	0	1	0	1
AT1G68825	1	0	0	1	1	1	4
AT1G68862	0	0	0	0	1	0	1
AT1G68870	0	0	0	0	1	0	1
AT1G68872	0	0	0	0	1	0	1
AT1G68930	0	0	0	0	1	0	1
AT1G68945	0	0	0	0	0	1	1
AT1G68980	0	0	0	1	1	1	3
AT1G68990	1	0	1	1	1	1	5
AT1G69070	1	0	1	1	1	0	4
AT1G69090	0	0	1	0	0	0	1
AT1G69120	0	1	0	0	0	0	1
AT1G69200	1	0	0	1	1	1	4
AT1G69210	1	0	1	1	1	0	4
AT1G69240	1	1	1	0	0	0	3
AT1G69250	0	0	1	0	1	0	2
AT1G69280	0	0	1	0	0	0	1
AT1G69290	0	0	0	0	1	0	1
AT1G69330	0	0	0	0	1	0	1
AT1G69380	1	0	0	0	1	0	2
AT1G69400	1	0	0	0	1	0	2
AT1G69420	1	0	0	1	1	1	4
AT1G69440	1	0	0	1	0	0	2
AT1G69490	0	0	0	1	0	0	1
AT1G69526	1	0	1	1	0	1	4
AT1G69550	1	0	0	0	0	0	1
AT1G69580	0	0	0	0	1	0	1
AT1G69610	1	0	0	1	0	0	2
AT1G69620	1	0	1	1	1	1	5
AT1G69650	0	1	0	0	0	0	1
AT1G69660	0	1	0	0	0	0	1
AT1G69700	1	0	1	1	0	1	4
AT1G69710	0	0	0	1	1	1	3
AT1G69770	1	0	1	1	1	1	5
AT1G69780	0	1	0	0	0	1	2
AT1G69790	0	1	0	0	0	0	1
AT1G69800	0	0	0	1	0	0	1
AT1G69840	0	0	0	1	0	0	1
AT1G69860	0	1	0	0	0	0	1
AT1G69900	0	1	0	0	0	0	1
AT1G69910	1	0	1	0	0	1	3
AT1G69950	0	0	0	1	1	0	2
AT1G69981	1	1	0	0	1	0	3
AT1G70000	0	1	0	1	0	0	2
AT1G70030	0	1	0	0	0	0	1
AT1G70080	0	0	1	1	0	0	2
AT1G70150	0	0	0	0	1	0	1
AT1G70180	0	0	0	1	1	0	2
AT1G70190	0	0	1	1	1	0	3
AT1G70200	1	0	0	1	0	0	2
AT1G70210	0	0	1	0	0	0	1
AT1G70230	0	1	0	0	0	0	1
AT1G70280	1	0	0	1	1	0	3
AT1G70310	1	0	1	1	0	0	3
AT1G70350	0	0	1	0	1	0	2
AT1G70370	1	1	0	0	0	0	2
AT1G70430	0	0	0	1	0	0	1
AT1G70450	1	1	0	0	0	0	2
AT1G70460	0	1	0	0	0	0	1
AT1G70470	0	1	0	0	0	0	1
AT1G70480	0	0	0	1	0	1	2
AT1G70505	0	1	0	0	0	0	1
AT1G70550	0	0	1	0	0	0	1
AT1G70560	0	0	0	1	0	1	2
AT1G70600	1	0	1	1	1	1	5
AT1G70620	0	0	0	1	1	0	2
AT1G70650	0	0	0	0	1	0	1
AT1G70680	0	0	0	0	1	0	1
AT1G70710	1	1	0	1	1	1	5
AT1G70820	0	0	0	0	1	0	1
AT1G70830	0	0	0	1	0	0	1
AT1G70895	0	0	1	1	0	0	2
AT1G70940	0	0	0	1	0	1	2
AT1G70944	0	0	1	0	0	0	1
AT1G70950	0	1	0	0	0	1	2
AT1G70970	0	0	0	1	0	0	1
AT1G70990	0	1	0	0	0	0	1
AT1G71060	0	0	1	0	1	0	2
AT1G71070	0	0	1	0	0	0	1
AT1G71080	0	0	0	1	0	0	1
AT1G71090	0	1	0	0	0	0	1
AT1G71210	0	0	1	0	1	0	2
AT1G71230	0	0	0	1	1	0	2
AT1G71250	0	0	0	1	0	0	1
AT1G71260	1	0	1	1	1	1	5
AT1G71280	0	0	0	0	1	0	1
AT1G71310	0	0	0	1	0	0	1
AT1G71350	0	0	1	1	1	0	3
AT1G71430	1	0	1	0	1	0	3
AT1G71460	0	0	0	1	1	0	2
AT1G71480	0	0	0	0	1	0	1
AT1G71490	0	0	0	0	1	1	2
AT1G71720	0	0	0	0	1	0	1
AT1G71730	0	0	0	0	1	0	1
AT1G71760	0	0	1	0	1	0	2
AT1G71828	0	1	0	0	0	0	1
AT1G71830	0	0	0	0	1	0	1
AT1G71840	0	0	1	1	1	0	3
AT1G71850	1	0	1	1	1	1	5
AT1G71870	0	0	0	1	0	1	2
AT1G71920	0	0	0	1	1	0	2
AT1G71970	0	1	0	0	1	0	2
AT1G71990	0	0	0	1	1	0	2
AT1G72040	1	0	1	1	1	1	5
AT1G72050	1	0	1	1	1	1	5
AT1G72090	1	0	1	1	1	1	5
AT1G72100	0	0	1	1	0	1	3
AT1G72130	0	1	0	0	0	0	1
AT1G72170	0	0	0	1	0	0	1
AT1G72180	0	0	1	1	0	1	3
[truncated: 7,267 more rows]
