# Supplementary material for: Stem-cell-ubiquitous genes spatiotemporally coordinate division through regulation of stem-cell-specific gene networks
Source: Nat Commun. 2019 Dec 6;10:5574. doi: 10.1038/s41467-019-13132-2 (PMC6897965; doi:10.1038/s41467-019-13132-2)
Supplement: Supplementary file 4 — Supplementary Data 2 [file 41467_2019_13132_MOESM4_ESM.xlsx]

## Sheet: Normalized
Gene	Bifan	Diamond	FFL	Multilayer	Feedback Loops	Multiplier	NMS	Rank	Percentile	Reference	Number used for validation
HB-2	0.85101	0.987515	1	1	1	5	24.1926	1	0.00137552		22
SUVR1	1	1	0.973373	0.925095	0.714286	5	23.0638	2	0.00275103		Number in top 25%
ZML1	0.738215	0.773484	0.819527	0.827118	0.857143	5	20.0774	3	0.00412655		10
AT2G36720	0.701178	0.741379	0.778107	0.87263	0.642857	5	18.6808	4	0.00550206
PPD1	0.717172	0.810939	0.816568	0.66103	0.714286	5	18.6	5	0.00687758
DPB	0.680976	0.722354	0.760355	0.863464	0.642857	5	18.35	6	0.00825309
SPL2	0.561448	0.640904	0.674556	0.740676	0.714286	5	16.6593	7	0.00962861
GATA1	0.5867	0.631986	0.748521	0.308628	0.928571	5	16.022	8	0.0110041
TCX2	0.606902	0.625446	0.695266	0.363622	0.857143	5	15.7419	9	0.0123796
ARF8	0.616162	0.669441	0.701183	0.314475	0.785714	5	15.4349	10	0.0137552
AT1G19490	0.58165	0.601665	0.647929	0.751896	0.5	5	15.4157	11	0.0151307
AT3G52100	0.516835	0.573722	0.588757	0.682996	0.571429	5	14.6687	12	0.0165062
GATA15	0.453704	0.499405	0.54142	0.258534	0.571429	5	11.6225	13	0.0178817
WRI1	0.441919	0.440547	0.5	0.199905	0.428571	5	10.0547	14	0.0192572
TRFL3	0.361953	0.391201	0.39645	0.423989	0.428571	5	10.0108	15	0.0206327
NF-YC2	0.293771	0.325208	0.378698	0.128793	0.642857	5	8.84664	16	0.0220083
AT5G44260	0.224747	0.27824	0.319527	0.111568	0.714286	5	8.24184	17	0.0233838
AT2G28450	0.295455	0.338882	0.360947	0.152655	0.428571	5	7.88255	18	0.0247593
ORC1B	0.299663	0.324019	0.369822	0.141909	0.285714	5	7.10564	19	0.0261348
AT4G12240	0.260943	0.290725	0.298817	0.119785	0.357143	5	6.63706	20	0.0275103
HSI2	0.279461	0.247325	0.310651	0.126422	0.357143	5	6.60501	21	0.0288858
AT5G42700	0.185185	0.172414	0.322485	0.0658976	0.571429	5	6.58705	22	0.0302613
AT2G12646	0.161616	0.195006	0.331361	0.0472503	0.571429	5	6.53331	23	0.0316369
RHD6	0.112795	0.154578	0.281065	0.0287611	0.642857	5	6.10028	24	0.0330124
AT4G23860	0.20202	0.206897	0.289941	0.0786979	0.428571	5	6.03063	25	0.0343879
GAI	0.247475	0.212842	0.272189	0.0859671	0.357143	5	5.87808	26	0.0357634
DPA	0.220539	0.277646	0.269231	0.121523	0.285714	5	5.87326	27	0.0371389
AT4G39160	0.214646	0.177765	0.292899	0.045354	0.428571	5	5.79618	28	0.0385144
NAC089	0.127946	0.175981	0.239645	0.0685841	0.5	5	5.56078	29	0.03989
TLP8	0.122054	0.0772889	0.227811	0.0249684	0.642857	5	5.4749	30	0.0412655
AN	0.140572	0.0957194	0.257396	0.0278129	0.571429	5	5.46465	31	0.042641
HDA3	0.137205	0.181926	0.245562	0.0673198	0.428571	5	5.30293	32	0.0440165
TFIIIA	0.239899	0.288347	0.269231	0.112042	0.142857	5	5.26188	33	0.045392
AT1G07520	0.253367	0.151605	0.204142	0.292035	0.142857	5	5.22003	34	0.0467675
GL3	0.0875421	0.0915577	0.180473	0.0267067	0.642857	5	5.14568	35	0.0481431
LBD39	0.1633	0.159334	0.204142	0.0668458	0.428571	5	5.11096	36	0.0495186
CRF1	0.207912	0.208086	0.263314	0.0990834	0.214286	5	4.9634	37	0.0508941
CRF11	0.207912	0.208086	0.263314	0.0990834	0.214286	5	4.9634	37	0.0508941
NAC084	0.175926	0.209869	0.254438	0.0584703	0.285714	5	4.92209	39	0.0536451
AT5G47790	0.131313	0.115339	0.189349	0.0259166	0.5	5	4.80959	40	0.0550206
AT3G14740	0.0723906	0.0838288	0.204142	0.0156448	0.571429	5	4.73717	41	0.0563961
DEL1	0.154882	0.120095	0.227811	0.0602086	0.357143	5	4.6007	42	0.0577717
RGL1	0.147306	0.12069	0.236686	0.0505689	0.357143	5	4.56197	43	0.0591472
TLP3	0.23569	0.118906	0.171598	0.28366	0.0714286	5	4.40641	44	0.0605227
ZF1	0.0732323	0.0749108	0.195266	0.0173831	0.5	5	4.30396	45	0.0618982
AT5G51910	0.181818	0.165279	0.207101	0.05689	0.214286	5	4.12687	46	0.0632737
GRF6	0.130471	0.126635	0.227811	0.0442478	0.285714	5	4.0744	47	0.0646492
WRKY74	0.18266	0.155172	0.171598	0.0643173	0.214286	5	3.94017	48	0.0660248
AT3G56570	0.207912	0.0434007	0.224852	0.00837547	0.285714	5	3.85128	49	0.0674003
AT5G06800	0.126263	0.134958	0.162722	0.0467762	0.285714	5	3.78217	50	0.0687758
AT4G11400	0.117003	0.0879905	0.16568	0.0230721	0.285714	5	3.3973	51	0.0701513
JKD	0.0420875	0.0630202	0.136095	0.00900759	0.428571	5	3.39391	52	0.0715268	Moreno-Risueno et al, 2015
WHY1	0.0925926	0.104637	0.171598	0.0216498	0.285714	5	3.38096	53	0.0729023
GATA17	0.121212	0.103448	0.177515	0.0333439	0.214286	5	3.24902	54	0.0742779
AT1G77200	0.0858586	0.0689655	0.168639	0.0268647	0.285714	5	3.18021	55	0.0756534
TSO1	0.0732323	0.0951249	0.150888	0.0273388	0.285714	5	3.16149	56	0.0770289	Wang et al, 2018
AT2G24830	0.0732323	0.0790725	0.127219	0.0197535	0.285714	5	2.92496	57	0.0784044
NAC014	0.116162	0.0772889	0.153846	0.0494627	0.142857	5	2.69808	58	0.0797799
GATA4	0.107744	0.0927467	0.142012	0.0467762	0.142857	5	2.66068	59	0.0811554
AT4G27900	0.030303	0.0309156	0.100592	0.00805942	0.357143	5	2.63506	60	0.0825309
AT4G38070	0.0673401	0.0588585	0.100592	0.0121681	0.285714	5	2.62336	61	0.0839065
AGL30	0.0572391	0.0636147	0.0946746	0.022914	0.285714	5	2.62078	62	0.085282
WHY3	0.023569	0.0279429	0.0946746	0.00489886	0.357143	5	2.54114	63	0.0866575
AT2G46040	0.0707071	0.0523187	0.133136	0.0355563	0.214286	5	2.53002	64	0.088033
NF-YC13	0.0395623	0.0416171	0.12426	0.00995575	0.285714	5	2.50555	65	0.0894085
ALY2	0.0824916	0.0838288	0.142012	0.045512	0.142857	5	2.48351	66	0.090784
AT5G41020	0.0286195	0.0273484	0.0532544	0.00884956	0.357143	5	2.37607	67	0.0921596
IAA5	0.0286195	0.0356718	0.112426	0.00584703	0.285714	5	2.34139	68	0.0935351
SUVR5	0.164983	0.103448	0.127219	0.178097	0	4	2.29499	69	0.0949106
AT5G66770	0.0631313	0.0422117	0.109467	0.0257585	0.214286	5	2.27427	70	0.0962861
ANL2	0.0816498	0.0636147	0.14497	0.0200695	0.142857	5	2.26581	71	0.0976616
AT2G38090	0.0547138	0.0576694	0.10355	0.0189633	0.214286	5	2.24591	72	0.0990371
AT1G44810	0.0563973	0.0499405	0.0976331	0.0173831	0.214286	5	2.1782	73	0.100413
EIL2	0.0723906	0.0398335	0.0976331	0.0101138	0.214286	5	2.17128	74	0.101788
DOF4.4	0.00841751	0.0107015	0.0532544	0.000632111	0.357143	5	2.15074	75	0.103164
HSFB4	0.0294613	0.019025	0.0887574	0.00237042	0.285714	5	2.12664	76	0.104539	Ten Hove et al, 2010
AT2G41710	0.0799663	0.0701546	0.10355	0.0287611	0.142857	5	2.12645	77	0.105915
SMB	0.0572391	0.0368609	0.100592	0.011536	0.214286	5	2.10257	78	0.10729	Willemsen et al, 2008
HB-1	0.0294613	0.0386445	0.0532544	0.011536	0.285714	5	2.09305	79	0.108666
AT3G25790	0.0757576	0.0523187	0.112426	0.0309735	0.142857	5	2.07166	80	0.110041
AT1G63100	0.0858586	0.0838288	0.056213	0.0401391	0.142857	5	2.04448	81	0.111417
AT5G25790	0.0151515	0.0154578	0.0710059	0.00173831	0.285714	5	1.94534	82	0.112792
SAP	0.0942761	0.0487515	0.0680473	0.0333439	0.142857	5	1.93638	83	0.114168
AT1G50620	0.0942761	0.0439952	0.0591716	0.116466	0.0714286	5	1.92669	84	0.115543
GRF1	0.0454545	0.0332937	0.0828402	0.00663717	0.214286	5	1.91256	85	0.116919
AT2G18850	0.0732323	0.0469679	0.0887574	0.0200695	0.142857	5	1.85942	86	0.118294
AT5G06550	0.0488215	0.0279429	0.0650888	0.0153287	0.214286	5	1.85734	87	0.11967
WOX12	0.0151515	0.0172414	0.0502959	0.00158028	0.285714	5	1.84992	88	0.121045
MYB1	0.016835	0.00951249	0.0532544	0.000790139	0.285714	5	1.83053	89	0.122421
GRF2	0.0740741	0.068371	0.0976331	0.0480405	0.0714286	5	1.79774	90	0.123796
PAN	0.0378788	0.029132	0.0680473	0.00758534	0.214286	5	1.78465	91	0.125172	de Luis Balaguer et al, 2017
RSL2	0.0277778	0.029132	0.0769231	0.00347661	0.214286	5	1.75798	92	0.126547
AT1G26680	0.0850168	0.124257	0.177515	0.051359	0	4	1.75259	93	0.127923
AT5G45580	0.0227273	0.0249703	0.0828402	0.00458281	0.214286	5	1.74703	94	0.129298
AT4G31060	0.0808081	0.0671819	0.10355	0.0259166	0.0714286	5	1.74443	95	0.130674
AT2G42660	0.0260943	0.0214031	0.0798817	0.00142225	0.214286	5	1.71543	96	0.13205
WRKY11	0.0294613	0.0231867	0.0710059	0.00347661	0.214286	5	1.70708	97	0.133425
AT1G60700	0.0244108	0.0184304	0.0798817	0.0028445	0.214286	5	1.69927	98	0.134801
ULT1	0.0378788	0.0588585	0.0710059	0.0265487	0.142857	5	1.68575	99	0.136176
AT1G27050	0.0521886	0.0356718	0.0857988	0.0128003	0.142857	5	1.64658	100	0.137552
GATA9	0.0446128	0.0297265	0.100592	0.00979772	0.142857	5	1.63793	101	0.138927
OZF1	0.0159933	0.0142687	0.0739645	0.00173831	0.214286	5	1.60125	102	0.140303
NAC075	0.0454545	0.020214	0.10355	0.00774336	0.142857	5	1.5991	103	0.141678
HAM1	0.0808081	0.0713436	0.0650888	0.0262326	0.0714286	5	1.57451	104	0.143054
ATCTH	0.0210438	0.0166468	0.0591716	0.00205436	0.214286	5	1.56601	105	0.144429
AGL42	0.040404	0.0249703	0.0976331	0.00379267	0.142857	5	1.54829	106	0.145805
SUVR2	0.0227273	0.0136742	0.056213	0.00189633	0.214286	5	1.54398	107	0.14718
HD2C	0.0387205	0.030321	0.0887574	0.00505689	0.142857	5	1.52857	108	0.148556
SCR	0.0218855	0.0059453	0.0621302	0.000158028	0.214286	5	1.52202	109	0.149931	Sozzani et al, 2010
AT5G58610	0.0143098	0.00772889	0.0650888	0.000948167	0.214286	5	1.51181	110	0.151307
AT4G14490	0.0446128	0.0344828	0.0621302	0.0148546	0.142857	5	1.49469	111	0.152682
AT2G47680	0.0740741	0.0648038	0.0621302	0.0216498	0.0714286	5	1.47043	112	0.154058
HAM2	0.0572391	0.0618312	0.0769231	0.0244943	0.0714286	5	1.45958	113	0.155433
MYB62	0.00925926	0.00832342	0.056213	0.000474083	0.214286	5	1.44278	114	0.156809
AT5G06110	0.0479798	0.0124851	0.0739645	0.00979772	0.142857	5	1.43542	115	0.158184
maMYB	0.0361953	0.0386445	0.056213	0.0128003	0.142857	5	1.43355	116	0.15956
RKD5	0.00757576	0.0112961	0.0473373	0.00142225	0.214286	5	1.40959	117	0.160935
NAC004	0.0218855	0.0154578	0.0266272	0.00237042	0.214286	5	1.40313	118	0.162311
AT2G38300	0.00589226	0.00772889	0.0443787	0.000474083	0.214286	5	1.3638	119	0.163686
HB5	0.0117845	0.00118906	0.0443787	0.000158028	0.214286	5	1.35898	120	0.165062
AT1G16640	0.0345118	0.0172414	0.0710059	0.00410872	0.142857	5	1.34862	121	0.166437
REF6	0.0530303	0.0463734	0.0887574	0.0101138	0.0714286	5	1.34852	122	0.167813
HSFA2	0.0109428	0.0243757	0.0147929	0.00410872	0.214286	5	1.34253	123	0.169188
AT3G13350	0.149832	0.00059453	0.112426	0	0.0714286	4	1.33712	124	0.170564
IAA6	0.0319865	0.0172414	0.0680473	0.00711125	0.142857	5	1.33622	125	0.171939
AGL20	0.030303	0.0285375	0.0532544	0.00600506	0.142857	5	1.30479	126	0.173315
MYB66	0.00589226	0.00713436	0.0325444	0.000948167	0.214286	5	1.30402	127	0.174691
AP1	0.00505051	0.00475624	0.0325444	0.000474083	0.214286	5	1.28555	128	0.176066
AT3G10470	0.0159933	0.0231867	0.0710059	0.00379267	0.142857	5	1.28418	129	0.177442
AT5G12440	0.0614478	0.0416171	0.0650888	0.0110619	0.0714286	5	1.25322	130	0.178817
EBP	0.020202	0.0214031	0.0473373	0.00821745	0.142857	5	1.20008	131	0.180193
SE	0.0227273	0.0142687	0.056213	0.000790139	0.142857	5	1.18428	132	0.181568
TRFL6	0.0159933	0.0148633	0.0591716	0.000948167	0.142857	5	1.16917	133	0.182944
NF-YB11	0.0311448	0.010107	0.0473373	0.000474083	0.142857	5	1.1596	134	0.184319
SDG21	0.0016835	0.00178359	0.0118343	0.000316056	0.214286	5	1.14952	135	0.185695
ESE2	0.0210438	0.0142687	0.0502959	0.000790139	0.142857	5	1.14628	136	0.18707
SMZ	0.0109428	0.019025	0.0532544	0.00252845	0.142857	5	1.14304	137	0.188446
AT4G25610	0.0176768	0.0196195	0.0414201	0.00474083	0.142857	5	1.13157	138	0.189821
HB30	0.0143098	0.00891795	0.0532544	0.00126422	0.142857	5	1.10302	139	0.191197
GATA16	0.010101	0.029132	0.0207101	0.0167509	0.142857	5	1.09776	140	0.192572
AT4G27240	0.013468	0.00832342	0.0473373	0.000474083	0.142857	5	1.0623	141	0.193948
GRF9	0.0126263	0.00416171	0.0502959	0.00142225	0.142857	5	1.05682	142	0.195323
IAA20	0.00252525	0.00297265	0.0414201	0	0.214286	4	1.04481	143	0.196699
NAC060	0.00252525	0.00237812	0.0384615	0	0.214286	4	1.0306	144	0.198074
SUVH3	0.0117845	0.0142687	0.0295858	0.00221239	0.142857	5	1.00354	145	0.19945
AT1G72210	0.010101	0.00713436	0.0384615	0.000474083	0.142857	5	0.995141	146	0.200825
BBM	0.00925926	0.0059453	0.0384615	0.000316056	0.142857	5	0.984196	147	0.202201	Galinha et al, 2007
AT5G58280	0.0143098	0.00951249	0.0295858	0.000474083	0.142857	5	0.983696	148	0.203576
AT2G36340	0.0016835	0.00178359	0.0266272	0	0.214286	4	0.97752	149	0.204952
IDD11	0.00757576	0.0059453	0.0384615	0.000316056	0.142857	5	0.975779	150	0.206327	Moreno-Risueno et al, 2015
GRF5	0.00505051	0.00535077	0.0414201	0.000474083	0.142857	5	0.975763	151	0.207703
GLK2	0.0227273	0.00772889	0.0680473	0	0.142857	4	0.965443	152	0.209078
JMJ14	0.00757576	0.00237812	0.0384615	0.00110619	0.142857	5	0.961894	153	0.210454
ATHB13	0.00589226	0.00297265	0.0118343	0	0.214286	4	0.93994	154	0.211829
LAF1	0.00589226	0.0107015	0.0236686	0.000158028	0.142857	5	0.916388	155	0.213205
AT1G68030	0.0210438	0.0225922	0.056213	0.00521492	0.0714286	5	0.882462	156	0.21458
NAC082	0.00757576	0.00178359	0.0236686	0.000474083	0.142857	5	0.881796	157	0.215956
WIP5	0.003367	0.00297265	0.0266272	0.000158028	0.142857	5	0.87991	158	0.217331	Crawford et al, 2015
IAA30	0.00589226	0.00475624	0.0207101	0.000316056	0.142857	5	0.872659	159	0.218707
MEA	0.0016835	0.00356718	0.0236686	0.000474083	0.142857	5	0.861253	160	0.220083
AGL96	0.0176768	0.00416171	0.0502959	0	0.142857	4	0.859966	161	0.221458
MYB34	0.0193603	0.0279429	0.0502959	0.00268647	0.0714286	5	0.85857	162	0.222834
MNP	0.0328283	0.00475624	0.0621302	0.000316056	0.0714286	5	0.857297	163	0.224209
PLT2	0.0244108	0.0154578	0.0532544	0.0067952	0.0714286	5	0.856734	164	0.225585	Galinha et al, 2015
ATAUX2-11	0.003367	0.00356718	0.0177515	0.000790139	0.142857	5	0.841665	165	0.22696
SDG29	0.00252525	0.00535077	0.0147929	0.000632111	0.142857	5	0.830791	166	0.228336
BBX12	0.0378788	0.0243757	0.0236686	0.00584703	0.0714286	5	0.815994	167	0.229711
KAN	0.00252525	0.00297265	0.0118343	0.000158028	0.142857	5	0.801737	168	0.231087
MYB13	0.003367	0.0059453	0.00591716	0.000316056	0.142857	5	0.792013	169	0.232462
NAC044	0.020202	0.0124851	0.0532544	0.000948167	0.0714286	5	0.791592	170	0.233838
AT2G24650	0.00505051	0.00297265	0.00591716	0.000790139	0.142857	5	0.787938	171	0.235213
AT2G02160	0.0016835	0.00059453	0.0118343	0.000316056	0.142857	5	0.786428	172	0.236589
EEL	0.003367	0.00178359	0.00887574	0.000316056	0.142857	5	0.785998	173	0.237964
CLF	0.0244108	0.00951249	0.0236686	0.0167509	0.0714286	5	0.728857	174	0.23934
COL2	0.0252525	0.00772889	0.0295858	0.0107459	0.0714286	5	0.723708	175	0.240715
HMGB6	0.0117845	0.0148633	0.0384615	0.00252845	0.0714286	5	0.695332	176	0.242091
VAL3	0.00420875	0.00356718	0.0207101	0	0.142857	4	0.685373	177	0.243466
SUVH4	0.00420875	0.00059453	0.0236686	0	0.142857	4	0.685316	178	0.244842
TRB1	0.0016835	0.00178359	0.0236686	0	0.142857	4	0.679971	179	0.246217
MYB70	0.0151515	0.0142687	0.0295858	0.00410872	0.0714286	5	0.672717	180	0.247593
BZIP61	0.000841751	0.00059453	0.0236686	0	0.142857	4	0.671848	181	0.248968
GRF3	0.000841751	0.00059453	0.0236686	0	0.142857	4	0.671848	181	0.248968
HDG7	0.000841751	0.00059453	0.0236686	0	0.142857	4	0.671848	181	0.248968
PAT1	0.003367	0.00297265	0.0177515	0	0.142857	4	0.667793	184	0.253095
PS1	0.00757576	0.00118906	0.0147929	0	0.142857	4	0.665659	185	0.25447
SPT	0.0016835	0.00178359	0.0177515	0	0.142857	4	0.656303	186	0.255846
AIL7	0.0016835	0.00059453	0.0177515	0	0.142857	4	0.651547	187	0.257221	Santuari et al, 2016
CRF3	0.000841751	0.00059453	0.0177515	0	0.142857	4	0.64818	188	0.258597
WOX11	0.0016835	0.00178359	0.0147929	0	0.142857	4	0.644469	189	0.259972
SUF4	0.0016835	0.00059453	0.0147929	0	0.142857	4	0.639712	190	0.261348
TLP6	0.000841751	0.00059453	0.0118343	0	0.142857	4	0.624511	191	0.262724
AT3G20280	0.0143098	0.0059453	0.0236686	0.00837547	0.0714286	5	0.618639	192	0.264099
AT1G05290	0.00757576	0.00475624	0.035503	0.000158028	0.0714286	5	0.597108	193	0.265475
AT1G26610	0.013468	0.00237812	0.0295858	0.00126422	0.0714286	5	0.590624	194	0.26685
AT4G01580	0.00925926	0.00951249	0.0266272	0.000948167	0.0714286	5	0.588879	195	0.268226
GPRI1	0.00505051	0.00713436	0.0325444	0.000632111	0.0714286	5	0.58395	196	0.269601
AT3G19184	0.010101	0.0107015	0.0177515	0.00600506	0.0714286	5	0.579938	197	0.270977
AT1G29960	0.00673401	0.010107	0.0207101	0.00632111	0.0714286	5	0.576504	198	0.272352
AT2G35430	0.0109428	0.00118906	0.0295858	0.000790139	0.0714286	5	0.569682	199	0.273728
CRF5	0.00505051	0.00713436	0.0295858	0.000632111	0.0714286	5	0.569157	200	0.275103
RAP2.7	0.00757576	0.00178359	0.0295858	0.000474083	0.0714286	5	0.554239	201	0.276479
AGL8	0.00925926	0.00535077	0.0236686	0.000632111	0.0714286	5	0.551697	202	0.277854
FEZ	0.0117845	0.0107015	0.0118343	0.00379267	0.0714286	5	0.547708	203	0.27923	Willemsen et al, 2008
AT2G36930	0.0429293	0.0356718	0.0502959	0.00742731	0	4	0.545297	204	0.280605
LBD21	0.0185185	0.00356718	0.0147929	0.000474083	0.0714286	5	0.543906	205	0.281981
TGA4	0.00841751	0.00297265	0.0236686	0.000948167	0.0714286	5	0.537178	206	0.283356
AT1G49475	0.00505051	0	0.0295858	0	0.142857	3	0.53248	207	0.284732
AT3G11450	0.00757576	0.00237812	0.0236686	0.000790139	0.0714286	5	0.529206	208	0.286107
AT2G25650	0.0143098	0.00475624	0.0118343	0.00252845	0.0714286	5	0.524287	209	0.287483
NUC	0.003367	0.00535077	0.0236686	0.000632111	0.0714286	5	0.522235	210	0.288858	Moreno-Risueno et al, 2015
HMGB5	0.00505051	0.00118906	0.0236686	0.000474083	0.0714286	5	0.509054	211	0.290234
ZF3	0.003367	0.00237812	0.0236686	0.000158028	0.0714286	5	0.505002	212	0.291609
SCRM2	0.00505051	0.00237812	0.0207101	0.000158028	0.0714286	5	0.498626	213	0.292985
FBH2	0.0193603	0.00416171	0.00295858	0.000474083	0.0714286	5	0.491916	214	0.29436
CIB5	0.00589226	0.00475624	0.0147929	0.000158028	0.0714286	5	0.48514	215	0.295736
SHR	0.000841751	0	0.0177515	0	0.142857	3	0.484351	216	0.297111	Sozzani et al, 2010
MYB118	0.00673401	0.00297265	0.0147929	0.000474083	0.0714286	5	0.482011	217	0.298487
GATA5	0	0	0.0236686	0	0.214286	2	0.475909	218	0.299862
AT1G31040	0.010101	0.00475624	0.0325444	0	0.0714286	4	0.475321	219	0.301238
RAP2.11	0	0.00059453	0.0147929	0	0.142857	3	0.474734	220	0.302613
E2F3	0.0016835	0	0.0118343	0	0.142857	3	0.469125	221	0.303989
AGL46	0.00252525	0.00237812	0.0147929	0.000316056	0.0714286	5	0.457205	222	0.305365
HAT9	0.003367	0.00118906	0.0147929	0.000474083	0.0714286	5	0.456258	223	0.30674
ET2	0.00673401	0.00178359	0.00887574	0.00158028	0.0714286	5	0.452011	224	0.308116
HB52	0.00841751	0.00059453	0.0325444	0	0.0714286	4	0.45194	225	0.309491
AT3G07260	0.0429293	0.0130797	0.035503	0.0205436	0	4	0.448222	226	0.310867
AT2G28200	0	0	0.00887574	0	0.214286	2	0.446323	227	0.312242
REV	0.00420875	0.00059453	0.00887574	0.000790139	0.0714286	5	0.429489	228	0.313618	Carlsbecker et al, 2010
3xHMG-box1	0.0412458	0.0184304	0.0384615	0.00916561	0	4	0.429214	229	0.314993
emb1967	0.00505051	0.00416171	0.00295858	0.000948167	0.0714286	5	0.422738	230	0.316369
RSL1	0.00252525	0.00416171	0.00591716	0.000474083	0.0714286	5	0.422534	231	0.317744
3xHMG-box2	0.003367	0.00178359	0.00591716	0.00189633	0.0714286	5	0.421963	232	0.31912
LBD38	0.00505051	0.00118906	0.0266272	0	0.0714286	4	0.417181	233	0.320495
AT1G09710	0.00252525	0.00178359	0.00591716	0.000474083	0.0714286	5	0.410643	234	0.321871
NAC103	0.00589226	0.00118906	0.0236686	0	0.0714286	4	0.408714	235	0.323246
CPSF30	0.0496633	0.0142687	0.0177515	0.0203856	0	4	0.408276	236	0.324622
GATA7	0.000841751	0.0059453	0.00295858	0.000474083	0.0714286	5	0.408241	237	0.325997
SUVR4	0.00420875	0.00118906	0.0207101	0	0.0714286	4	0.390146	238	0.327373
PI	0.00589226	0.00118906	0.0177515	0	0.0714286	4	0.385045	239	0.328748
AT3G02790	0.00505051	0.0059453	0.0118343	0	0.0714286	4	0.377035	240	0.330124
HB-3	0.00252525	0.00237812	0.0177515	0	0.0714286	4	0.376334	241	0.331499
BME3	0.003367	0.00118906	0.0177515	0	0.0714286	4	0.374944	242	0.332875
MYB86	0.0016835	0.00832342	0.0118343	0	0.0714286	4	0.373079	243	0.33425
RVE8	0.003367	0.00059453	0.0177515	0	0.0714286	4	0.372566	244	0.335626
BHLH101	0.030303	0.019025	0.035503	0.00189633	0	4	0.346909	245	0.337001
GATA6	0.000841751	0.00297265	0.00887574	0	0.0714286	4	0.336475	246	0.338377
GIF3	0.0244108	0.0136742	0.0384615	0.00553097	0	4	0.32831	247	0.339752
EBS	0.0286195	0.00891795	0.0295858	0.0139064	0	4	0.324119	248	0.341128
AT2G41130	0	0	0.0177515	0	0.142857	2	0.321217	249	0.342503
AT3G24860	0	0	0.0177515	0	0.142857	2	0.321217	249	0.342503
bZIP52	0	0	0.0177515	0	0.142857	2	0.321217	249	0.342503
CRF4	0	0	0.0177515	0	0.142857	2	0.321217	249	0.342503
HRS1	0	0	0.0177515	0	0.142857	2	0.321217	249	0.342503
IAA8	0	0	0.0177515	0	0.142857	2	0.321217	249	0.342503
NTT	0.0016835	0.00059453	0.00591716	0	0.0714286	4	0.318495	255	0.350757	Crawford et al, 2015
AT1G10610	0.000841751	0.00118906	0.00591716	0	0.0714286	4	0.317506	256	0.352132
PIF3	0.000841751	0.00059453	0.00591716	0	0.0714286	4	0.315128	257	0.353508
AT2G17150	0	0	0.00887574	0	0.142857	2	0.303466	258	0.354883
OZF2	0	0	0.00887574	0	0.142857	2	0.303466	258	0.354883
AT3G53370	0.000841751	0.00237812	0	0.000632111	0.0714286	4	0.301122	260	0.357634
NAC067	0.00505051	0	0.0236686	0	0.0714286	3	0.300443	261	0.35901
BIM3	0.0311448	0.0130797	0.0266272	0.00300253	0	4	0.295417	262	0.360385
AT1G75710	0.0294613	0.00653983	0.0325444	0.00489886	0	4	0.293777	263	0.361761
ER	0.020202	0.010107	0.0384615	0.0028445	0	4	0.28646	264	0.363136
AT4G00238	0.030303	0.00653983	0.0295858	0.00505689	0	4	0.285942	265	0.364512
DEL3	0.016835	0.0107015	0.0414201	0.00110619	0	4	0.280252	266	0.365887
AN3	0.00252525	0	0.0177515	0	0.0714286	3	0.275116	267	0.367263
NAC012	0.00252525	0	0.0177515	0	0.0714286	3	0.275116	267	0.367263
bZIP23	0.030303	0.00653983	0.0236686	0.00790139	0	4	0.273652	269	0.370014
ZIP2	0.030303	0.00653983	0.0236686	0.00790139	0	4	0.273652	269	0.370014
YY1	0.030303	0.00535077	0.0266272	0.00600506	0	4	0.273144	271	0.372765
LRL3	0	0.00059453	0.0147929	0	0.0714286	3	0.260448	272	0.37414
GBF2	0.0260943	0.00832342	0.0266272	0.00379267	0	4	0.25935	273	0.375516
AGL15	0.000841751	0	0.0118343	0	0.0714286	3	0.252314	274	0.376891
AT1G74250	0.000841751	0	0.0118343	0	0.0714286	3	0.252314	274	0.376891
AT3G21330	0.000841751	0	0.0118343	0	0.0714286	3	0.252314	274	0.376891
BOA	0.000841751	0	0.0118343	0	0.0714286	3	0.252314	274	0.376891
MAF5	0.000841751	0	0.0118343	0	0.0714286	3	0.252314	274	0.376891
WRKY54	0	0.00059453	0.0118343	0	0.0714286	3	0.251572	279	0.383769
BES1	0.0016835	0	0.00887574	0	0.0714286	3	0.245963	280	0.385144
AT3G16350	0	0.00059453	0.00887574	0	0.0714286	3	0.242697	281	0.38652
AT2G35310	0.00252525	0	0.00591716	0	0.0714286	3	0.239613	282	0.387895
AT4G25210	0.000841751	0	0.00591716	0	0.0714286	3	0.234562	283	0.389271
MYB3R-4	0.000841751	0	0.00591716	0	0.0714286	3	0.234562	283	0.389271
AT4G34400	0	0.00059453	0.00591716	0	0.0714286	3	0.233821	285	0.392022
ERF12	0.0176768	0.010107	0.0266272	0.0028445	0	4	0.229022	286	0.393398
SUVH1	0.0143098	0.0136742	0.0236686	0.00347661	0	4	0.220517	287	0.394773
HB4	0.020202	0.0059453	0.0177515	0.0107459	0	4	0.218579	288	0.396149
ASIL2	0.0210438	0.00772889	0.0147929	0.00616308	0	4	0.198915	289	0.397524
RGL2	0.00673401	0.0166468	0.0207101	0.00553097	0	4	0.198488	290	0.3989
LHY	0.0117845	0.010107	0.0266272	0.000948167	0	4	0.197868	291	0.400275
AT3G19360	0.00841751	0.010107	0.0236686	0.00252845	0	4	0.178886	292	0.401651
BS1	0.0210438	0.00535077	0.0177515	0.000474083	0	4	0.17848	293	0.403026
AT3G55080	0.0244108	0.0059453	0.0118343	0.000632111	0	4	0.17129	294	0.404402
HB17	0.016835	0.00356718	0.0177515	0.0028445	0	4	0.163993	295	0.405777
AT3G12130	0	0	0.00887574	0	0.0714286	2	0.160609	296	0.407153
CDC5	0	0	0.00887574	0	0.0714286	2	0.160609	296	0.407153
IDD2	0	0	0.00887574	0	0.0714286	2	0.160609	296	0.407153	Moreno-Risueno et al, 2015
MYB61	0	0	0.00887574	0	0.0714286	2	0.160609	296	0.407153
U2AF35B	0	0	0.00887574	0	0.0714286	2	0.160609	296	0.407153
IAA33	0.0109428	0.0059453	0.0207101	0.00126422	0	4	0.155449	301	0.41403
AGL91	0	0	0.00591716	0	0.0714286	2	0.154691	302	0.415406
AT2G24700	0	0	0.00591716	0	0.0714286	2	0.154691	302	0.415406
BHLH100	0	0	0.00591716	0	0.0714286	2	0.154691	302	0.415406
GIF2	0	0	0.00591716	0	0.0714286	2	0.154691	302	0.415406
WOX5	0	0	0.00591716	0	0.0714286	2	0.154691	302	0.415406	Sarkar et al, 2007
AT5G56900	0.0126263	0.00951249	0.0147929	0.000474083	0	4	0.149623	307	0.422283
AT3G48440	0	0	0.00295858	0	0.0714286	2	0.148774	308	0.423659
WOX7	0	0	0.00295858	0	0.0714286	2	0.148774	308	0.423659
LAS	0.000841751	0	0	0	0.0714286	2	0.144541	310	0.42641
AT3G02400	0	0.00059453	0	0	0.0714286	2	0.144046	311	0.427785
WRKY14	0	0.00059453	0	0	0.0714286	2	0.144046	311	0.427785
AL7	0	0	0	0	0.142857	1	0.142857	313	0.430536
AT1G33420	0	0	0	0	0.142857	1	0.142857	313	0.430536
AT5G05550	0	0	0	0	0.142857	1	0.142857	313	0.430536
AT5G61590	0	0	0	0	0.142857	1	0.142857	313	0.430536
ATHB-15	0	0	0	0	0.142857	1	0.142857	313	0.430536	Carlsbecker et al, 2010
PHB	0	0	0	0	0.142857	1	0.142857	313	0.430536	Carlsbecker et al, 2010
WRKY56	0	0	0	0	0.142857	1	0.142857	313	0.430536
SOL1	0.013468	0.00297265	0.0177515	0.00142225	0	4	0.142458	320	0.440165
HB27	0.010101	0.00356718	0.0207101	0.000316056	0	4	0.138777	321	0.441541
AT2G34450	0.0159933	0.00059453	0.0147929	0.00110619	0	4	0.129948	322	0.442916
WIP4	0.00589226	0.00237812	0.0236686	0.000158028	0	4	0.128388	323	0.444292	Crawford et al, 2015
PHV	0.0244108	0.00356718	0.0147929	0	0	3	0.128313	324	0.445667	Carlsbecker et al, 2010
SUVH2	0.0117845	0.00297265	0.00887574	0.00600506	0	4	0.118552	325	0.447043
FLC	0.0319865	0	0.0236686	0	0	2	0.11131	326	0.448418
AGL59	0.026936	0	0.0266272	0	0	2	0.107126	327	0.449794
AT1G21560	0.0117845	0.00475624	0.00887574	0.00126422	0	4	0.106723	328	0.451169
EMB2813	0.0117845	0.00475624	0.00887574	0.00126422	0	4	0.106723	328	0.451169
AT5G23280	0.00757576	0.00356718	0.0147929	0.000158028	0	4	0.104375	330	0.45392
SR	0.016835	0.00237812	0.00591716	0.000948167	0	4	0.104314	331	0.455296
AT1G20910	0.010101	0.00356718	0.0118343	0.000316056	0	4	0.103274	332	0.456671
VND1	0.0185185	0	0.0325444	0	0	2	0.102126	333	0.458047
AT4G28100	0.010101	0.00237812	0.0207101	0	0	3	0.0995676	334	0.459422
AT3G63240	0.00589226	0.00356718	0.0147929	0.000632111	0	4	0.0995378	335	0.460798
RAB28	0.00589226	0.00356718	0.0147929	0.000632111	0	4	0.0995378	335	0.460798
AT1G06070	0.0185185	0.00237812	0.00295858	0.000474083	0	4	0.0973172	337	0.463549
AT4G03250	0.0185185	0.00237812	0.00295858	0.000474083	0	4	0.0973172	337	0.463549
MYB25	0.00841751	0.00297265	0.0118343	0.000632111	0	4	0.0954264	339	0.4663
RDR2	0.00505051	0.00297265	0.0147929	0.000158028	0	4	0.0918963	340	0.467675
QUL2	0.00841751	0.00178359	0.0177515	0	0	3	0.0838577	341	0.469051
ATXR6	0.010101	0.00178359	0.00887574	0.000158028	0	4	0.0836735	342	0.470426
AT5G52010	0.00673401	0.00118906	0.0118343	0.000790139	0	4	0.0821901	343	0.471802
GATA26	0.00505051	0.00297265	0.0118343	0.000474083	0	4	0.0813262	344	0.473177
PHR1	0.010101	0.00118906	0.0147929	0	0	3	0.0782489	345	0.474553
AGL65	0	0	0	0	0.0714286	1	0.0714286	346	0.475928
AGL78	0	0	0	0	0.0714286	1	0.0714286	346	0.475928
ARF10	0	0	0	0	0.0714286	1	0.0714286	346	0.475928
ARF6	0	0	0	0	0.0714286	1	0.0714286	346	0.475928
AS1	0	0	0	0	0.0714286	1	0.0714286	346	0.475928
AT1G04880	0	0	0	0	0.0714286	1	0.0714286	346	0.475928
AT1G55650	0	0	0	0	0.0714286	1	0.0714286	346	0.475928
AT1G70000	0	0	0	0	0.0714286	1	0.0714286	346	0.475928
AT1G76110	0	0	0	0	0.0714286	1	0.0714286	346	0.475928
AT2G05160	0	0	0	0	0.0714286	1	0.0714286	346	0.475928
AT2G40260	0	0	0	0	0.0714286	1	0.0714286	346	0.475928
AT2G40620	0	0	0	0	0.0714286	1	0.0714286	346	0.475928
AT3G60670	0	0	0	0	0.0714286	1	0.0714286	346	0.475928
AT4G13620	0	0	0	0	0.0714286	1	0.0714286	346	0.475928
AT5G04390	0	0	0	0	0.0714286	1	0.0714286	346	0.475928
AT5G43175	0	0	0	0	0.0714286	1	0.0714286	346	0.475928
AT5G61190	0	0	0	0	0.0714286	1	0.0714286	346	0.475928
DDL	0	0	0	0	0.0714286	1	0.0714286	346	0.475928
emb2746	0	0	0	0	0.0714286	1	0.0714286	346	0.475928
FLP	0	0	0	0	0.0714286	1	0.0714286	346	0.475928
HB20	0	0	0	0	0.0714286	1	0.0714286	346	0.475928
IAA12	0	0	0	0	0.0714286	1	0.0714286	346	0.475928
KAN2	0	0	0	0	0.0714286	1	0.0714286	346	0.475928
LBD37	0	0	0	0	0.0714286	1	0.0714286	346	0.475928
LSMT-L	0	0	0	0	0.0714286	1	0.0714286	346	0.475928
NAC094	0	0	0	0	0.0714286	1	0.0714286	346	0.475928
NF-YA4	0	0	0	0	0.0714286	1	0.0714286	346	0.475928
NF-YC9	0	0	0	0	0.0714286	1	0.0714286	346	0.475928
SUVH9	0	0	0	0	0.0714286	1	0.0714286	346	0.475928
TRFL7	0	0	0	0	0.0714286	1	0.0714286	346	0.475928
WRKY42	0	0	0	0	0.0714286	1	0.0714286	346	0.475928
WRKY50	0	0	0	0	0.0714286	1	0.0714286	346	0.475928
WRKY69	0	0	0	0	0.0714286	1	0.0714286	346	0.475928
AT3G20200	0.00252525	0.00237812	0.0118343	0.000158028	0	4	0.0675829	379	0.52132
WRKY21	0.00589226	0.00178359	0.00591716	0.00316056	0	4	0.0670143	380	0.522696
IAA31	0.00252525	0.00178359	0.0118343	0.000316056	0	4	0.0658369	381	0.524072
AT2G31150	0.00505051	0.00178359	0.00887574	0.000158028	0	4	0.0634715	382	0.525447
ANAC026	0.0159933	0	0.0147929	0	0	2	0.0615723	383	0.526823
AT2G13440	0.00589226	0.00237812	0.00591716	0.000948167	0	4	0.0605428	384	0.528198
AT5G42770	0.00589226	0.00237812	0.00591716	0.000948167	0	4	0.0605428	384	0.528198
UK/UPRT1	0.00589226	0.00237812	0.00591716	0.000948167	0	4	0.0605428	384	0.528198
ROPGEF6	0.00757576	0.00059453	0.0118343	0	0	3	0.0600138	387	0.532325
AT2G37000	0.003367	0.00178359	0.0147929	0	0	3	0.0598305	388	0.5337
AGL87	0.0016835	0.00297265	0.00887574	0.000316056	0	4	0.0553918	389	0.535076
AT1G34070	0.0151515	0	0.0118343	0	0	2	0.0539717	390	0.536451
AT1G12380	0.00420875	0.00297265	0.00591716	0.000316056	0	4	0.0536585	391	0.537827
AT1G21920	0.00420875	0.00297265	0.00591716	0.000316056	0	4	0.0536585	391	0.537827
GATA27	0.000841751	0.00297265	0.00887574	0.000474083	0	4	0.0526569	393	0.540578
CPSRP54	0.003367	0.00237812	0.00591716	0.000948167	0	4	0.0504418	394	0.541953
AT3G06868	0.00420875	0.00059453	0.0118343	0	0	3	0.0499128	395	0.543329
UBQ1	0.0185185	0	0.00591716	0	0	2	0.0488714	396	0.544704
AT2G01060	0.000841751	0.00416171	0.00591716	0.00110619	0	4	0.0481073	397	0.54608
EMB3010	0.0176768	0	0.00591716	0	0	2	0.0471879	398	0.547455
AT1G08210	0.00252525	0.00237812	0.00591716	0.000948167	0	4	0.0470748	399	0.548831
AT2G18910	0.00252525	0.00237812	0.00591716	0.000948167	0	4	0.0470748	399	0.548831
POK2	0.00252525	0.00237812	0.00591716	0.000948167	0	4	0.0470748	399	0.548831
AT1G22882	0.00252525	0.00118906	0.0118343	0	0	3	0.0466459	402	0.552957
HAT1	0.00252525	0.00118906	0.0118343	0	0	3	0.0466459	402	0.552957
DEL2	0.00420875	0.00059453	0.00591716	0.000790139	0	4	0.0460423	404	0.555708
AT4G03100	0.00252525	0.00059453	0.0118343	0	0	3	0.0448623	405	0.557084
AT2G07717	0.0016835	0.00297265	0.00591716	0.000316056	0	4	0.0435575	406	0.558459
AT2G20400	0.000841751	0.00178359	0.0118343	0	0	3	0.043379	407	0.559835
AT1G52300	0.0151515	0	0.00591716	0	0	2	0.0421373	408	0.56121
AT1G67430	0.0151515	0	0.00591716	0	0	2	0.0421373	408	0.56121
AT2G18330	0.0151515	0	0.00591716	0	0	2	0.0421373	408	0.56121
AT2G34480	0.0151515	0	0.00591716	0	0	2	0.0421373	408	0.56121
AT2G35605	0.0151515	0	0.00591716	0	0	2	0.0421373	408	0.56121
AT3G18190	0.0151515	0	0.00591716	0	0	2	0.0421373	408	0.56121
AT4G27090	0.0151515	0	0.00591716	0	0	2	0.0421373	408	0.56121
AT5G07090	0.0151515	0	0.00591716	0	0	2	0.0421373	408	0.56121
AT5G20290	0.0151515	0	0.00591716	0	0	2	0.0421373	408	0.56121
AT5G26680	0.0151515	0	0.00591716	0	0	2	0.0421373	408	0.56121
AT5G27850	0.0151515	0	0.00591716	0	0	2	0.0421373	408	0.56121
AT5G46160	0.0151515	0	0.00591716	0	0	2	0.0421373	408	0.56121
AT5G47210	0.0151515	0	0.00591716	0	0	2	0.0421373	408	0.56121
emb2171	0.0151515	0	0.00591716	0	0	2	0.0421373	408	0.56121
NACA3	0.0151515	0	0.00591716	0	0	2	0.0421373	408	0.56121
RPS2	0.0151515	0	0.00591716	0	0	2	0.0421373	408	0.56121
RPS28	0.0151515	0	0.00591716	0	0	2	0.0421373	408	0.56121
RRP4	0.0151515	0	0.00591716	0	0	2	0.0421373	408	0.56121
RRP41L	0.0151515	0	0.00591716	0	0	2	0.0421373	408	0.56121
AT4G01460	0.003367	0.00059453	0.00591716	0.000316056	0	4	0.040779	427	0.587345
AT3G27360	0	0.00416171	0.00591716	0.00331858	0	3	0.0401924	428	0.588721
AT1G25510	0.00252525	0.00178359	0.00887574	0	0	3	0.0395537	429	0.590096
BLH5	0.00589226	0.00059453	0.00591716	0	0	3	0.0372118	430	0.591472
AT5G38565	0.00925926	0	0.00887574	0	0	2	0.03627	431	0.592847
IDD16	0.00925926	0	0.00887574	0	0	2	0.03627	431	0.592847
BGAL10	0.00252525	0.00059453	0.00887574	0	0	3	0.0359866	433	0.595598
AT4G22660	0.0016835	0.00118906	0.00591716	0.000158028	0	4	0.035791	434	0.596974
AT5G12050	0.0016835	0.00118906	0.00591716	0.000158028	0	4	0.035791	434	0.596974
AT5G23870	0.0016835	0.00118906	0.00591716	0.000158028	0	4	0.035791	434	0.596974
AT5G22930	0	0.00356718	0.00591716	0.00237042	0	3	0.0355643	437	0.6011
AT5G49960	0.00252525	0.00237812	0.00295858	0.000948167	0	4	0.0352405	438	0.602476
AT1G58410	0.00505051	0.00059453	0.00591716	0	0	3	0.0346866	439	0.603851
AT2G02610	0.00505051	0.00059453	0.00591716	0	0	3	0.0346866	439	0.603851
AT2G17650	0.00505051	0.00059453	0.00591716	0	0	3	0.0346866	439	0.603851
EXPA6	0.00505051	0.00059453	0.00591716	0	0	3	0.0346866	439	0.603851
PIP5K6	0.00505051	0.00059453	0.00591716	0	0	3	0.0346866	439	0.603851
ABCA6	0.000841751	0.00118906	0.00591716	0.000158028	0	4	0.032424	444	0.610729
AT5G46870	0.000841751	0.00118906	0.00591716	0.000158028	0	4	0.032424	444	0.610729
TOC64-III	0.000841751	0.00118906	0.00591716	0.000158028	0	4	0.032424	444	0.610729
AT2G22760	0.00589226	0.00178359	0.00295858	0	0	3	0.0319033	447	0.614856
AT5G44080	0.00589226	0.00178359	0.00295858	0	0	3	0.0319033	447	0.614856
AT5G46510	0.00589226	0.00178359	0.00295858	0	0	3	0.0319033	447	0.614856
STM	0.000841751	0.00356718	0.00591716	0	0	3	0.0309783	450	0.618982
AT2G31215	0.003367	0	0.0118343	0	0	2	0.0304026	451	0.620358
AT1G29530	0.00925926	0	0.00591716	0	0	2	0.0303528	452	0.621733
AT2G40500	0.00925926	0	0.00591716	0	0	2	0.0303528	452	0.621733
NRP1	0.00589226	0.00059453	0.00295858	0	0	3	0.0283361	454	0.624484
RP1	0.00589226	0.00059453	0.00295858	0	0	3	0.0283361	454	0.624484
FD	0.00505051	0	0.00887574	0	0	2	0.0278525	456	0.627235
AT2G18100	0.00252525	0.00118906	0.00295858	0.000158028	0	4	0.0273237	457	0.628611
AT3G51720	0.00252525	0.00118906	0.00295858	0.000158028	0	4	0.0273237	457	0.628611
AT5G58750	0.00252525	0.00118906	0.00295858	0.000158028	0	4	0.0273237	457	0.628611
COBL1	0.00252525	0.00118906	0.00295858	0.000158028	0	4	0.0273237	457	0.628611
PPC2	0.00252525	0.00118906	0.00295858	0.000158028	0	4	0.0273237	457	0.628611
MBD4	0.00252525	0.00059453	0.00591716	0	0	3	0.0271108	462	0.635488
AT1G67590	0.0016835	0.00118906	0.00591716	0	0	3	0.0263692	463	0.636864
WRKY38	0.00252525	0.00059453	0.00295858	0.000474083	0	4	0.0262098	464	0.638239
BPC3	0.0016835	0.00118906	0.00295858	0.000632111	0	4	0.025853	465	0.639615
AT1G68810	0.00673401	0	0.00591716	0	0	2	0.0253023	466	0.64099
AT2G37435	0.00673401	0	0.00591716	0	0	2	0.0253023	466	0.64099
NAC076	0.00673401	0	0.00591716	0	0	2	0.0253023	466	0.64099
TET14	0.00673401	0	0.00591716	0	0	2	0.0253023	466	0.64099
AT1G18420	0.0016835	0.00059453	0.00591716	0	0	3	0.0245856	470	0.646492
AT2G07725	0.0016835	0.00059453	0.00591716	0	0	3	0.0245856	470	0.646492
AT2G07727	0.0016835	0.00059453	0.00591716	0	0	3	0.0245856	470	0.646492
MAP65-2	0.0016835	0.00059453	0.00591716	0	0	3	0.0245856	470	0.646492
RNR2A	0.0016835	0.00059453	0.00591716	0	0	3	0.0245856	470	0.646492
TGA6	0.000841751	0.00118906	0.00591716	0	0	3	0.0238439	475	0.65337
AT2G20110	0.00589226	0	0.00591716	0	0	2	0.0236188	476	0.654746
AT2G36350	0.00589226	0	0.00591716	0	0	2	0.0236188	476	0.654746
AT4G39900	0.00589226	0	0.00591716	0	0	2	0.0236188	476	0.654746
AT4G39970	0.00589226	0	0.00591716	0	0	2	0.0236188	476	0.654746
SLY2	0.00589226	0	0.00591716	0	0	2	0.0236188	476	0.654746
PLT1	0.00252525	0	0.00887574	0	0	2	0.022802	481	0.661623
AT1G11510	0.00841751	0	0.00295858	0	0	2	0.0227522	482	0.662999
AT1G22660	0.000841751	0.00059453	0.00591716	0	0	3	0.0220603	483	0.664374
AT4G33160	0.000841751	0.00059453	0.00591716	0	0	3	0.0220603	483	0.664374
AT4G39380	0.000841751	0.00059453	0.00591716	0	0	3	0.0220603	483	0.664374
AT5G59240	0.000841751	0.00059453	0.00591716	0	0	3	0.0220603	483	0.664374
TSO2	0.000841751	0.00059453	0.00591716	0	0	3	0.0220603	483	0.664374
AT1G74270	0.00505051	0	0.00591716	0	0	2	0.0219353	488	0.671252
AT3G02530	0.00505051	0	0.00591716	0	0	2	0.0219353	488	0.671252
AT3G53740	0.00505051	0	0.00591716	0	0	2	0.0219353	488	0.671252
AT3G57930	0.00505051	0	0.00591716	0	0	2	0.0219353	488	0.671252
AT4G28200	0.00505051	0	0.00591716	0	0	2	0.0219353	488	0.671252
AT5G65120	0.00505051	0	0.00591716	0	0	2	0.0219353	488	0.671252
IMK2	0.00505051	0	0.00591716	0	0	2	0.0219353	488	0.671252
MMH-1	0.00505051	0	0.00591716	0	0	2	0.0219353	488	0.671252
OXS2	0.00505051	0	0.00591716	0	0	2	0.0219353	488	0.671252
RPS1	0.00505051	0	0.00591716	0	0	2	0.0219353	488	0.671252
RPS10B	0.00505051	0	0.00591716	0	0	2	0.0219353	488	0.671252
STRS1	0.00505051	0	0.00591716	0	0	2	0.0219353	488	0.671252
AT3G58690	0	0.00118906	0.00591716	0.000158028	0	3	0.0217927	500	0.687758
TRY	0	0.00118906	0.00591716	0.000158028	0	3	0.0217927	500	0.687758
HVA22C	0.003367	0.00059453	0.00295858	0	0	3	0.0207603	502	0.690509
MSL9	0.003367	0.00059453	0.00295858	0	0	3	0.0207603	502	0.690509
PRPL11	0.003367	0.00059453	0.00295858	0	0	3	0.0207603	502	0.690509
RIP5	0.003367	0.00059453	0.00295858	0	0	3	0.0207603	502	0.690509
SSI2	0.003367	0.00059453	0.00295858	0	0	3	0.0207603	502	0.690509
XID	0.003367	0.00059453	0.00295858	0	0	3	0.0207603	502	0.690509
Hsp70-2	0.000841751	0.00118906	0.00295858	0.000158028	0	4	0.0205897	508	0.698762
APL3	0	0.00059453	0.00887574	0	0	2	0.0189405	509	0.700138
AT2G03370	0	0.00237812	0.00295858	0.000948167	0	3	0.0188546	510	0.701513
AT1G65900	0.003367	0	0.00591716	0	0	2	0.0185683	511	0.702889
AT2G07686	0.003367	0	0.00591716	0	0	2	0.0185683	511	0.702889
AT3G50010	0.003367	0	0.00591716	0	0	2	0.0185683	511	0.702889
AT3G61610	0.003367	0	0.00591716	0	0	2	0.0185683	511	0.702889
AT4G24970	0.003367	0	0.00591716	0	0	2	0.0185683	511	0.702889
AT5G50410	0.003367	0	0.00591716	0	0	2	0.0185683	511	0.702889
AUR3	0.003367	0	0.00591716	0	0	2	0.0185683	511	0.702889
PGL2	0.003367	0	0.00591716	0	0	2	0.0185683	511	0.702889
RIP2	0.003367	0	0.00591716	0	0	2	0.0185683	511	0.702889
ROC1	0.003367	0	0.00591716	0	0	2	0.0185683	511	0.702889
SAUR36	0.003367	0	0.00591716	0	0	2	0.0185683	511	0.702889
TON1A	0.003367	0	0.00591716	0	0	2	0.0185683	511	0.702889
AT1G15730	0.00252525	0.00059453	0.00295858	0	0	3	0.0182351	523	0.719395
AT5G05330	0.00252525	0.00059453	0.00295858	0	0	3	0.0182351	523	0.719395
AGL85	0.00589226	0	0.00295858	0	0	2	0.0177017	525	0.722146
AT1G65050	0.00589226	0	0.00295858	0	0	2	0.0177017	525	0.722146
AT2G02650	0.00589226	0	0.00295858	0	0	2	0.0177017	525	0.722146
AT2G05635	0.00589226	0	0.00295858	0	0	2	0.0177017	525	0.722146
AT3G29570	0.00589226	0	0.00295858	0	0	2	0.0177017	525	0.722146
AT3G32205	0.00589226	0	0.00295858	0	0	2	0.0177017	525	0.722146
AT4G08071	0.00589226	0	0.00295858	0	0	2	0.0177017	525	0.722146
ABCG27	0.00252525	0	0.00591716	0	0	2	0.0168848	532	0.731774
APC2	0.00252525	0	0.00591716	0	0	2	0.0168848	532	0.731774
APRL6	0.00252525	0	0.00591716	0	0	2	0.0168848	532	0.731774
AT1G14970	0.00252525	0	0.00591716	0	0	2	0.0168848	532	0.731774
AT1G21930	0.00252525	0	0.00591716	0	0	2	0.0168848	532	0.731774
AT2G05518	0.00252525	0	0.00591716	0	0	2	0.0168848	532	0.731774
AT3G02120	0.00252525	0	0.00591716	0	0	2	0.0168848	532	0.731774
AT3G20010	0.00252525	0	0.00591716	0	0	2	0.0168848	532	0.731774
AT4G29033	0.00252525	0	0.00591716	0	0	2	0.0168848	532	0.731774
AT4G36660	0.00252525	0	0.00591716	0	0	2	0.0168848	532	0.731774
AT5G05350	0.00252525	0	0.00591716	0	0	2	0.0168848	532	0.731774
AT5G37340	0.00252525	0	0.00591716	0	0	2	0.0168848	532	0.731774
AT5G58110	0.00252525	0	0.00591716	0	0	2	0.0168848	532	0.731774
CYP71	0.00252525	0	0.00591716	0	0	2	0.0168848	532	0.731774
CYP714A2	0.00252525	0	0.00591716	0	0	2	0.0168848	532	0.731774
HIS1-3	0.00252525	0	0.00591716	0	0	2	0.0168848	532	0.731774
LPR1	0.00252525	0	0.00591716	0	0	2	0.0168848	532	0.731774
MFDX1	0.00252525	0	0.00591716	0	0	2	0.0168848	532	0.731774
MIPS2	0.00252525	0	0.00591716	0	0	2	0.0168848	532	0.731774
NAC016	0.016835	0	0	0	0	1	0.016835	551	0.757909
AT4G18570	0.00420875	0.00118906	0	0.000158028	0	3	0.0166675	552	0.759285
AT3G57350	0.0016835	0.00059453	0.00295858	0	0	3	0.0157098	553	0.76066
IMP4	0.0016835	0.00059453	0.00295858	0	0	3	0.0157098	553	0.76066
AT1G50659	0.0016835	0	0.00591716	0	0	2	0.0152013	555	0.763411
AT1G51055	0.0016835	0	0.00591716	0	0	2	0.0152013	555	0.763411
AT3G02820	0.0016835	0	0.00591716	0	0	2	0.0152013	555	0.763411
AT3G55580	0.0016835	0	0.00591716	0	0	2	0.0152013	555	0.763411
AT4G11700	0.0016835	0	0.00591716	0	0	2	0.0152013	555	0.763411
AT5G27440	0.0016835	0	0.00591716	0	0	2	0.0152013	555	0.763411
AT5G40900	0.0016835	0	0.00591716	0	0	2	0.0152013	555	0.763411
AT5G41620	0.0016835	0	0.00591716	0	0	2	0.0152013	555	0.763411
CXE13	0.0016835	0	0.00591716	0	0	2	0.0152013	555	0.763411
DIN4	0.0016835	0	0.00591716	0	0	2	0.0152013	555	0.763411
ETP2	0.0016835	0	0.00591716	0	0	2	0.0152013	555	0.763411
HCF244	0.0016835	0	0.00591716	0	0	2	0.0152013	555	0.763411
KTF1	0.0016835	0	0.00591716	0	0	2	0.0152013	555	0.763411
LPA3	0.0016835	0	0.00591716	0	0	2	0.0152013	555	0.763411
PDCB3	0.0016835	0	0.00591716	0	0	2	0.0152013	555	0.763411
RGF1	0.0016835	0	0.00591716	0	0	2	0.0152013	555	0.763411
RNR2B	0.0016835	0	0.00591716	0	0	2	0.0152013	555	0.763411
SERK1	0.0016835	0	0.00591716	0	0	2	0.0152013	555	0.763411
TRZ1	0.0016835	0	0.00591716	0	0	2	0.0152013	555	0.763411
XTH9	0.0016835	0	0.00591716	0	0	2	0.0152013	555	0.763411
AGP26	0.000841751	0	0.00591716	0	0	2	0.0135178	575	0.790922
AHL20	0.000841751	0	0.00591716	0	0	2	0.0135178	575	0.790922
AT1G35612	0.000841751	0	0.00591716	0	0	2	0.0135178	575	0.790922
AT1G53025	0.000841751	0	0.00591716	0	0	2	0.0135178	575	0.790922
AT1G55200	0.000841751	0	0.00591716	0	0	2	0.0135178	575	0.790922
AT1G67570	0.000841751	0	0.00591716	0	0	2	0.0135178	575	0.790922
AT2G42190	0.000841751	0	0.00591716	0	0	2	0.0135178	575	0.790922
AT2G45520	0.000841751	0	0.00591716	0	0	2	0.0135178	575	0.790922
AT3G14120	0.000841751	0	0.00591716	0	0	2	0.0135178	575	0.790922
AT3G61962	0.000841751	0	0.00591716	0	0	2	0.0135178	575	0.790922
AT5G51540	0.000841751	0	0.00591716	0	0	2	0.0135178	575	0.790922
GATA12	0.000841751	0	0.00591716	0	0	2	0.0135178	575	0.790922
JASON	0.000841751	0	0.00591716	0	0	2	0.0135178	575	0.790922
MYB113	0.000841751	0	0.00591716	0	0	2	0.0135178	575	0.790922
PYL4	0.000841751	0	0.00591716	0	0	2	0.0135178	575	0.790922
RAD23B	0.000841751	0	0.00591716	0	0	2	0.0135178	575	0.790922
SCY2	0.000841751	0	0.00591716	0	0	2	0.0135178	575	0.790922
SDR2	0.000841751	0	0.00591716	0	0	2	0.0135178	575	0.790922
TOPP1	0.000841751	0	0.00591716	0	0	2	0.0135178	575	0.790922
ARF18	0.013468	0	0	0	0	1	0.013468	594	0.817056
SRS8	0.013468	0	0	0	0	1	0.013468	594	0.817056
AT2G28620	0	0.00059453	0.00591716	0	0	2	0.0130234	596	0.819807
AT3G20015	0	0.00059453	0.00591716	0	0	2	0.0130234	596	0.819807
EXT12	0	0.00059453	0.00591716	0	0	2	0.0130234	596	0.819807
XTH8	0	0.00059453	0.00591716	0	0	2	0.0130234	596	0.819807
AT1G21060	0	0.00118906	0.00295858	0.000158028	0	3	0.012917	600	0.825309
AT4G22290	0	0.00118906	0.00295858	0.000158028	0	3	0.012917	600	0.825309
AT3G01310	0.00252525	0	0.00295858	0	0	2	0.0109677	602	0.828061
AT3G02190	0.00252525	0	0.00295858	0	0	2	0.0109677	602	0.828061
IPMI2	0.00252525	0	0.00295858	0	0	2	0.0109677	602	0.828061
LSM8	0.00252525	0	0.00295858	0	0	2	0.0109677	602	0.828061
NRPB10	0.00252525	0	0.00295858	0	0	2	0.0109677	602	0.828061
PFD1	0.00252525	0	0.00295858	0	0	2	0.0109677	602	0.828061
AT5G60670	0.000841751	0.00178359	0	0.000474083	0	3	0.00929828	608	0.836314
AT1G06560	0.0016835	0	0.00295858	0	0	2	0.00928416	609	0.837689
AT1G22790	0.0016835	0	0.00295858	0	0	2	0.00928416	609	0.837689
AT2G40700	0.0016835	0	0.00295858	0	0	2	0.00928416	609	0.837689
AT3G27900	0.0016835	0	0.00295858	0	0	2	0.00928416	609	0.837689
AT3G50020	0.0016835	0	0.00295858	0	0	2	0.00928416	609	0.837689
AT4G21820	0.0016835	0	0.00295858	0	0	2	0.00928416	609	0.837689
AT5G58370	0.0016835	0	0.00295858	0	0	2	0.00928416	609	0.837689
RIP1	0.0016835	0	0.00295858	0	0	2	0.00928416	609	0.837689
TPST	0.0016835	0	0.00295858	0	0	2	0.00928416	609	0.837689
AT1G47950	0.00925926	0	0	0	0	1	0.00925926	618	0.850069
AT3G14250	0.00925926	0	0	0	0	1	0.00925926	618	0.850069
AT3G61030	0.00925926	0	0	0	0	1	0.00925926	618	0.850069
AT5G46295	0.00925926	0	0	0	0	1	0.00925926	618	0.850069
ARF9	0.00252525	0.00178359	0	0	0	2	0.00861769	622	0.855571
DF1	0	0.00118906	0.00295858	0	0	2	0.00829528	623	0.856946
AT1G18335	0.000841751	0	0.00295858	0	0	2	0.00760066	624	0.858322
AT2G01370	0.000841751	0	0.00295858	0	0	2	0.00760066	624	0.858322
GATA19	0.000841751	0	0.00295858	0	0	2	0.00760066	624	0.858322
SDG37	0.000841751	0	0.00295858	0	0	2	0.00760066	624	0.858322
APTX	0	0.00059453	0.00295858	0	0	2	0.00710622	628	0.863824
AT4G00250	0	0.00059453	0.00295858	0	0	2	0.00710622	628	0.863824
AT1G33120	0	0	0.00591716	0	0	1	0.00591716	630	0.866575
AT1G35035	0	0	0.00591716	0	0	1	0.00591716	630	0.866575
AT1G50380	0	0	0.00591716	0	0	1	0.00591716	630	0.866575
AT3G05980	0	0	0.00591716	0	0	1	0.00591716	630	0.866575
AT3G27100	0	0	0.00591716	0	0	1	0.00591716	630	0.866575
AT3G60650	0	0	0.00591716	0	0	1	0.00591716	630	0.866575
AT4G39630	0	0	0.00591716	0	0	1	0.00591716	630	0.866575
AT5G55660	0	0	0.00591716	0	0	1	0.00591716	630	0.866575
AT5G56530	0	0	0.00591716	0	0	1	0.00591716	630	0.866575
CIA2	0	0	0.00591716	0	0	1	0.00591716	630	0.866575
HPY2	0	0	0.00591716	0	0	1	0.00591716	630	0.866575
LYK2	0	0	0.00591716	0	0	1	0.00591716	630	0.866575
MAP70-3	0	0	0.00591716	0	0	1	0.00591716	630	0.866575
PyrD	0	0	0.00591716	0	0	1	0.00591716	630	0.866575
AAE14	0.0016835	0.00059453	0	0	0	2	0.00455606	644	0.885832
ALDH22A1	0.0016835	0.00059453	0	0	0	2	0.00455606	644	0.885832
AT2G05350	0.0016835	0.00059453	0	0	0	2	0.00455606	644	0.885832
AT2G42395	0.0016835	0.00059453	0	0	0	2	0.00455606	644	0.885832
AT4G16710	0.0016835	0.00059453	0	0	0	2	0.00455606	644	0.885832
GRF4	0.0016835	0.00059453	0	0	0	2	0.00455606	644	0.885832
EGL3	0.000841751	0.00118906	0	0	0	2	0.00406162	650	0.894085
AT1G27820	0.003367	0	0	0	0	1	0.003367	651	0.895461
AT2G05190	0.003367	0	0	0	0	1	0.003367	651	0.895461
AT3G44960	0.003367	0	0	0	0	1	0.003367	651	0.895461
AT4G03570	0.003367	0	0	0	0	1	0.003367	651	0.895461
AT5G35575	0.003367	0	0	0	0	1	0.003367	651	0.895461
AT1G59740	0	0	0.00295858	0	0	1	0.00295858	656	0.902338
AT1G75490	0	0	0.00295858	0	0	1	0.00295858	656	0.902338
AT3G23740	0	0	0.00295858	0	0	1	0.00295858	656	0.902338
AT3G52440	0	0	0.00295858	0	0	1	0.00295858	656	0.902338
AT4G24950	0	0	0.00295858	0	0	1	0.00295858	656	0.902338
AT5G14140	0	0	0.00295858	0	0	1	0.00295858	656	0.902338
AT5G16060	0	0	0.00295858	0	0	1	0.00295858	656	0.902338
bZIP16	0	0	0.00295858	0	0	1	0.00295858	656	0.902338
FP3	0	0	0.00295858	0	0	1	0.00295858	656	0.902338
HB16	0	0	0.00295858	0	0	1	0.00295858	656	0.902338
RHS16	0	0	0.00295858	0	0	1	0.00295858	656	0.902338
SDG4	0	0	0.00295858	0	0	1	0.00295858	656	0.902338
TIFY8	0	0	0.00295858	0	0	1	0.00295858	656	0.902338
WRKY31	0	0	0.00295858	0	0	1	0.00295858	656	0.902338
AT2G03780	0.000841751	0.00059453	0	0	0	2	0.00287256	670	0.921596
AT3G15380	0.000841751	0.00059453	0	0	0	2	0.00287256	670	0.921596
GBSS1	0.000841751	0.00059453	0	0	0	2	0.00287256	670	0.921596
TRFL1	0.000841751	0.00059453	0	0	0	2	0.00287256	670	0.921596
TRFL10	0.000841751	0.00059453	0	0	0	2	0.00287256	670	0.921596
AT3G04903	0	0.00118906	0	0.000158028	0	2	0.00269418	675	0.928473
AT1G28710	0.00252525	0	0	0	0	1	0.00252525	676	0.929849
NTRC	0.00252525	0	0	0	0	1	0.00252525	676	0.929849
RHL2	0.00252525	0	0	0	0	1	0.00252525	676	0.929849
AT1G09690	0.0016835	0	0	0	0	1	0.0016835	679	0.933975
AT2G28600	0.0016835	0	0	0	0	1	0.0016835	679	0.933975
AT2G41840	0.0016835	0	0	0	0	1	0.0016835	679	0.933975
AT3G01730	0.0016835	0	0	0	0	1	0.0016835	679	0.933975
AT4G00990	0.0016835	0	0	0	0	1	0.0016835	679	0.933975
AT5G20130	0.0016835	0	0	0	0	1	0.0016835	679	0.933975
AT5G48760	0.0016835	0	0	0	0	1	0.0016835	679	0.933975
AT5G56710	0.0016835	0	0	0	0	1	0.0016835	679	0.933975
AT5G59500	0.0016835	0	0	0	0	1	0.0016835	679	0.933975
BAG4	0.0016835	0	0	0	0	1	0.0016835	679	0.933975
MIPS1	0.0016835	0	0	0	0	1	0.0016835	679	0.933975
PFK6	0.0016835	0	0	0	0	1	0.0016835	679	0.933975
XTH12	0.0016835	0	0	0	0	1	0.0016835	679	0.933975
SUVH5	0	0.00118906	0	0	0	1	0.00118906	692	0.951857
AREB3	0.000841751	0	0	0	0	1	0.000841751	693	0.953232
ASN2	0.000841751	0	0	0	0	1	0.000841751	693	0.953232
AT1G50680	0.000841751	0	0	0	0	1	0.000841751	693	0.953232
AT2G07674	0.000841751	0	0	0	0	1	0.000841751	693	0.953232
AT2G21385	0.000841751	0	0	0	0	1	0.000841751	693	0.953232
AT2G26520	0.000841751	0	0	0	0	1	0.000841751	693	0.953232
AT3G09930	0.000841751	0	0	0	0	1	0.000841751	693	0.953232
AT3G13175	0.000841751	0	0	0	0	1	0.000841751	693	0.953232
AT3G49910	0.000841751	0	0	0	0	1	0.000841751	693	0.953232
AT3G54080	0.000841751	0	0	0	0	1	0.000841751	693	0.953232
AT3G57940	0.000841751	0	0	0	0	1	0.000841751	693	0.953232
AT4G16155	0.000841751	0	0	0	0	1	0.000841751	693	0.953232
AT4G38660	0.000841751	0	0	0	0	1	0.000841751	693	0.953232
AT5G01670	0.000841751	0	0	0	0	1	0.000841751	693	0.953232
AT5G18380	0.000841751	0	0	0	0	1	0.000841751	693	0.953232
AT5G22320	0.000841751	0	0	0	0	1	0.000841751	693	0.953232
ATM	0.000841751	0	0	0	0	1	0.000841751	693	0.953232
ATMYC1	0.000841751	0	0	0	0	1	0.000841751	693	0.953232
ATN	0.000841751	0	0	0	0	1	0.000841751	693	0.953232
ATNTT2	0.000841751	0	0	0	0	1	0.000841751	693	0.953232
BAM2	0.000841751	0	0	0	0	1	0.000841751	693	0.953232
CBP20	0.000841751	0	0	0	0	1	0.000841751	693	0.953232
CNX3	0.000841751	0	0	0	0	1	0.000841751	693	0.953232
CYCA3;4	0.000841751	0	0	0	0	1	0.000841751	693	0.953232
DFC	0.000841751	0	0	0	0	1	0.000841751	693	0.953232
DRP5A	0.000841751	0	0	0	0	1	0.000841751	693	0.953232
IDD5	0.000841751	0	0	0	0	1	0.000841751	693	0.953232
MGP	0.000841751	0	0	0	0	1	0.000841751	693	0.953232
PAP1	0.000841751	0	0	0	0	1	0.000841751	693	0.953232
PAP10	0.000841751	0	0	0	0	1	0.000841751	693	0.953232
PGR5-LIKE	0.000841751	0	0	0	0	1	0.000841751	693	0.953232
RDR6	0.000841751	0	0	0	0	1	0.000841751	693	0.953232
TIM9	0.000841751	0	0	0	0	1	0.000841751	693	0.953232
YLS5	0.000841751	0	0	0	0	1	0.000841751	693	0.953232
AT1G01920	0	0.00059453	0	0	0	1	0.00059453	727	1
AT1G30550	0	0.00059453	0	0	0	1	0.00059453	727	1
AT2G17410	0	0.00059453	0	0	0	1	0.00059453	727	1
AT3G15140	0	0.00059453	0	0	0	1	0.00059453	727	1
AT4G04190	0	0.00059453	0	0	0	1	0.00059453	727	1
AT4G15450	0	0.00059453	0	0	0	1	0.00059453	727	1
DL1	0	0.00059453	0	0	0	1	0.00059453	727	1
GIL1	0	0.00059453	0	0	0	1	0.00059453	727	1
ROP9	0	0.00059453	0	0	0	1	0.00059453	727	1
WRKY35	0	0.00059453	0	0	0	1	0.00059453	727	1
AAC2	0	0	0	0	0	0	0	#N/A	#N/A
ABCA3	0	0	0	0	0	0	0	#N/A	#N/A
ABCB23	0	0	0	0	0	0	0	#N/A	#N/A
ABCB28	0	0	0	0	0	0	0	#N/A	#N/A
ABCB5	0	0	0	0	0	0	0	#N/A	#N/A
ABCF5	0	0	0	0	0	0	0	#N/A	#N/A
ABCG3	0	0	0	0	0	0	0	#N/A	#N/A
ABCI13	0	0	0	0	0	0	0	#N/A	#N/A
ABCI18	0	0	0	0	0	0	0	#N/A	#N/A
ACA9	0	0	0	0	0	0	0	#N/A	#N/A
ACHT5	0	0	0	0	0	0	0	#N/A	#N/A
ACP5	0	0	0	0	0	0	0	#N/A	#N/A
ACS5	0	0	0	0	0	0	0	#N/A	#N/A
ADA2A	0	0	0	0	0	0	0	#N/A	#N/A
ADF8	0	0	0	0	0	0	0	#N/A	#N/A
ADF9	0	0	0	0	0	0	0	#N/A	#N/A
AGC1.7	0	0	0	0	0	0	0	#N/A	#N/A
AGD1	0	0	0	0	0	0	0	#N/A	#N/A
AGD11	0	0	0	0	0	0	0	#N/A	#N/A
AGD13	0	0	0	0	0	0	0	#N/A	#N/A
AGD2	0	0	0	0	0	0	0	#N/A	#N/A
AGF1	0	0	0	0	0	0	0	#N/A	#N/A
AGL26	0	0	0	0	0	0	0	#N/A	#N/A
AGL39	0	0	0	0	0	0	0	#N/A	#N/A
AGL76	0	0	0	0	0	0	0	#N/A	#N/A
AGO10	0	0	0	0	0	0	0	#N/A	#N/A
AGP3	0	0	0	0	0	0	0	#N/A	#N/A
AHG11	0	0	0	0	0	0	0	#N/A	#N/A
AHL22	0	0	0	0	0	0	0	#N/A	#N/A
AIL6	0	0	0	0	0	0	0	#N/A	#N/A
AIP3	0	0	0	0	0	0	0	#N/A	#N/A
AK-HSDH	0	0	0	0	0	0	0	#N/A	#N/A
AKN2	0	0	0	0	0	0	0	#N/A	#N/A
AL5	0	0	0	0	0	0	0	#N/A	#N/A
ALKBH2	0	0	0	0	0	0	0	#N/A	#N/A
ALPHA	0	0	0	0	0	0	0	#N/A	#N/A
AMSH2	0	0	0	0	0	0	0	#N/A	#N/A
ANK1	0	0	0	0	0	0	0	#N/A	#N/A
AO4	0	0	0	0	0	0	0	#N/A	#N/A
AOX1C	0	0	0	0	0	0	0	#N/A	#N/A
APC7	0	0	0	0	0	0	0	#N/A	#N/A
APG10	0	0	0	0	0	0	0	#N/A	#N/A
APK3	0	0	0	0	0	0	0	#N/A	#N/A
APL4	0	0	0	0	0	0	0	#N/A	#N/A
APX3	0	0	0	0	0	0	0	#N/A	#N/A
APX6	0	0	0	0	0	0	0	#N/A	#N/A
ARF11	0	0	0	0	0	0	0	#N/A	#N/A
ARF17	0	0	0	0	0	0	0	#N/A	#N/A
ARI2	0	0	0	0	0	0	0	#N/A	#N/A
ARK3	0	0	0	0	0	0	0	#N/A	#N/A
ARP4	0	0	0	0	0	0	0	#N/A	#N/A
ASAT1	0	0	0	0	0	0	0	#N/A	#N/A
ASE1	0	0	0	0	0	0	0	#N/A	#N/A
ASE2	0	0	0	0	0	0	0	#N/A	#N/A
ASG8	0	0	0	0	0	0	0	#N/A	#N/A
ASHR2	0	0	0	0	0	0	0	#N/A	#N/A
AT1G01300	0	0	0	0	0	0	0	#N/A	#N/A
AT1G01453	0	0	0	0	0	0	0	#N/A	#N/A
AT1G01660	0	0	0	0	0	0	0	#N/A	#N/A
AT1G01840	0	0	0	0	0	0	0	#N/A	#N/A
AT1G02060	0	0	0	0	0	0	0	#N/A	#N/A
AT1G03270	0	0	0	0	0	0	0	#N/A	#N/A
AT1G03960	0	0	0	0	0	0	0	#N/A	#N/A
AT1G04030	0	0	0	0	0	0	0	#N/A	#N/A
AT1G04040	0	0	0	0	0	0	0	#N/A	#N/A
AT1G04280	0	0	0	0	0	0	0	#N/A	#N/A
AT1G04590	0	0	0	0	0	0	0	#N/A	#N/A
AT1G04650	0	0	0	0	0	0	0	#N/A	#N/A
AT1G04680	0	0	0	0	0	0	0	#N/A	#N/A
AT1G04900	0	0	0	0	0	0	0	#N/A	#N/A
AT1G04945	0	0	0	0	0	0	0	#N/A	#N/A
AT1G05070	0	0	0	0	0	0	0	#N/A	#N/A
AT1G05120	0	0	0	0	0	0	0	#N/A	#N/A
AT1G05650	0	0	0	0	0	0	0	#N/A	#N/A
AT1G05710	0	0	0	0	0	0	0	#N/A	#N/A
AT1G05730	0	0	0	0	0	0	0	#N/A	#N/A
AT1G05870	0	0	0	0	0	0	0	#N/A	#N/A
AT1G05910	0	0	0	0	0	0	0	#N/A	#N/A
AT1G06420	0	0	0	0	0	0	0	#N/A	#N/A
AT1G06720	0	0	0	0	0	0	0	#N/A	#N/A
AT1G06730	0	0	0	0	0	0	0	#N/A	#N/A
AT1G06923	0	0	0	0	0	0	0	#N/A	#N/A
AT1G06960	0	0	0	0	0	0	0	#N/A	#N/A
AT1G06990	0	0	0	0	0	0	0	#N/A	#N/A
AT1G07170	0	0	0	0	0	0	0	#N/A	#N/A
AT1G07705	0	0	0	0	0	0	0	#N/A	#N/A
AT1G07740	0	0	0	0	0	0	0	#N/A	#N/A
AT1G07830	0	0	0	0	0	0	0	#N/A	#N/A
AT1G07920	0	0	0	0	0	0	0	#N/A	#N/A
AT1G07940	0	0	0	0	0	0	0	#N/A	#N/A
AT1G08110	0	0	0	0	0	0	0	#N/A	#N/A
AT1G08400	0	0	0	0	0	0	0	#N/A	#N/A
AT1G08580	0	0	0	0	0	0	0	#N/A	#N/A
AT1G08610	0	0	0	0	0	0	0	#N/A	#N/A
AT1G08710	0	0	0	0	0	0	0	#N/A	#N/A
AT1G08760	0	0	0	0	0	0	0	#N/A	#N/A
AT1G09150	0	0	0	0	0	0	0	#N/A	#N/A
AT1G09170	0	0	0	0	0	0	0	#N/A	#N/A
AT1G09230	0	0	0	0	0	0	0	#N/A	#N/A
AT1G09410	0	0	0	0	0	0	0	#N/A	#N/A
AT1G09490	0	0	0	0	0	0	0	#N/A	#N/A
AT1G09575	0	0	0	0	0	0	0	#N/A	#N/A
AT1G09600	0	0	0	0	0	0	0	#N/A	#N/A
AT1G09620	0	0	0	0	0	0	0	#N/A	#N/A
AT1G09660	0	0	0	0	0	0	0	#N/A	#N/A
AT1G09800	0	0	0	0	0	0	0	#N/A	#N/A
AT1G09980	0	0	0	0	0	0	0	#N/A	#N/A
AT1G10020	0	0	0	0	0	0	0	#N/A	#N/A
AT1G10040	0	0	0	0	0	0	0	#N/A	#N/A
AT1G10120	0	0	0	0	0	0	0	#N/A	#N/A
AT1G10330	0	0	0	0	0	0	0	#N/A	#N/A
AT1G10640	0	0	0	0	0	0	0	#N/A	#N/A
AT1G10850	0	0	0	0	0	0	0	#N/A	#N/A
AT1G10900	0	0	0	0	0	0	0	#N/A	#N/A
AT1G11120	0	0	0	0	0	0	0	#N/A	#N/A
AT1G11170	0	0	0	0	0	0	0	#N/A	#N/A
AT1G11380	0	0	0	0	0	0	0	#N/A	#N/A
AT1G11655	0	0	0	0	0	0	0	#N/A	#N/A
AT1G11800	0	0	0	0	0	0	0	#N/A	#N/A
AT1G11950	0	0	0	0	0	0	0	#N/A	#N/A
AT1G12120	0	0	0	0	0	0	0	#N/A	#N/A
AT1G12150	0	0	0	0	0	0	0	#N/A	#N/A
AT1G12170	0	0	0	0	0	0	0	#N/A	#N/A
AT1G12530	0	0	0	0	0	0	0	#N/A	#N/A
AT1G12990	0	0	0	0	0	0	0	#N/A	#N/A
AT1G13160	0	0	0	0	0	0	0	#N/A	#N/A
AT1G13730	0	0	0	0	0	0	0	#N/A	#N/A
AT1G13910	0	0	0	0	0	0	0	#N/A	#N/A
AT1G14770	0	0	0	0	0	0	0	#N/A	#N/A
AT1G15250	0	0	0	0	0	0	0	#N/A	#N/A
AT1G15825	0	0	0	0	0	0	0	#N/A	#N/A
AT1G15940	0	0	0	0	0	0	0	#N/A	#N/A
AT1G16000	0	0	0	0	0	0	0	#N/A	#N/A
AT1G16170	0	0	0	0	0	0	0	#N/A	#N/A
AT1G16220	0	0	0	0	0	0	0	#N/A	#N/A
AT1G16350	0	0	0	0	0	0	0	#N/A	#N/A
AT1G16520	0	0	0	0	0	0	0	#N/A	#N/A
AT1G16650	0	0	0	0	0	0	0	#N/A	#N/A
AT1G18060	0	0	0	0	0	0	0	#N/A	#N/A
AT1G18290	0	0	0	0	0	0	0	#N/A	#N/A
AT1G18340	0	0	0	0	0	0	0	#N/A	#N/A
AT1G18540	0	0	0	0	0	0	0	#N/A	#N/A
AT1G18700	0	0	0	0	0	0	0	#N/A	#N/A
AT1G18740	0	0	0	0	0	0	0	#N/A	#N/A
AT1G19370	0	0	0	0	0	0	0	#N/A	#N/A
AT1G19415	0	0	0	0	0	0	0	#N/A	#N/A
AT1G19485	0	0	0	0	0	0	0	#N/A	#N/A
AT1G19600	0	0	0	0	0	0	0	#N/A	#N/A
AT1G19680	0	0	0	0	0	0	0	#N/A	#N/A
AT1G20220	0	0	0	0	0	0	0	#N/A	#N/A
AT1G20270	0	0	0	0	0	0	0	#N/A	#N/A
AT1G20405	0	0	0	0	0	0	0	#N/A	#N/A
AT1G20580	0	0	0	0	0	0	0	#N/A	#N/A
AT1G20590	0	0	0	0	0	0	0	#N/A	#N/A
AT1G20950	0	0	0	0	0	0	0	#N/A	#N/A
AT1G21065	0	0	0	0	0	0	0	#N/A	#N/A
AT1G21090	0	0	0	0	0	0	0	#N/A	#N/A
AT1G21260	0	0	0	0	0	0	0	#N/A	#N/A
AT1G22100	0	0	0	0	0	0	0	#N/A	#N/A
AT1G22140	0	0	0	0	0	0	0	#N/A	#N/A
AT1G22540	0	0	0	0	0	0	0	#N/A	#N/A
AT1G22700	0	0	0	0	0	0	0	#N/A	#N/A
AT1G22970	0	0	0	0	0	0	0	#N/A	#N/A
AT1G23280	0	0	0	0	0	0	0	#N/A	#N/A
AT1G23330	0	0	0	0	0	0	0	#N/A	#N/A
AT1G23750	0	0	0	0	0	0	0	#N/A	#N/A
AT1G23850	0	0	0	0	0	0	0	#N/A	#N/A
AT1G23935	0	0	0	0	0	0	0	#N/A	#N/A
AT1G24050	0	0	0	0	0	0	0	#N/A	#N/A
AT1G24068	0	0	0	0	0	0	0	#N/A	#N/A
AT1G24265	0	0	0	0	0	0	0	#N/A	#N/A
AT1G24290	0	0	0	0	0	0	0	#N/A	#N/A
AT1G24320	0	0	0	0	0	0	0	#N/A	#N/A
AT1G25240	0	0	0	0	0	0	0	#N/A	#N/A
AT1G25375	0	0	0	0	0	0	0	#N/A	#N/A
AT1G26180	0	0	0	0	0	0	0	#N/A	#N/A
AT1G26330	0	0	0	0	0	0	0	#N/A	#N/A
AT1G26370	0	0	0	0	0	0	0	#N/A	#N/A
AT1G26460	0	0	0	0	0	0	0	#N/A	#N/A
AT1G26520	0	0	0	0	0	0	0	#N/A	#N/A
AT1G26530	0	0	0	0	0	0	0	#N/A	#N/A
AT1G26880	0	0	0	0	0	0	0	#N/A	#N/A
AT1G27190	0	0	0	0	0	0	0	#N/A	#N/A
AT1G27400	0	0	0	0	0	0	0	#N/A	#N/A
AT1G27410	0	0	0	0	0	0	0	#N/A	#N/A
AT1G27435	0	0	0	0	0	0	0	#N/A	#N/A
AT1G27690	0	0	0	0	0	0	0	#N/A	#N/A
AT1G28060	0	0	0	0	0	0	0	#N/A	#N/A
AT1G28070	0	0	0	0	0	0	0	#N/A	#N/A
AT1G28190	0	0	0	0	0	0	0	#N/A	#N/A
AT1G28455	0	0	0	0	0	0	0	#N/A	#N/A
AT1G28510	0	0	0	0	0	0	0	#N/A	#N/A
AT1G29030	0	0	0	0	0	0	0	#N/A	#N/A
AT1G29070	0	0	0	0	0	0	0	#N/A	#N/A
AT1G29270	0	0	0	0	0	0	0	#N/A	#N/A
AT1G29320	0	0	0	0	0	0	0	#N/A	#N/A
AT1G29540	0	0	0	0	0	0	0	#N/A	#N/A
AT1G29880	0	0	0	0	0	0	0	#N/A	#N/A
AT1G29980	0	0	0	0	0	0	0	#N/A	#N/A
AT1G30050	0	0	0	0	0	0	0	#N/A	#N/A
AT1G30070	0	0	0	0	0	0	0	#N/A	#N/A
AT1G30240	0	0	0	0	0	0	0	#N/A	#N/A
AT1G30280	0	0	0	0	0	0	0	#N/A	#N/A
AT1G30440	0	0	0	0	0	0	0	#N/A	#N/A
AT1G30590	0	0	0	0	0	0	0	#N/A	#N/A
AT1G30680	0	0	0	0	0	0	0	#N/A	#N/A
AT1G30870	0	0	0	0	0	0	0	#N/A	#N/A
AT1G31500	0	0	0	0	0	0	0	#N/A	#N/A
AT1G31750	0	0	0	0	0	0	0	#N/A	#N/A
AT1G31910	0	0	0	0	0	0	0	#N/A	#N/A
AT1G32140	0	0	0	0	0	0	0	#N/A	#N/A
AT1G32190	0	0	0	0	0	0	0	#N/A	#N/A
AT1G32950	0	0	0	0	0	0	0	#N/A	#N/A
AT1G33670	0	0	0	0	0	0	0	#N/A	#N/A
AT1G33680	0	0	0	0	0	0	0	#N/A	#N/A
AT1G33700	0	0	0	0	0	0	0	#N/A	#N/A
AT1G33750	0	0	0	0	0	0	0	#N/A	#N/A
AT1G34160	0	0	0	0	0	0	0	#N/A	#N/A
AT1G34330	0	0	0	0	0	0	0	#N/A	#N/A
AT1G34470	0	0	0	0	0	0	0	#N/A	#N/A
AT1G34520	0	0	0	0	0	0	0	#N/A	#N/A
AT1G36140	0	0	0	0	0	0	0	#N/A	#N/A
AT1G36280	0	0	0	0	0	0	0	#N/A	#N/A
AT1G36310	0	0	0	0	0	0	0	#N/A	#N/A
AT1G36390	0	0	0	0	0	0	0	#N/A	#N/A
AT1G42430	0	0	0	0	0	0	0	#N/A	#N/A
AT1G42740	0	0	0	0	0	0	0	#N/A	#N/A
AT1G44050	0	0	0	0	0	0	0	#N/A	#N/A
AT1G44810;AT1G44810	0	0	0	0	0	0	0	#N/A	#N/A
AT1G44835	0	0	0	0	0	0	0	#N/A	#N/A
AT1G45248	0	0	0	0	0	0	0	#N/A	#N/A
AT1G45545	0	0	0	0	0	0	0	#N/A	#N/A
AT1G47570	0	0	0	0	0	0	0	#N/A	#N/A
AT1G47578	0	0	0	0	0	0	0	#N/A	#N/A
AT1G47625	0	0	0	0	0	0	0	#N/A	#N/A
AT1G47655	0	0	0	0	0	0	0	#N/A	#N/A
AT1G47740	0	0	0	0	0	0	0	#N/A	#N/A
AT1G47765	0	0	0	0	0	0	0	#N/A	#N/A
AT1G48315	0	0	0	0	0	0	0	#N/A	#N/A
AT1G48430	0	0	0	0	0	0	0	#N/A	#N/A
AT1G48510	0	0	0	0	0	0	0	#N/A	#N/A
AT1G48550	0	0	0	0	0	0	0	#N/A	#N/A
AT1G48650	0	0	0	0	0	0	0	#N/A	#N/A
AT1G48740	0	0	0	0	0	0	0	#N/A	#N/A
AT1G48820	0	0	0	0	0	0	0	#N/A	#N/A
AT1G48830	0	0	0	0	0	0	0	#N/A	#N/A
AT1G49500	0	0	0	0	0	0	0	#N/A	#N/A
AT1G49560	0	0	0	0	0	0	0	#N/A	#N/A
AT1G49840	0	0	0	0	0	0	0	#N/A	#N/A
AT1G50000	0	0	0	0	0	0	0	#N/A	#N/A
AT1G50180	0	0	0	0	0	0	0	#N/A	#N/A
AT1G50190	0	0	0	0	0	0	0	#N/A	#N/A
AT1G50660	0	0	0	0	0	0	0	#N/A	#N/A
AT1G50780	0	0	0	0	0	0	0	#N/A	#N/A
AT1G50920	0	0	0	0	0	0	0	#N/A	#N/A
AT1G50980	0	0	0	0	0	0	0	#N/A	#N/A
AT1G51080	0	0	0	0	0	0	0	#N/A	#N/A
AT1G51110	0	0	0	0	0	0	0	#N/A	#N/A
AT1G51210	0	0	0	0	0	0	0	#N/A	#N/A
AT1G51520	0	0	0	0	0	0	0	#N/A	#N/A
AT1G51530	0	0	0	0	0	0	0	#N/A	#N/A
AT1G51730	0	0	0	0	0	0	0	#N/A	#N/A
AT1G51970	0	0	0	0	0	0	0	#N/A	#N/A
AT1G52100	0	0	0	0	0	0	0	#N/A	#N/A
AT1G52155	0	0	0	0	0	0	0	#N/A	#N/A
AT1G52190	0	0	0	0	0	0	0	#N/A	#N/A
AT1G52620	0	0	0	0	0	0	0	#N/A	#N/A
AT1G53070	0	0	0	0	0	0	0	#N/A	#N/A
AT1G53200	0	0	0	0	0	0	0	#N/A	#N/A
AT1G53340	0	0	0	0	0	0	0	#N/A	#N/A
AT1G53530	0	0	0	0	0	0	0	#N/A	#N/A
AT1G53860	0	0	0	0	0	0	0	#N/A	#N/A
AT1G54050	0	0	0	0	0	0	0	#N/A	#N/A
AT1G54380	0	0	0	0	0	0	0	#N/A	#N/A
AT1G54385	0	0	0	0	0	0	0	#N/A	#N/A
AT1G54650	0	0	0	0	0	0	0	#N/A	#N/A
AT1G55260	0	0	0	0	0	0	0	#N/A	#N/A
AT1G55410	0	0	0	0	0	0	0	#N/A	#N/A
AT1G55430	0	0	0	0	0	0	0	#N/A	#N/A
AT1G55460	0	0	0	0	0	0	0	#N/A	#N/A
AT1G55630	0	0	0	0	0	0	0	#N/A	#N/A
AT1G56390	0	0	0	0	0	0	0	#N/A	#N/A
AT1G56660	0	0	0	0	0	0	0	#N/A	#N/A
AT1G56680	0	0	0	0	0	0	0	#N/A	#N/A
AT1G57660	0	0	0	0	0	0	0	#N/A	#N/A
AT1G59725	0	0	0	0	0	0	0	#N/A	#N/A
AT1G59865	0	0	0	0	0	0	0	#N/A	#N/A
AT1G60010	0	0	0	0	0	0	0	#N/A	#N/A
AT1G60200	0	0	0	0	0	0	0	#N/A	#N/A
AT1G60230	0	0	0	0	0	0	0	#N/A	#N/A
AT1G60640	0	0	0	0	0	0	0	#N/A	#N/A
AT1G60890	0	0	0	0	0	0	0	#N/A	#N/A
AT1G61100	0	0	0	0	0	0	0	#N/A	#N/A
AT1G61440	0	0	0	0	0	0	0	#N/A	#N/A
AT1G61450	0	0	0	0	0	0	0	#N/A	#N/A
AT1G61840	0	0	0	0	0	0	0	#N/A	#N/A
AT1G61860	0	0	0	0	0	0	0	#N/A	#N/A
AT1G62010	0	0	0	0	0	0	0	#N/A	#N/A
AT1G62030	0	0	0	0	0	0	0	#N/A	#N/A
AT1G62050	0	0	0	0	0	0	0	#N/A	#N/A
AT1G62120	0	0	0	0	0	0	0	#N/A	#N/A
AT1G62150	0	0	0	0	0	0	0	#N/A	#N/A
AT1G62330	0	0	0	0	0	0	0	#N/A	#N/A
AT1G62770	0	0	0	0	0	0	0	#N/A	#N/A
AT1G62870	0	0	0	0	0	0	0	#N/A	#N/A
AT1G62914	0	0	0	0	0	0	0	#N/A	#N/A
AT1G62970	0	0	0	0	0	0	0	#N/A	#N/A
AT1G63220	0	0	0	0	0	0	0	#N/A	#N/A
AT1G63240	0	0	0	0	0	0	0	#N/A	#N/A
AT1G63250	0	0	0	0	0	0	0	#N/A	#N/A
AT1G63390	0	0	0	0	0	0	0	#N/A	#N/A
AT1G63600	0	0	0	0	0	0	0	#N/A	#N/A
AT1G63980	0	0	0	0	0	0	0	#N/A	#N/A
AT1G64250	0	0	0	0	0	0	0	#N/A	#N/A
AT1G64490	0	0	0	0	0	0	0	#N/A	#N/A
AT1G64530	0	0	0	0	0	0	0	#N/A	#N/A
AT1G64583	0	0	0	0	0	0	0	#N/A	#N/A
AT1G65070	0	0	0	0	0	0	0	#N/A	#N/A
AT1G65370	0	0	0	0	0	0	0	#N/A	#N/A
AT1G65950	0	0	0	0	0	0	0	#N/A	#N/A
AT1G66235	0	0	0	0	0	0	0	#N/A	#N/A
AT1G66430	0	0	0	0	0	0	0	#N/A	#N/A
AT1G67035	0	0	0	0	0	0	0	#N/A	#N/A
AT1G67120	0	0	0	0	0	0	0	#N/A	#N/A
AT1G67150	0	0	0	0	0	0	0	#N/A	#N/A
AT1G67420	0	0	0	0	0	0	0	#N/A	#N/A
AT1G67650	0	0	0	0	0	0	0	#N/A	#N/A
AT1G67690	0	0	0	0	0	0	0	#N/A	#N/A
AT1G67750	0	0	0	0	0	0	0	#N/A	#N/A
AT1G68240	0	0	0	0	0	0	0	#N/A	#N/A
AT1G68330	0	0	0	0	0	0	0	#N/A	#N/A
AT1G68862	0	0	0	0	0	0	0	#N/A	#N/A
AT1G68945	0	0	0	0	0	0	0	#N/A	#N/A
AT1G68980	0	0	0	0	0	0	0	#N/A	#N/A
AT1G69070	0	0	0	0	0	0	0	#N/A	#N/A
AT1G69580	0	0	0	0	0	0	0	#N/A	#N/A
AT1G69710	0	0	0	0	0	0	0	#N/A	#N/A
AT1G69860	0	0	0	0	0	0	0	#N/A	#N/A
AT1G69900	0	0	0	0	0	0	0	#N/A	#N/A
AT1G69981	0	0	0	0	0	0	0	#N/A	#N/A
AT1G70080	0	0	0	0	0	0	0	#N/A	#N/A
AT1G70180	0	0	0	0	0	0	0	#N/A	#N/A
AT1G70280	0	0	0	0	0	0	0	#N/A	#N/A
AT1G70350	0	0	0	0	0	0	0	#N/A	#N/A
AT1G70470	0	0	0	0	0	0	0	#N/A	#N/A
AT1G70480	0	0	0	0	0	0	0	#N/A	#N/A
AT1G70620	0	0	0	0	0	0	0	#N/A	#N/A
AT1G70950	0	0	0	0	0	0	0	#N/A	#N/A
AT1G70990	0	0	0	0	0	0	0	#N/A	#N/A
AT1G71080	0	0	0	0	0	0	0	#N/A	#N/A
AT1G71350	0	0	0	0	0	0	0	#N/A	#N/A
AT1G71828	0	0	0	0	0	0	0	#N/A	#N/A
AT1G71850	0	0	0	0	0	0	0	#N/A	#N/A
AT1G71970	0	0	0	0	0	0	0	#N/A	#N/A
AT1G72200	0	0	0	0	0	0	0	#N/A	#N/A
AT1G72420	0	0	0	0	0	0	0	#N/A	#N/A
AT1G72480	0	0	0	0	0	0	0	#N/A	#N/A
AT1G72490	0	0	0	0	0	0	0	#N/A	#N/A
AT1G72640	0	0	0	0	0	0	0	#N/A	#N/A
AT1G72890	0	0	0	0	0	0	0	#N/A	#N/A
AT1G72940	0	0	0	0	0	0	0	#N/A	#N/A
AT1G73170	0	0	0	0	0	0	0	#N/A	#N/A
AT1G73320	0	0	0	0	0	0	0	#N/A	#N/A
AT1G73550	0	0	0	0	0	0	0	#N/A	#N/A
AT1G73620	0	0	0	0	0	0	0	#N/A	#N/A
AT1G73860	0	0	0	0	0	0	0	#N/A	#N/A
AT1G74060	0	0	0	0	0	0	0	#N/A	#N/A
AT1G74800	0	0	0	0	0	0	0	#N/A	#N/A
AT1G74830	0	0	0	0	0	0	0	#N/A	#N/A
AT1G75210	0	0	0	0	0	0	0	#N/A	#N/A
AT1G75261	0	0	0	0	0	0	0	#N/A	#N/A
AT1G75335	0	0	0	0	0	0	0	#N/A	#N/A
AT1G75340	0	0	0	0	0	0	0	#N/A	#N/A
AT1G75420	0	0	0	0	0	0	0	#N/A	#N/A
AT1G75580	0	0	0	0	0	0	0	#N/A	#N/A
AT1G75620	0	0	0	0	0	0	0	#N/A	#N/A
AT1G75720	0	0	0	0	0	0	0	#N/A	#N/A
AT1G75980	0	0	0	0	0	0	0	#N/A	#N/A
AT1G76010	0	0	0	0	0	0	0	#N/A	#N/A
AT1G76170	0	0	0	0	0	0	0	#N/A	#N/A
AT1G76400	0	0	0	0	0	0	0	#N/A	#N/A
AT1G76470	0	0	0	0	0	0	0	#N/A	#N/A
AT1G76510	0	0	0	0	0	0	0	#N/A	#N/A
AT1G76720	0	0	0	0	0	0	0	#N/A	#N/A
AT1G76810	0	0	0	0	0	0	0	#N/A	#N/A
AT1G77270	0	0	0	0	0	0	0	#N/A	#N/A
AT1G77310	0	0	0	0	0	0	0	#N/A	#N/A
AT1G77400	0	0	0	0	0	0	0	#N/A	#N/A
AT1G78470	0	0	0	0	0	0	0	#N/A	#N/A
AT1G78520	0	0	0	0	0	0	0	#N/A	#N/A
AT1G78740	0	0	0	0	0	0	0	#N/A	#N/A
AT1G79030	0	0	0	0	0	0	0	#N/A	#N/A
AT1G79070	0	0	0	0	0	0	0	#N/A	#N/A
AT1G79120	0	0	0	0	0	0	0	#N/A	#N/A
AT1G79150	0	0	0	0	0	0	0	#N/A	#N/A
AT1G79190	0	0	0	0	0	0	0	#N/A	#N/A
AT1G79520	0	0	0	0	0	0	0	#N/A	#N/A
AT1G79540	0	0	0	0	0	0	0	#N/A	#N/A
AT1G79630	0	0	0	0	0	0	0	#N/A	#N/A
AT1G80150	0	0	0	0	0	0	0	#N/A	#N/A
AT1G80170	0	0	0	0	0	0	0	#N/A	#N/A
AT1G80620	0	0	0	0	0	0	0	#N/A	#N/A
AT1G80720	0	0	0	0	0	0	0	#N/A	#N/A
AT1G80750	0	0	0	0	0	0	0	#N/A	#N/A
AT2G01008	0	0	0	0	0	0	0	#N/A	#N/A
AT2G01010	0	0	0	0	0	0	0	#N/A	#N/A
AT2G01020	0	0	0	0	0	0	0	#N/A	#N/A
AT2G01100	0	0	0	0	0	0	0	#N/A	#N/A
AT2G01210	0	0	0	0	0	0	0	#N/A	#N/A
AT2G01440	0	0	0	0	0	0	0	#N/A	#N/A
AT2G01510	0	0	0	0	0	0	0	#N/A	#N/A
AT2G01540	0	0	0	0	0	0	0	#N/A	#N/A
AT2G02630	0	0	0	0	0	0	0	#N/A	#N/A
AT2G02680	0	0	0	0	0	0	0	#N/A	#N/A
AT2G02690	0	0	0	0	0	0	0	#N/A	#N/A
AT2G02750	0	0	0	0	0	0	0	#N/A	#N/A
AT2G03260	0	0	0	0	0	0	0	#N/A	#N/A
AT2G03505	0	0	0	0	0	0	0	#N/A	#N/A
AT2G03640	0	0	0	0	0	0	0	#N/A	#N/A
AT2G03932	0	0	0	0	0	0	0	#N/A	#N/A
AT2G03970	0	0	0	0	0	0	0	#N/A	#N/A
AT2G04170	0	0	0	0	0	0	0	#N/A	#N/A
AT2G04280	0	0	0	0	0	0	0	#N/A	#N/A
AT2G04300	0	0	0	0	0	0	0	#N/A	#N/A
AT2G04622	0	0	0	0	0	0	0	#N/A	#N/A
AT2G04680	0	0	0	0	0	0	0	#N/A	#N/A
AT2G04845	0	0	0	0	0	0	0	#N/A	#N/A
AT2G04860	0	0	0	0	0	0	0	#N/A	#N/A
AT2G05330	0	0	0	0	0	0	0	#N/A	#N/A
AT2G05790	0	0	0	0	0	0	0	#N/A	#N/A
AT2G06000	0	0	0	0	0	0	0	#N/A	#N/A
AT2G07080	0	0	0	0	0	0	0	#N/A	#N/A
AT2G07170	0	0	0	0	0	0	0	#N/A	#N/A
AT2G07698	0	0	0	0	0	0	0	#N/A	#N/A
AT2G07708	0	0	0	0	0	0	0	#N/A	#N/A
AT2G07719	0	0	0	0	0	0	0	#N/A	#N/A
AT2G07723	0	0	0	0	0	0	0	#N/A	#N/A
AT2G07750	0	0	0	0	0	0	0	#N/A	#N/A
AT2G07776	0	0	0	0	0	0	0	#N/A	#N/A
AT2G07808	0	0	0	0	0	0	0	#N/A	#N/A
AT2G07811	0	0	0	0	0	0	0	#N/A	#N/A
AT2G12170	0	0	0	0	0	0	0	#N/A	#N/A
AT2G13550	0	0	0	0	0	0	0	#N/A	#N/A
AT2G13690	0	0	0	0	0	0	0	#N/A	#N/A
AT2G13840	0	0	0	0	0	0	0	#N/A	#N/A
AT2G13910	0	0	0	0	0	0	0	#N/A	#N/A
AT2G14455	0	0	0	0	0	0	0	#N/A	#N/A
AT2G14460	0	0	0	0	0	0	0	#N/A	#N/A
AT2G14475	0	0	0	0	0	0	0	#N/A	#N/A
AT2G15860	0	0	0	0	0	0	0	#N/A	#N/A
AT2G16230	0	0	0	0	0	0	0	#N/A	#N/A
AT2G16270	0	0	0	0	0	0	0	#N/A	#N/A
AT2G16365	0	0	0	0	0	0	0	#N/A	#N/A
AT2G16580	0	0	0	0	0	0	0	#N/A	#N/A
AT2G16895	0	0	0	0	0	0	0	#N/A	#N/A
AT2G17320	0	0	0	0	0	0	0	#N/A	#N/A
AT2G17590	0	0	0	0	0	0	0	#N/A	#N/A
AT2G17610	0	0	0	0	0	0	0	#N/A	#N/A
AT2G17630	0	0	0	0	0	0	0	#N/A	#N/A
AT2G17670	0	0	0	0	0	0	0	#N/A	#N/A
AT2G17680	0	0	0	0	0	0	0	#N/A	#N/A
AT2G17970	0	0	0	0	0	0	0	#N/A	#N/A
AT2G18110	0	0	0	0	0	0	0	#N/A	#N/A
AT2G18220	0	0	0	0	0	0	0	#N/A	#N/A
AT2G18340	0	0	0	0	0	0	0	#N/A	#N/A
AT2G18520	0	0	0	0	0	0	0	#N/A	#N/A
AT2G18900	0	0	0	0	0	0	0	#N/A	#N/A
AT2G18980	0	0	0	0	0	0	0	#N/A	#N/A
AT2G19090	0	0	0	0	0	0	0	#N/A	#N/A
AT2G19380	0	0	0	0	0	0	0	#N/A	#N/A
AT2G19730	0	0	0	0	0	0	0	#N/A	#N/A
AT2G19740	0	0	0	0	0	0	0	#N/A	#N/A
AT2G19750	0	0	0	0	0	0	0	#N/A	#N/A
AT2G19930	0	0	0	0	0	0	0	#N/A	#N/A
AT2G20030	0	0	0	0	0	0	0	#N/A	#N/A
AT2G20280	0	0	0	0	0	0	0	#N/A	#N/A
AT2G20400;AT2G20400	0	0	0	0	0	0	0	#N/A	#N/A
AT2G20453	0	0	0	0	0	0	0	#N/A	#N/A
AT2G20625	0	0	0	0	0	0	0	#N/A	#N/A
AT2G20635	0	0	0	0	0	0	0	#N/A	#N/A
AT2G20724	0	0	0	0	0	0	0	#N/A	#N/A
AT2G21160	0	0	0	0	0	0	0	#N/A	#N/A
AT2G21250	0	0	0	0	0	0	0	#N/A	#N/A
AT2G21300	0	0	0	0	0	0	0	#N/A	#N/A
AT2G21340	0	0	0	0	0	0	0	#N/A	#N/A
AT2G21440	0	0	0	0	0	0	0	#N/A	#N/A
AT2G21510	0	0	0	0	0	0	0	#N/A	#N/A
AT2G21860	0	0	0	0	0	0	0	#N/A	#N/A
AT2G22530	0	0	0	0	0	0	0	#N/A	#N/A
AT2G22610	0	0	0	0	0	0	0	#N/A	#N/A
AT2G22650	0	0	0	0	0	0	0	#N/A	#N/A
AT2G22930	0	0	0	0	0	0	0	#N/A	#N/A
AT2G23370	0	0	0	0	0	0	0	#N/A	#N/A
AT2G23530	0	0	0	0	0	0	0	#N/A	#N/A
AT2G23700	0	0	0	0	0	0	0	#N/A	#N/A
AT2G24060	0	0	0	0	0	0	0	#N/A	#N/A
AT2G24110	0	0	0	0	0	0	0	#N/A	#N/A
AT2G24255	0	0	0	0	0	0	0	#N/A	#N/A
AT2G24280	0	0	0	0	0	0	0	#N/A	#N/A
AT2G24400	0	0	0	0	0	0	0	#N/A	#N/A
AT2G24680	0	0	0	0	0	0	0	#N/A	#N/A
AT2G24750	0	0	0	0	0	0	0	#N/A	#N/A
AT2G24990	0	0	0	0	0	0	0	#N/A	#N/A
AT2G25260	0	0	0	0	0	0	0	#N/A	#N/A
AT2G25270	0	0	0	0	0	0	0	#N/A	#N/A
AT2G25312	0	0	0	0	0	0	0	#N/A	#N/A
AT2G25355	0	0	0	0	0	0	0	#N/A	#N/A
AT2G25640	0	0	0	0	0	0	0	#N/A	#N/A
AT2G25760	0	0	0	0	0	0	0	#N/A	#N/A
AT2G25770	0	0	0	0	0	0	0	#N/A	#N/A
AT2G26190	0	0	0	0	0	0	0	#N/A	#N/A
AT2G26810	0	0	0	0	0	0	0	#N/A	#N/A
AT2G26970	0	0	0	0	0	0	0	#N/A	#N/A
AT2G27360	0	0	0	0	0	0	0	#N/A	#N/A
AT2G27650	0	0	0	0	0	0	0	#N/A	#N/A
AT2G27710	0	0	0	0	0	0	0	#N/A	#N/A
AT2G28080	0	0	0	0	0	0	0	#N/A	#N/A
AT2G28330	0	0	0	0	0	0	0	#N/A	#N/A
AT2G28440	0	0	0	0	0	0	0	#N/A	#N/A
AT2G28460	0	0	0	0	0	0	0	#N/A	#N/A
AT2G28540	0	0	0	0	0	0	0	#N/A	#N/A
AT2G28790	0	0	0	0	0	0	0	#N/A	#N/A
AT2G28940	0	0	0	0	0	0	0	#N/A	#N/A
AT2G29790	0	0	0	0	0	0	0	#N/A	#N/A
AT2G30150	0	0	0	0	0	0	0	#N/A	#N/A
AT2G30230	0	0	0	0	0	0	0	#N/A	#N/A
AT2G30380	0	0	0	0	0	0	0	#N/A	#N/A
AT2G30700	0	0	0	0	0	0	0	#N/A	#N/A
AT2G30930	0	0	0	0	0	0	0	#N/A	#N/A
AT2G31035	0	0	0	0	0	0	0	#N/A	#N/A
AT2G31290	0	0	0	0	0	0	0	#N/A	#N/A
AT2G31610	0	0	0	0	0	0	0	#N/A	#N/A
AT2G31860	0	0	0	0	0	0	0	#N/A	#N/A
AT2G31920	0	0	0	0	0	0	0	#N/A	#N/A
AT2G32280	0	0	0	0	0	0	0	#N/A	#N/A
AT2G32380	0	0	0	0	0	0	0	#N/A	#N/A
AT2G32415	0	0	0	0	0	0	0	#N/A	#N/A
AT2G32430	0	0	0	0	0	0	0	#N/A	#N/A
AT2G33010	0	0	0	0	0	0	0	#N/A	#N/A
AT2G33180	0	0	0	0	0	0	0	#N/A	#N/A
AT2G33205	0	0	0	0	0	0	0	#N/A	#N/A
AT2G33260	0	0	0	0	0	0	0	#N/A	#N/A
AT2G33370	0	0	0	0	0	0	0	#N/A	#N/A
AT2G33520	0	0	0	0	0	0	0	#N/A	#N/A
AT2G33620	0	0	0	0	0	0	0	#N/A	#N/A
AT2G33730	0	0	0	0	0	0	0	#N/A	#N/A
AT2G33735	0	0	0	0	0	0	0	#N/A	#N/A
AT2G34170	0	0	0	0	0	0	0	#N/A	#N/A
AT2G34200	0	0	0	0	0	0	0	#N/A	#N/A
AT2G34580	0	0	0	0	0	0	0	#N/A	#N/A
AT2G34670	0	0	0	0	0	0	0	#N/A	#N/A
AT2G34750	0	0	0	0	0	0	0	#N/A	#N/A
AT2G34910	0	0	0	0	0	0	0	#N/A	#N/A
AT2G35200	0	0	0	0	0	0	0	#N/A	#N/A
AT2G35345	0	0	0	0	0	0	0	#N/A	#N/A
AT2G35795	0	0	0	0	0	0	0	#N/A	#N/A
AT2G35880	0	0	0	0	0	0	0	#N/A	#N/A
AT2G36130	0	0	0	0	0	0	0	#N/A	#N/A
AT2G36160	0	0	0	0	0	0	0	#N/A	#N/A
AT2G36430	0	0	0	0	0	0	0	#N/A	#N/A
AT2G36500	0	0	0	0	0	0	0	#N/A	#N/A
AT2G36730	0	0	0	0	0	0	0	#N/A	#N/A
AT2G37050	0	0	0	0	0	0	0	#N/A	#N/A
AT2G37100	0	0	0	0	0	0	0	#N/A	#N/A
AT2G37195	0	0	0	0	0	0	0	#N/A	#N/A
AT2G37440	0	0	0	0	0	0	0	#N/A	#N/A
AT2G37600	0	0	0	0	0	0	0	#N/A	#N/A
AT2G37670	0	0	0	0	0	0	0	#N/A	#N/A
AT2G37820	0	0	0	0	0	0	0	#N/A	#N/A
AT2G37890	0	0	0	0	0	0	0	#N/A	#N/A
AT2G37960	0	0	0	0	0	0	0	#N/A	#N/A
AT2G38100	0	0	0	0	0	0	0	#N/A	#N/A
AT2G38370	0	0	0	0	0	0	0	#N/A	#N/A
AT2G38510	0	0	0	0	0	0	0	#N/A	#N/A
AT2G38730	0	0	0	0	0	0	0	#N/A	#N/A
AT2G38790	0	0	0	0	0	0	0	#N/A	#N/A
AT2G38950	0	0	0	0	0	0	0	#N/A	#N/A
AT2G38970	0	0	0	0	0	0	0	#N/A	#N/A
AT2G39560	0	0	0	0	0	0	0	#N/A	#N/A
AT2G39690	0	0	0	0	0	0	0	#N/A	#N/A
AT2G39855	0	0	0	0	0	0	0	#N/A	#N/A
AT2G39870	0	0	0	0	0	0	0	#N/A	#N/A
AT2G39910	0	0	0	0	0	0	0	#N/A	#N/A
AT2G40230	0	0	0	0	0	0	0	#N/A	#N/A
AT2G40240	0	0	0	0	0	0	0	#N/A	#N/A
AT2G40430	0	0	0	0	0	0	0	#N/A	#N/A
AT2G40580	0	0	0	0	0	0	0	#N/A	#N/A
AT2G40640	0	0	0	0	0	0	0	#N/A	#N/A
AT2G40650	0	0	0	0	0	0	0	#N/A	#N/A
AT2G40660	0	0	0	0	0	0	0	#N/A	#N/A
AT2G40760	0	0	0	0	0	0	0	#N/A	#N/A
AT2G40802	0	0	0	0	0	0	0	#N/A	#N/A
AT2G40960	0	0	0	0	0	0	0	#N/A	#N/A
AT2G41090	0	0	0	0	0	0	0	#N/A	#N/A
AT2G41440	0	0	0	0	0	0	0	#N/A	#N/A
AT2G41470	0	0	0	0	0	0	0	#N/A	#N/A
AT2G41600	0	0	0	0	0	0	0	#N/A	#N/A
AT2G42130	0	0	0	0	0	0	0	#N/A	#N/A
AT2G42140	0	0	0	0	0	0	0	#N/A	#N/A
AT2G42240	0	0	0	0	0	0	0	#N/A	#N/A
AT2G42660;AT2G42660	0	0	0	0	0	0	0	#N/A	#N/A
AT2G42710	0	0	0	0	0	0	0	#N/A	#N/A
AT2G42910	0	0	0	0	0	0	0	#N/A	#N/A
AT2G43140	0	0	0	0	0	0	0	#N/A	#N/A
AT2G43370	0	0	0	0	0	0	0	#N/A	#N/A
AT2G43460	0	0	0	0	0	0	0	#N/A	#N/A
AT2G43480	0	0	0	0	0	0	0	#N/A	#N/A
AT2G43780	0	0	0	0	0	0	0	#N/A	#N/A
AT2G44120	0	0	0	0	0	0	0	#N/A	#N/A
AT2G44360	0	0	0	0	0	0	0	#N/A	#N/A
AT2G44390	0	0	0	0	0	0	0	#N/A	#N/A
AT2G44640	0	0	0	0	0	0	0	#N/A	#N/A
AT2G44860	0	0	0	0	0	0	0	#N/A	#N/A
AT2G45245	0	0	0	0	0	0	0	#N/A	#N/A
AT2G45250	0	0	0	0	0	0	0	#N/A	#N/A
AT2G45340	0	0	0	0	0	0	0	#N/A	#N/A
AT2G45460	0	0	0	0	0	0	0	#N/A	#N/A
AT2G45700	0	0	0	0	0	0	0	#N/A	#N/A
AT2G45730	0	0	0	0	0	0	0	#N/A	#N/A
AT2G45750	0	0	0	0	0	0	0	#N/A	#N/A
AT2G46140	0	0	0	0	0	0	0	#N/A	#N/A
AT2G47020	0	0	0	0	0	0	0	#N/A	#N/A
AT2G47440	0	0	0	0	0	0	0	#N/A	#N/A
AT2G47530	0	0	0	0	0	0	0	#N/A	#N/A
AT2G47540	0	0	0	0	0	0	0	#N/A	#N/A
AT2G47610	0	0	0	0	0	0	0	#N/A	#N/A
AT2G47640	0	0	0	0	0	0	0	#N/A	#N/A
AT2G47790	0	0	0	0	0	0	0	#N/A	#N/A
AT2G47850	0	0	0	0	0	0	0	#N/A	#N/A
AT2G48020	0	0	0	0	0	0	0	#N/A	#N/A
AT2G48100	0	0	0	0	0	0	0	#N/A	#N/A
AT3G01160	0	0	0	0	0	0	0	#N/A	#N/A
AT3G01190	0	0	0	0	0	0	0	#N/A	#N/A
AT3G01410	0	0	0	0	0	0	0	#N/A	#N/A
AT3G01450	0	0	0	0	0	0	0	#N/A	#N/A
AT3G01690	0	0	0	0	0	0	0	#N/A	#N/A
AT3G01720	0	0	0	0	0	0	0	#N/A	#N/A
AT3G01750	0	0	0	0	0	0	0	#N/A	#N/A
AT3G01790	0	0	0	0	0	0	0	#N/A	#N/A
AT3G02080	0	0	0	0	0	0	0	#N/A	#N/A
AT3G02220	0	0	0	0	0	0	0	#N/A	#N/A
AT3G02510	0	0	0	0	0	0	0	#N/A	#N/A
AT3G02560	0	0	0	0	0	0	0	#N/A	#N/A
AT3G02760	0	0	0	0	0	0	0	#N/A	#N/A
AT3G02900	0	0	0	0	0	0	0	#N/A	#N/A
AT3G03000	0	0	0	0	0	0	0	#N/A	#N/A
AT3G03160	0	0	0	0	0	0	0	#N/A	#N/A
AT3G03180	0	0	0	0	0	0	0	#N/A	#N/A
AT3G03290	0	0	0	0	0	0	0	#N/A	#N/A
AT3G03360	0	0	0	0	0	0	0	#N/A	#N/A
AT3G03590	0	0	0	0	0	0	0	#N/A	#N/A
AT3G03620	0	0	0	0	0	0	0	#N/A	#N/A
AT3G04210	0	0	0	0	0	0	0	#N/A	#N/A
AT3G04360	0	0	0	0	0	0	0	#N/A	#N/A
AT3G04410	0	0	0	0	0	0	0	#N/A	#N/A
AT3G04485	0	0	0	0	0	0	0	#N/A	#N/A
AT3G04840	0	0	0	0	0	0	0	#N/A	#N/A
AT3G04860	0	0	0	0	0	0	0	#N/A	#N/A
AT3G04920	0	0	0	0	0	0	0	#N/A	#N/A
AT3G04980	0	0	0	0	0	0	0	#N/A	#N/A
AT3G05155	0	0	0	0	0	0	0	#N/A	#N/A
AT3G05170	0	0	0	0	0	0	0	#N/A	#N/A
AT3G05345	0	0	0	0	0	0	0	#N/A	#N/A
AT3G05470	0	0	0	0	0	0	0	#N/A	#N/A
AT3G05920	0	0	0	0	0	0	0	#N/A	#N/A
AT3G06130	0	0	0	0	0	0	0	#N/A	#N/A
AT3G06200	0	0	0	0	0	0	0	#N/A	#N/A
AT3G06450	0	0	0	0	0	0	0	#N/A	#N/A
AT3G06600	0	0	0	0	0	0	0	#N/A	#N/A
AT3G06610	0	0	0	0	0	0	0	#N/A	#N/A
AT3G06700	0	0	0	0	0	0	0	#N/A	#N/A
AT3G06840	0	0	0	0	0	0	0	#N/A	#N/A
AT3G06920	0	0	0	0	0	0	0	#N/A	#N/A
AT3G07010	0	0	0	0	0	0	0	#N/A	#N/A
AT3G07070	0	0	0	0	0	0	0	#N/A	#N/A
AT3G07110	0	0	0	0	0	0	0	#N/A	#N/A
AT3G07140	0	0	0	0	0	0	0	#N/A	#N/A
AT3G07440	0	0	0	0	0	0	0	#N/A	#N/A
AT3G07570	0	0	0	0	0	0	0	#N/A	#N/A
AT3G07750	0	0	0	0	0	0	0	#N/A	#N/A
AT3G08020	0	0	0	0	0	0	0	#N/A	#N/A
AT3G08570	0	0	0	0	0	0	0	#N/A	#N/A
AT3G08680	0	0	0	0	0	0	0	#N/A	#N/A
AT3G08820	0	0	0	0	0	0	0	#N/A	#N/A
AT3G08947	0	0	0	0	0	0	0	#N/A	#N/A
AT3G09000	0	0	0	0	0	0	0	#N/A	#N/A
AT3G09035	0	0	0	0	0	0	0	#N/A	#N/A
AT3G09080	0	0	0	0	0	0	0	#N/A	#N/A
AT3G09190	0	0	0	0	0	0	0	#N/A	#N/A
AT3G09330	0	0	0	0	0	0	0	#N/A	#N/A
AT3G09500	0	0	0	0	0	0	0	#N/A	#N/A
AT3G09630	0	0	0	0	0	0	0	#N/A	#N/A
AT3G09670	0	0	0	0	0	0	0	#N/A	#N/A
AT3G09700	0	0	0	0	0	0	0	#N/A	#N/A
AT3G09720	0	0	0	0	0	0	0	#N/A	#N/A
AT3G09860	0	0	0	0	0	0	0	#N/A	#N/A
AT3G10080	0	0	0	0	0	0	0	#N/A	#N/A
AT3G10200	0	0	0	0	0	0	0	#N/A	#N/A
AT3G10310	0	0	0	0	0	0	0	#N/A	#N/A
AT3G10350	0	0	0	0	0	0	0	#N/A	#N/A
AT3G10770	0	0	0	0	0	0	0	#N/A	#N/A
AT3G10780	0	0	0	0	0	0	0	#N/A	#N/A
AT3G11320	0	0	0	0	0	0	0	#N/A	#N/A
AT3G11420	0	0	0	0	0	0	0	#N/A	#N/A
AT3G11460	0	0	0	0	0	0	0	#N/A	#N/A
AT3G11470	0	0	0	0	0	0	0	#N/A	#N/A
AT3G11500	0	0	0	0	0	0	0	#N/A	#N/A
AT3G11510	0	0	0	0	0	0	0	#N/A	#N/A
AT3G11745	0	0	0	0	0	0	0	#N/A	#N/A
AT3G11830	0	0	0	0	0	0	0	#N/A	#N/A
AT3G11860	0	0	0	0	0	0	0	#N/A	#N/A
AT3G12030	0	0	0	0	0	0	0	#N/A	#N/A
AT3G12210	0	0	0	0	0	0	0	#N/A	#N/A
AT3G12340	0	0	0	0	0	0	0	#N/A	#N/A
AT3G12370	0	0	0	0	0	0	0	#N/A	#N/A
AT3G12390	0	0	0	0	0	0	0	#N/A	#N/A
AT3G12870	0	0	0	0	0	0	0	#N/A	#N/A
AT3G12950	0	0	0	0	0	0	0	#N/A	#N/A
AT3G12965	0	0	0	0	0	0	0	#N/A	#N/A
AT3G12970	0	0	0	0	0	0	0	#N/A	#N/A
AT3G13030	0	0	0	0	0	0	0	#N/A	#N/A
AT3G13070	0	0	0	0	0	0	0	#N/A	#N/A
AT3G13230	0	0	0	0	0	0	0	#N/A	#N/A
AT3G13510	0	0	0	0	0	0	0	#N/A	#N/A
AT3G13580	0	0	0	0	0	0	0	#N/A	#N/A
AT3G13690	0	0	0	0	0	0	0	#N/A	#N/A
AT3G13965	0	0	0	0	0	0	0	#N/A	#N/A
AT3G14025	0	0	0	0	0	0	0	#N/A	#N/A
AT3G14390	0	0	0	0	0	0	0	#N/A	#N/A
AT3G14600	0	0	0	0	0	0	0	#N/A	#N/A
AT3G15240	0	0	0	0	0	0	0	#N/A	#N/A
AT3G15300	0	0	0	0	0	0	0	#N/A	#N/A
AT3G15420	0	0	0	0	0	0	0	#N/A	#N/A
AT3G15550	0	0	0	0	0	0	0	#N/A	#N/A
AT3G15590	0	0	0	0	0	0	0	#N/A	#N/A
AT3G15720	0	0	0	0	0	0	0	#N/A	#N/A
AT3G15940	0	0	0	0	0	0	0	#N/A	#N/A
AT3G16010	0	0	0	0	0	0	0	#N/A	#N/A
AT3G16020	0	0	0	0	0	0	0	#N/A	#N/A
AT3G16712	0	0	0	0	0	0	0	#N/A	#N/A
AT3G16760	0	0	0	0	0	0	0	#N/A	#N/A
AT3G16780	0	0	0	0	0	0	0	#N/A	#N/A
AT3G16840	0	0	0	0	0	0	0	#N/A	#N/A
AT3G17160	0	0	0	0	0	0	0	#N/A	#N/A
AT3G17350	0	0	0	0	0	0	0	#N/A	#N/A
AT3G17380	0	0	0	0	0	0	0	#N/A	#N/A
AT3G17580	0	0	0	0	0	0	0	#N/A	#N/A
AT3G17626	0	0	0	0	0	0	0	#N/A	#N/A
AT3G17780	0	0	0	0	0	0	0	#N/A	#N/A
AT3G18050	0	0	0	0	0	0	0	#N/A	#N/A
AT3G18060	0	0	0	0	0	0	0	#N/A	#N/A
AT3G18410	0	0	0	0	0	0	0	#N/A	#N/A
AT3G18790	0	0	0	0	0	0	0	#N/A	#N/A
AT3G19020	0	0	0	0	0	0	0	#N/A	#N/A
AT3G19120	0	0	0	0	0	0	0	#N/A	#N/A
AT3G19508	0	0	0	0	0	0	0	#N/A	#N/A
AT3G19540	0	0	0	0	0	0	0	#N/A	#N/A
AT3G19790	0	0	0	0	0	0	0	#N/A	#N/A
AT3G19810	0	0	0	0	0	0	0	#N/A	#N/A
AT3G19910	0	0	0	0	0	0	0	#N/A	#N/A
AT3G20150	0	0	0	0	0	0	0	#N/A	#N/A
AT3G20362	0	0	0	0	0	0	0	#N/A	#N/A
AT3G20370	0	0	0	0	0	0	0	#N/A	#N/A
AT3G20620	0	0	0	0	0	0	0	#N/A	#N/A
AT3G20820	0	0	0	0	0	0	0	#N/A	#N/A
AT3G21000	0	0	0	0	0	0	0	#N/A	#N/A
AT3G21140	0	0	0	0	0	0	0	#N/A	#N/A
AT3G21540	0	0	0	0	0	0	0	#N/A	#N/A
AT3G21680	0	0	0	0	0	0	0	#N/A	#N/A
AT3G22090	0	0	0	0	0	0	0	#N/A	#N/A
AT3G22100	0	0	0	0	0	0	0	#N/A	#N/A
AT3G22230	0	0	0	0	0	0	0	#N/A	#N/A
AT3G22250	0	0	0	0	0	0	0	#N/A	#N/A
AT3G22470	0	0	0	0	0	0	0	#N/A	#N/A
AT3G23370	0	0	0	0	0	0	0	#N/A	#N/A
AT3G23390	0	0	0	0	0	0	0	#N/A	#N/A
AT3G23570	0	0	0	0	0	0	0	#N/A	#N/A
AT3G23620	0	0	0	0	0	0	0	#N/A	#N/A
AT3G23940	0	0	0	0	0	0	0	#N/A	#N/A
AT3G24255	0	0	0	0	0	0	0	#N/A	#N/A
AT3G24450	0	0	0	0	0	0	0	#N/A	#N/A
AT3G24490	0	0	0	0	0	0	0	#N/A	#N/A
AT3G24670	0	0	0	0	0	0	0	#N/A	#N/A
AT3G24830	0	0	0	0	0	0	0	#N/A	#N/A
AT3G25030	0	0	0	0	0	0	0	#N/A	#N/A
AT3G25120	0	0	0	0	0	0	0	#N/A	#N/A
AT3G25150	0	0	0	0	0	0	0	#N/A	#N/A
AT3G25430	0	0	0	0	0	0	0	#N/A	#N/A
AT3G25940	0	0	0	0	0	0	0	#N/A	#N/A
AT3G26050	0	0	0	0	0	0	0	#N/A	#N/A
AT3G26070	0	0	0	0	0	0	0	#N/A	#N/A
AT3G26250	0	0	0	0	0	0	0	#N/A	#N/A
AT3G26360	0	0	0	0	0	0	0	#N/A	#N/A
AT3G26370	0	0	0	0	0	0	0	#N/A	#N/A
AT3G26480	0	0	0	0	0	0	0	#N/A	#N/A
AT3G26782	0	0	0	0	0	0	0	#N/A	#N/A
AT3G26935	0	0	0	0	0	0	0	#N/A	#N/A
AT3G27320	0	0	0	0	0	0	0	#N/A	#N/A
AT3G27330	0	0	0	0	0	0	0	#N/A	#N/A
AT3G27473	0	0	0	0	0	0	0	#N/A	#N/A
AT3G27500	0	0	0	0	0	0	0	#N/A	#N/A
AT3G27520	0	0	0	0	0	0	0	#N/A	#N/A
AT3G28200	0	0	0	0	0	0	0	#N/A	#N/A
AT3G28460	0	0	0	0	0	0	0	#N/A	#N/A
AT3G28500	0	0	0	0	0	0	0	#N/A	#N/A
AT3G28540	0	0	0	0	0	0	0	#N/A	#N/A
AT3G28620	0	0	0	0	0	0	0	#N/A	#N/A
AT3G29185	0	0	0	0	0	0	0	#N/A	#N/A
AT3G29300	0	0	0	0	0	0	0	#N/A	#N/A
AT3G29760	0	0	0	0	0	0	0	#N/A	#N/A
AT3G30300	0	0	0	0	0	0	0	#N/A	#N/A
AT3G30730	0	0	0	0	0	0	0	#N/A	#N/A
AT3G32930	0	0	0	0	0	0	0	#N/A	#N/A
AT3G41768	0	0	0	0	0	0	0	#N/A	#N/A
AT3G41979	0	0	0	0	0	0	0	#N/A	#N/A
AT3G43050	0	0	0	0	0	0	0	#N/A	#N/A
AT3G43510	0	0	0	0	0	0	0	#N/A	#N/A
AT3G43520	0	0	0	0	0	0	0	#N/A	#N/A
AT3G43660	0	0	0	0	0	0	0	#N/A	#N/A
AT3G43670	0	0	0	0	0	0	0	#N/A	#N/A
AT3G44020	0	0	0	0	0	0	0	#N/A	#N/A
AT3G44120	0	0	0	0	0	0	0	#N/A	#N/A
AT3G44150	0	0	0	0	0	0	0	#N/A	#N/A
AT3G44220	0	0	0	0	0	0	0	#N/A	#N/A
AT3G44330	0	0	0	0	0	0	0	#N/A	#N/A
AT3G44740	0	0	0	0	0	0	0	#N/A	#N/A
AT3G44850	0	0	0	0	0	0	0	#N/A	#N/A
AT3G45030	0	0	0	0	0	0	0	#N/A	#N/A
AT3G45390	0	0	0	0	0	0	0	#N/A	#N/A
AT3G45740	0	0	0	0	0	0	0	#N/A	#N/A
AT3G45750	0	0	0	0	0	0	0	#N/A	#N/A
AT3G45880	0	0	0	0	0	0	0	#N/A	#N/A
AT3G46320	0	0	0	0	0	0	0	#N/A	#N/A
AT3G46400	0	0	0	0	0	0	0	#N/A	#N/A
AT3G46490	0	0	0	0	0	0	0	#N/A	#N/A
AT3G46680	0	0	0	0	0	0	0	#N/A	#N/A
AT3G46760	0	0	0	0	0	0	0	#N/A	#N/A
AT3G46990	0	0	0	0	0	0	0	#N/A	#N/A
AT3G47030	0	0	0	0	0	0	0	#N/A	#N/A
AT3G47800	0	0	0	0	0	0	0	#N/A	#N/A
AT3G48420	0	0	0	0	0	0	0	#N/A	#N/A
AT3G48425	0	0	0	0	0	0	0	#N/A	#N/A
AT3G48540	0	0	0	0	0	0	0	#N/A	#N/A
AT3G48600	0	0	0	0	0	0	0	#N/A	#N/A
AT3G48980	0	0	0	0	0	0	0	#N/A	#N/A
AT3G49725	0	0	0	0	0	0	0	#N/A	#N/A
AT3G49960	0	0	0	0	0	0	0	#N/A	#N/A
AT3G50130	0	0	0	0	0	0	0	#N/A	#N/A
AT3G50230	0	0	0	0	0	0	0	#N/A	#N/A
AT3G51230	0	0	0	0	0	0	0	#N/A	#N/A
AT3G51280	0	0	0	0	0	0	0	#N/A	#N/A
AT3G51290	0	0	0	0	0	0	0	#N/A	#N/A
AT3G51320	0	0	0	0	0	0	0	#N/A	#N/A
AT3G51540	0	0	0	0	0	0	0	#N/A	#N/A
AT3G51580	0	0	0	0	0	0	0	#N/A	#N/A
AT3G51620	0	0	0	0	0	0	0	#N/A	#N/A
AT3G51670	0	0	0	0	0	0	0	#N/A	#N/A
AT3G51710	0	0	0	0	0	0	0	#N/A	#N/A
AT3G52072	0	0	0	0	0	0	0	#N/A	#N/A
AT3G52155	0	0	0	0	0	0	0	#N/A	#N/A
AT3G52210	0	0	0	0	0	0	0	#N/A	#N/A
AT3G52580	0	0	0	0	0	0	0	#N/A	#N/A
AT3G52660	0	0	0	0	0	0	0	#N/A	#N/A
AT3G53040	0	0	0	0	0	0	0	#N/A	#N/A
AT3G53320	0	0	0	0	0	0	0	#N/A	#N/A
AT3G53630	0	0	0	0	0	0	0	#N/A	#N/A
AT3G53680	0	0	0	0	0	0	0	#N/A	#N/A
AT3G54000	0	0	0	0	0	0	0	#N/A	#N/A
AT3G54040	0	0	0	0	0	0	0	#N/A	#N/A
AT3G54580	0	0	0	0	0	0	0	#N/A	#N/A
AT3G54760	0	0	0	0	0	0	0	#N/A	#N/A
AT3G54830	0	0	0	0	0	0	0	#N/A	#N/A
AT3G54910	0	0	0	0	0	0	0	#N/A	#N/A
AT3G54930	0	0	0	0	0	0	0	#N/A	#N/A
AT3G54970	0	0	0	0	0	0	0	#N/A	#N/A
AT3G55140	0	0	0	0	0	0	0	#N/A	#N/A
AT3G55170	0	0	0	0	0	0	0	#N/A	#N/A
AT3G55350	0	0	0	0	0	0	0	#N/A	#N/A
AT3G55540	0	0	0	0	0	0	0	#N/A	#N/A
AT3G55550	0	0	0	0	0	0	0	#N/A	#N/A
AT3G55605	0	0	0	0	0	0	0	#N/A	#N/A
AT3G56160	0	0	0	0	0	0	0	#N/A	#N/A
AT3G56340	0	0	0	0	0	0	0	#N/A	#N/A
AT3G56370	0	0	0	0	0	0	0	#N/A	#N/A
AT3G56430	0	0	0	0	0	0	0	#N/A	#N/A
AT3G56480	0	0	0	0	0	0	0	#N/A	#N/A
AT3G56510	0	0	0	0	0	0	0	#N/A	#N/A
AT3G57000	0	0	0	0	0	0	0	#N/A	#N/A
AT3G57060	0	0	0	0	0	0	0	#N/A	#N/A
AT3G57200	0	0	0	0	0	0	0	#N/A	#N/A
AT3G57580	0	0	0	0	0	0	0	#N/A	#N/A
AT3G57950	0	0	0	0	0	0	0	#N/A	#N/A
AT3G58140	0	0	0	0	0	0	0	#N/A	#N/A
AT3G58220	0	0	0	0	0	0	0	#N/A	#N/A
AT3G58270	0	0	0	0	0	0	0	#N/A	#N/A
AT3G58610	0	0	0	0	0	0	0	#N/A	#N/A
AT3G58660	0	0	0	0	0	0	0	#N/A	#N/A
AT3G58700	0	0	0	0	0	0	0	#N/A	#N/A
AT3G58940	0	0	0	0	0	0	0	#N/A	#N/A
AT3G58950	0	0	0	0	0	0	0	#N/A	#N/A
AT3G59340	0	0	0	0	0	0	0	#N/A	#N/A
AT3G59430	0	0	0	0	0	0	0	#N/A	#N/A
AT3G59840	0	0	0	0	0	0	0	#N/A	#N/A
AT3G59980	0	0	0	0	0	0	0	#N/A	#N/A
AT3G60210	0	0	0	0	0	0	0	#N/A	#N/A
AT3G60245	0	0	0	0	0	0	0	#N/A	#N/A
AT3G60260	0	0	0	0	0	0	0	#N/A	#N/A
AT3G60510	0	0	0	0	0	0	0	#N/A	#N/A
AT3G60647	0	0	0	0	0	0	0	#N/A	#N/A
AT3G60660	0	0	0	0	0	0	0	#N/A	#N/A
AT3G60770	0	0	0	0	0	0	0	#N/A	#N/A
AT3G60910	0	0	0	0	0	0	0	#N/A	#N/A
AT3G61010	0	0	0	0	0	0	0	#N/A	#N/A
AT3G61240	0	0	0	0	0	0	0	#N/A	#N/A
AT3G61270	0	0	0	0	0	0	0	#N/A	#N/A
AT3G61300	0	0	0	0	0	0	0	#N/A	#N/A
AT3G61360	0	0	0	0	0	0	0	#N/A	#N/A
AT3G62320	0	0	0	0	0	0	0	#N/A	#N/A
AT3G62870	0	0	0	0	0	0	0	#N/A	#N/A
AT3G62890	0	0	0	0	0	0	0	#N/A	#N/A
AT3G62907	0	0	0	0	0	0	0	#N/A	#N/A
AT3G63390	0	0	0	0	0	0	0	#N/A	#N/A
AT3G63450	0	0	0	0	0	0	0	#N/A	#N/A
AT3G66652	0	0	0	0	0	0	0	#N/A	#N/A
AT4G00234	0	0	0	0	0	0	0	#N/A	#N/A
AT4G00750	0	0	0	0	0	0	0	#N/A	#N/A
AT4G00810	0	0	0	0	0	0	0	#N/A	#N/A
AT4G00980	0	0	0	0	0	0	0	#N/A	#N/A
AT4G01350	0	0	0	0	0	0	0	#N/A	#N/A
AT4G01730	0	0	0	0	0	0	0	#N/A	#N/A
AT4G01860	0	0	0	0	0	0	0	#N/A	#N/A
AT4G01880	0	0	0	0	0	0	0	#N/A	#N/A
AT4G01930	0	0	0	0	0	0	0	#N/A	#N/A
AT4G01990	0	0	0	0	0	0	0	#N/A	#N/A
AT4G02010	0	0	0	0	0	0	0	#N/A	#N/A
AT4G02220	0	0	0	0	0	0	0	#N/A	#N/A
AT4G02400	0	0	0	0	0	0	0	#N/A	#N/A
AT4G02610	0	0	0	0	0	0	0	#N/A	#N/A
AT4G02900	0	0	0	0	0	0	0	#N/A	#N/A
AT4G02930	0	0	0	0	0	0	0	#N/A	#N/A
AT4G03090	0	0	0	0	0	0	0	#N/A	#N/A
AT4G03130	0	0	0	0	0	0	0	#N/A	#N/A
AT4G03440	0	0	0	0	0	0	0	#N/A	#N/A
AT4G03500	0	0	0	0	0	0	0	#N/A	#N/A
AT4G04360	0	0	0	0	0	0	0	#N/A	#N/A
AT4G04670	0	0	0	0	0	0	0	#N/A	#N/A
AT4G06534	0	0	0	0	0	0	0	#N/A	#N/A
AT4G06536	0	0	0	0	0	0	0	#N/A	#N/A
AT4G07825	0	0	0	0	0	0	0	#N/A	#N/A
AT4G08035	0	0	0	0	0	0	0	#N/A	#N/A
AT4G08039	0	0	0	0	0	0	0	#N/A	#N/A
AT4G08400	0	0	0	0	0	0	0	#N/A	#N/A
AT4G08410	0	0	0	0	0	0	0	#N/A	#N/A
AT4G08690	0	0	0	0	0	0	0	#N/A	#N/A
AT4G09060	0	0	0	0	0	0	0	#N/A	#N/A
AT4G09100	0	0	0	0	0	0	0	#N/A	#N/A
AT4G09810	0	0	0	0	0	0	0	#N/A	#N/A
AT4G10265	0	0	0	0	0	0	0	#N/A	#N/A
AT4G10690	0	0	0	0	0	0	0	#N/A	#N/A
AT4G10750	0	0	0	0	0	0	0	#N/A	#N/A
AT4G10800	0	0	0	0	0	0	0	#N/A	#N/A
AT4G11200	0	0	0	0	0	0	0	#N/A	#N/A
AT4G11230	0	0	0	0	0	0	0	#N/A	#N/A
AT4G11340	0	0	0	0	0	0	0	#N/A	#N/A
AT4G11350	0	0	0	0	0	0	0	#N/A	#N/A
AT4G12190	0	0	0	0	0	0	0	#N/A	#N/A
AT4G12510	0	0	0	0	0	0	0	#N/A	#N/A
AT4G12540	0	0	0	0	0	0	0	#N/A	#N/A
AT4G12600	0	0	0	0	0	0	0	#N/A	#N/A
AT4G12690	0	0	0	0	0	0	0	#N/A	#N/A
AT4G12700	0	0	0	0	0	0	0	#N/A	#N/A
AT4G12740	0	0	0	0	0	0	0	#N/A	#N/A
AT4G13170	0	0	0	0	0	0	0	#N/A	#N/A
AT4G13200	0	0	0	0	0	0	0	#N/A	#N/A
AT4G13220	0	0	0	0	0	0	0	#N/A	#N/A
AT4G13370	0	0	0	0	0	0	0	#N/A	#N/A
AT4G13650	0	0	0	0	0	0	0	#N/A	#N/A
AT4G14050	0	0	0	0	0	0	0	#N/A	#N/A
AT4G14200	0	0	0	0	0	0	0	#N/A	#N/A
AT4G14320	0	0	0	0	0	0	0	#N/A	#N/A
AT4G14330	0	0	0	0	0	0	0	#N/A	#N/A
AT4G14342	0	0	0	0	0	0	0	#N/A	#N/A
AT4G14695	0	0	0	0	0	0	0	#N/A	#N/A
AT4G14920	0	0	0	0	0	0	0	#N/A	#N/A
AT4G15000	0	0	0	0	0	0	0	#N/A	#N/A
AT4G15730	0	0	0	0	0	0	0	#N/A	#N/A
AT4G15740	0	0	0	0	0	0	0	#N/A	#N/A
AT4G15770	0	0	0	0	0	0	0	#N/A	#N/A
AT4G15990	0	0	0	0	0	0	0	#N/A	#N/A
AT4G16162	0	0	0	0	0	0	0	#N/A	#N/A
AT4G16400	0	0	0	0	0	0	0	#N/A	#N/A
AT4G16610	0	0	0	0	0	0	0	#N/A	#N/A
AT4G16630	0	0	0	0	0	0	0	#N/A	#N/A
AT4G16720	0	0	0	0	0	0	0	#N/A	#N/A
AT4G16748	0	0	0	0	0	0	0	#N/A	#N/A
AT4G16770	0	0	0	0	0	0	0	#N/A	#N/A
AT4G16835	0	0	0	0	0	0	0	#N/A	#N/A
AT4G16920	0	0	0	0	0	0	0	#N/A	#N/A
AT4G16960	0	0	0	0	0	0	0	#N/A	#N/A
AT4G17240	0	0	0	0	0	0	0	#N/A	#N/A
AT4G17360	0	0	0	0	0	0	0	#N/A	#N/A
AT4G17610	0	0	0	0	0	0	0	#N/A	#N/A
AT4G17760	0	0	0	0	0	0	0	#N/A	#N/A
AT4G18593	0	0	0	0	0	0	0	#N/A	#N/A
AT4G18905	0	0	0	0	0	0	0	#N/A	#N/A
AT4G19590	0	0	0	0	0	0	0	#N/A	#N/A
AT4G19610	0	0	0	0	0	0	0	#N/A	#N/A
AT4G20160	0	0	0	0	0	0	0	#N/A	#N/A
AT4G20350	0	0	0	0	0	0	0	#N/A	#N/A
AT4G20420	0	0	0	0	0	0	0	#N/A	#N/A
AT4G20450	0	0	0	0	0	0	0	#N/A	#N/A
AT4G20690	0	0	0	0	0	0	0	#N/A	#N/A
AT4G21140	0	0	0	0	0	0	0	#N/A	#N/A
AT4G21300	0	0	0	0	0	0	0	#N/A	#N/A
AT4G21740	0	0	0	0	0	0	0	#N/A	#N/A
AT4G22217	0	0	0	0	0	0	0	#N/A	#N/A
AT4G22235	0	0	0	0	0	0	0	#N/A	#N/A
AT4G22250	0	0	0	0	0	0	0	#N/A	#N/A
AT4G22285	0	0	0	0	0	0	0	#N/A	#N/A
AT4G22350	0	0	0	0	0	0	0	#N/A	#N/A
AT4G22380	0	0	0	0	0	0	0	#N/A	#N/A
AT4G22580	0	0	0	0	0	0	0	#N/A	#N/A
AT4G22810	0	0	0	0	0	0	0	#N/A	#N/A
AT4G22840	0	0	0	0	0	0	0	#N/A	#N/A
AT4G23620	0	0	0	0	0	0	0	#N/A	#N/A
AT4G23770	0	0	0	0	0	0	0	#N/A	#N/A
AT4G23950	0	0	0	0	0	0	0	#N/A	#N/A
AT4G24026	0	0	0	0	0	0	0	#N/A	#N/A
AT4G24110	0	0	0	0	0	0	0	#N/A	#N/A
AT4G24175	0	0	0	0	0	0	0	#N/A	#N/A
AT4G24320	0	0	0	0	0	0	0	#N/A	#N/A
AT4G24710	0	0	0	0	0	0	0	#N/A	#N/A
AT4G24750	0	0	0	0	0	0	0	#N/A	#N/A
AT4G24790	0	0	0	0	0	0	0	#N/A	#N/A
AT4G24920	0	0	0	0	0	0	0	#N/A	#N/A
AT4G25160	0	0	0	0	0	0	0	#N/A	#N/A
AT4G25315	0	0	0	0	0	0	0	#N/A	#N/A
AT4G25320	0	0	0	0	0	0	0	#N/A	#N/A
AT4G25600	0	0	0	0	0	0	0	#N/A	#N/A
AT4G25740	0	0	0	0	0	0	0	#N/A	#N/A
AT4G25800	0	0	0	0	0	0	0	#N/A	#N/A
AT4G25940	0	0	0	0	0	0	0	#N/A	#N/A
AT4G26010	0	0	0	0	0	0	0	#N/A	#N/A
AT4G26230	0	0	0	0	0	0	0	#N/A	#N/A
AT4G26310	0	0	0	0	0	0	0	#N/A	#N/A
AT4G26600	0	0	0	0	0	0	0	#N/A	#N/A
AT4G26620	0	0	0	0	0	0	0	#N/A	#N/A
AT4G26860	0	0	0	0	0	0	0	#N/A	#N/A
AT4G26870	0	0	0	0	0	0	0	#N/A	#N/A
AT4G27050	0	0	0	0	0	0	0	#N/A	#N/A
AT4G27480	0	0	0	0	0	0	0	#N/A	#N/A
AT4G27595	0	0	0	0	0	0	0	#N/A	#N/A
AT4G27840	0	0	0	0	0	0	0	#N/A	#N/A
AT4G28088	0	0	0	0	0	0	0	#N/A	#N/A
AT4G28170	0	0	0	0	0	0	0	#N/A	#N/A
AT4G28230	0	0	0	0	0	0	0	#N/A	#N/A
AT4G28650	0	0	0	0	0	0	0	#N/A	#N/A
AT4G28690	0	0	0	0	0	0	0	#N/A	#N/A
AT4G28990	0	0	0	0	0	0	0	#N/A	#N/A
AT4G29110	0	0	0	0	0	0	0	#N/A	#N/A
AT4G29370	0	0	0	0	0	0	0	#N/A	#N/A
AT4G29390	0	0	0	0	0	0	0	#N/A	#N/A
AT4G29690	0	0	0	0	0	0	0	#N/A	#N/A
AT4G29770	0	0	0	0	0	0	0	#N/A	#N/A
AT4G29905	0	0	0	0	0	0	0	#N/A	#N/A
AT4G30090	0	0	0	0	0	0	0	#N/A	#N/A
AT4G30130	0	0	0	0	0	0	0	#N/A	#N/A
AT4G30170	0	0	0	0	0	0	0	#N/A	#N/A
AT4G30330	0	0	0	0	0	0	0	#N/A	#N/A
AT4G30460	0	0	0	0	0	0	0	#N/A	#N/A
AT4G30900	0	0	0	0	0	0	0	#N/A	#N/A
AT4G31020	0	0	0	0	0	0	0	#N/A	#N/A
AT4G31050	0	0	0	0	0	0	0	#N/A	#N/A
AT4G31290	0	0	0	0	0	0	0	#N/A	#N/A
AT4G31320	0	0	0	0	0	0	0	#N/A	#N/A
AT4G31430	0	0	0	0	0	0	0	#N/A	#N/A
AT4G31880	0	0	0	0	0	0	0	#N/A	#N/A
AT4G32175	0	0	0	0	0	0	0	#N/A	#N/A
AT4G32208	0	0	0	0	0	0	0	#N/A	#N/A
AT4G32270	0	0	0	0	0	0	0	#N/A	#N/A
AT4G32272	0	0	0	0	0	0	0	#N/A	#N/A
AT4G32290	0	0	0	0	0	0	0	#N/A	#N/A
AT4G32295	0	0	0	0	0	0	0	#N/A	#N/A
AT4G32420	0	0	0	0	0	0	0	#N/A	#N/A
AT4G32700	0	0	0	0	0	0	0	#N/A	#N/A
AT4G32800	0	0	0	0	0	0	0	#N/A	#N/A
AT4G32970	0	0	0	0	0	0	0	#N/A	#N/A
AT4G33760	0	0	0	0	0	0	0	#N/A	#N/A
AT4G33945	0	0	0	0	0	0	0	#N/A	#N/A
AT4G34070	0	0	0	0	0	0	0	#N/A	#N/A
AT4G34220	0	0	0	0	0	0	0	#N/A	#N/A
AT4G34412	0	0	0	0	0	0	0	#N/A	#N/A
AT4G34760	0	0	0	0	0	0	0	#N/A	#N/A
AT4G34930	0	0	0	0	0	0	0	#N/A	#N/A
AT4G35080	0	0	0	0	0	0	0	#N/A	#N/A
AT4G35200	0	0	0	0	0	0	0	#N/A	#N/A
AT4G35270	0	0	0	0	0	0	0	#N/A	#N/A
AT4G35720	0	0	0	0	0	0	0	#N/A	#N/A
AT4G35840	0	0	0	0	0	0	0	#N/A	#N/A
AT4G35910	0	0	0	0	0	0	0	#N/A	#N/A
AT4G36080	0	0	0	0	0	0	0	#N/A	#N/A
AT4G36120	0	0	0	0	0	0	0	#N/A	#N/A
AT4G36130	0	0	0	0	0	0	0	#N/A	#N/A
AT4G36180	0	0	0	0	0	0	0	#N/A	#N/A
AT4G36390	0	0	0	0	0	0	0	#N/A	#N/A
AT4G37110	0	0	0	0	0	0	0	#N/A	#N/A
AT4G37170	0	0	0	0	0	0	0	#N/A	#N/A
AT4G37530	0	0	0	0	0	0	0	#N/A	#N/A
AT4G37682	0	0	0	0	0	0	0	#N/A	#N/A
AT4G38280	0	0	0	0	0	0	0	#N/A	#N/A
AT4G38410	0	0	0	0	0	0	0	#N/A	#N/A
AT4G38710	0	0	0	0	0	0	0	#N/A	#N/A
AT4G39550	0	0	0	0	0	0	0	#N/A	#N/A
AT4G39860	0	0	0	0	0	0	0	#N/A	#N/A
AT4G40030	0	0	0	0	0	0	0	#N/A	#N/A
AT5G01030	0	0	0	0	0	0	0	#N/A	#N/A
AT5G01090	0	0	0	0	0	0	0	#N/A	#N/A
AT5G01230	0	0	0	0	0	0	0	#N/A	#N/A
AT5G01260	0	0	0	0	0	0	0	#N/A	#N/A
AT5G01280	0	0	0	0	0	0	0	#N/A	#N/A
AT5G01590	0	0	0	0	0	0	0	#N/A	#N/A
AT5G01610	0	0	0	0	0	0	0	#N/A	#N/A
AT5G01650	0	0	0	0	0	0	0	#N/A	#N/A
AT5G01780	0	0	0	0	0	0	0	#N/A	#N/A
AT5G01860	0	0	0	0	0	0	0	#N/A	#N/A
AT5G01910	0	0	0	0	0	0	0	#N/A	#N/A
AT5G01940	0	0	0	0	0	0	0	#N/A	#N/A
AT5G02050	0	0	0	0	0	0	0	#N/A	#N/A
AT5G02530	0	0	0	0	0	0	0	#N/A	#N/A
AT5G02740	0	0	0	0	0	0	0	#N/A	#N/A
AT5G02940	0	0	0	0	0	0	0	#N/A	#N/A
AT5G02960	0	0	0	0	0	0	0	#N/A	#N/A
AT5G02970	0	0	0	0	0	0	0	#N/A	#N/A
AT5G03230	0	0	0	0	0	0	0	#N/A	#N/A
AT5G03450	0	0	0	0	0	0	0	#N/A	#N/A
AT5G03640	0	0	0	0	0	0	0	#N/A	#N/A
AT5G03870	0	0	0	0	0	0	0	#N/A	#N/A
AT5G04320	0	0	0	0	0	0	0	#N/A	#N/A
AT5G04600	0	0	0	0	0	0	0	#N/A	#N/A
AT5G04885	0	0	0	0	0	0	0	#N/A	#N/A
AT5G05130	0	0	0	0	0	0	0	#N/A	#N/A
AT5G05210	0	0	0	0	0	0	0	#N/A	#N/A
AT5G05400	0	0	0	0	0	0	0	#N/A	#N/A
AT5G05435	0	0	0	0	0	0	0	#N/A	#N/A
AT5G05510	0	0	0	0	0	0	0	#N/A	#N/A
AT5G05640	0	0	0	0	0	0	0	#N/A	#N/A
AT5G06020	0	0	0	0	0	0	0	#N/A	#N/A
AT5G06060	0	0	0	0	0	0	0	#N/A	#N/A
AT5G06110;AT5G06110	0	0	0	0	0	0	0	#N/A	#N/A
AT5G06350	0	0	0	0	0	0	0	#N/A	#N/A
AT5G06360	0	0	0	0	0	0	0	#N/A	#N/A
AT5G06430	0	0	0	0	0	0	0	#N/A	#N/A
AT5G06630	0	0	0	0	0	0	0	#N/A	#N/A
AT5G06770	0	0	0	0	0	0	0	#N/A	#N/A
AT5G06805	0	0	0	0	0	0	0	#N/A	#N/A
AT5G06810	0	0	0	0	0	0	0	#N/A	#N/A
AT5G08050	0	0	0	0	0	0	0	#N/A	#N/A
AT5G08180	0	0	0	0	0	0	0	#N/A	#N/A
AT5G08310	0	0	0	0	0	0	0	#N/A	#N/A
AT5G08400	0	0	0	0	0	0	0	#N/A	#N/A
AT5G08420	0	0	0	0	0	0	0	#N/A	#N/A
AT5G08440	0	0	0	0	0	0	0	#N/A	#N/A
AT5G08580	0	0	0	0	0	0	0	#N/A	#N/A
AT5G08650	0	0	0	0	0	0	0	#N/A	#N/A
AT5G09300	0	0	0	0	0	0	0	#N/A	#N/A
AT5G09380	0	0	0	0	0	0	0	#N/A	#N/A
AT5G09770	0	0	0	0	0	0	0	#N/A	#N/A
AT5G09830	0	0	0	0	0	0	0	#N/A	#N/A
AT5G09840	0	0	0	0	0	0	0	#N/A	#N/A
AT5G10390	0	0	0	0	0	0	0	#N/A	#N/A
AT5G10460	0	0	0	0	0	0	0	#N/A	#N/A
AT5G10850	0	0	0	0	0	0	0	#N/A	#N/A
AT5G10910	0	0	0	0	0	0	0	#N/A	#N/A
AT5G10990	0	0	0	0	0	0	0	#N/A	#N/A
AT5G11280	0	0	0	0	0	0	0	#N/A	#N/A
AT5G11480	0	0	0	0	0	0	0	#N/A	#N/A
AT5G11550	0	0	0	0	0	0	0	#N/A	#N/A
AT5G11580	0	0	0	0	0	0	0	#N/A	#N/A
AT5G11610	0	0	0	0	0	0	0	#N/A	#N/A
AT5G11880	0	0	0	0	0	0	0	#N/A	#N/A
AT5G13250	0	0	0	0	0	0	0	#N/A	#N/A
AT5G13470	0	0	0	0	0	0	0	#N/A	#N/A
AT5G13500	0	0	0	0	0	0	0	#N/A	#N/A
AT5G14150	0	0	0	0	0	0	0	#N/A	#N/A
AT5G14460	0	0	0	0	0	0	0	#N/A	#N/A
AT5G14520	0	0	0	0	0	0	0	#N/A	#N/A
AT5G14530	0	0	0	0	0	0	0	#N/A	#N/A
AT5G14580	0	0	0	0	0	0	0	#N/A	#N/A
AT5G14690	0	0	0	0	0	0	0	#N/A	#N/A
AT5G14920	0	0	0	0	0	0	0	#N/A	#N/A
AT5G15030	0	0	0	0	0	0	0	#N/A	#N/A
AT5G15050	0	0	0	0	0	0	0	#N/A	#N/A
AT5G15200	0	0	0	0	0	0	0	#N/A	#N/A
AT5G15280	0	0	0	0	0	0	0	#N/A	#N/A
AT5G15550	0	0	0	0	0	0	0	#N/A	#N/A
AT5G15570	0	0	0	0	0	0	0	#N/A	#N/A
AT5G15725	0	0	0	0	0	0	0	#N/A	#N/A
AT5G15853	0	0	0	0	0	0	0	#N/A	#N/A
AT5G16070	0	0	0	0	0	0	0	#N/A	#N/A
AT5G16130	0	0	0	0	0	0	0	#N/A	#N/A
AT5G16950	0	0	0	0	0	0	0	#N/A	#N/A
AT5G17160	0	0	0	0	0	0	0	#N/A	#N/A
AT5G17410	0	0	0	0	0	0	0	#N/A	#N/A
AT5G17630	0	0	0	0	0	0	0	#N/A	#N/A
AT5G17700	0	0	0	0	0	0	0	#N/A	#N/A
AT5G18040	0	0	0	0	0	0	0	#N/A	#N/A
AT5G18390	0	0	0	0	0	0	0	#N/A	#N/A
AT5G18540	0	0	0	0	0	0	0	#N/A	#N/A
AT5G18590	0	0	0	0	0	0	0	#N/A	#N/A
AT5G18610	0	0	0	0	0	0	0	#N/A	#N/A
AT5G19150	0	0	0	0	0	0	0	#N/A	#N/A
AT5G19290	0	0	0	0	0	0	0	#N/A	#N/A
AT5G19510	0	0	0	0	0	0	0	#N/A	#N/A
AT5G19540	0	0	0	0	0	0	0	#N/A	#N/A
AT5G19670	0	0	0	0	0	0	0	#N/A	#N/A
AT5G19830	0	0	0	0	0	0	0	#N/A	#N/A
AT5G19840	0	0	0	0	0	0	0	#N/A	#N/A
AT5G20200	0	0	0	0	0	0	0	#N/A	#N/A
AT5G20880	0	0	0	0	0	0	0	#N/A	#N/A
AT5G20890	0	0	0	0	0	0	0	#N/A	#N/A
AT5G20950	0	0	0	0	0	0	0	#N/A	#N/A
AT5G21970	0	0	0	0	0	0	0	#N/A	#N/A
AT5G22070	0	0	0	0	0	0	0	#N/A	#N/A
AT5G22310	0	0	0	0	0	0	0	#N/A	#N/A
AT5G22390	0	0	0	0	0	0	0	#N/A	#N/A
AT5G22400	0	0	0	0	0	0	0	#N/A	#N/A
AT5G22440	0	0	0	0	0	0	0	#N/A	#N/A
AT5G22480	0	0	0	0	0	0	0	#N/A	#N/A
AT5G22840	0	0	0	0	0	0	0	#N/A	#N/A
AT5G22890	0	0	0	0	0	0	0	#N/A	#N/A
AT5G23170	0	0	0	0	0	0	0	#N/A	#N/A
AT5G23750	0	0	0	0	0	0	0	#N/A	#N/A
AT5G23850	0	0	0	0	0	0	0	#N/A	#N/A
AT5G24205	0	0	0	0	0	0	0	#N/A	#N/A
AT5G24206	0	0	0	0	0	0	0	#N/A	#N/A
AT5G24840	0	0	0	0	0	0	0	#N/A	#N/A
AT5G24879	0	0	0	0	0	0	0	#N/A	#N/A
AT5G24880	0	0	0	0	0	0	0	#N/A	#N/A
AT5G24980	0	0	0	0	0	0	0	#N/A	#N/A
AT5G25010	0	0	0	0	0	0	0	#N/A	#N/A
AT5G25080	0	0	0	0	0	0	0	#N/A	#N/A
AT5G25170	0	0	0	0	0	0	0	#N/A	#N/A
AT5G25210	0	0	0	0	0	0	0	#N/A	#N/A
AT5G25230	0	0	0	0	0	0	0	#N/A	#N/A
AT5G25240	0	0	0	0	0	0	0	#N/A	#N/A
AT5G25410	0	0	0	0	0	0	0	#N/A	#N/A
AT5G25475	0	0	0	0	0	0	0	#N/A	#N/A
AT5G25757	0	0	0	0	0	0	0	#N/A	#N/A
AT5G25820	0	0	0	0	0	0	0	#N/A	#N/A
AT5G25840	0	0	0	0	0	0	0	#N/A	#N/A
AT5G26010	0	0	0	0	0	0	0	#N/A	#N/A
AT5G26015	0	0	0	0	0	0	0	#N/A	#N/A
AT5G26070	0	0	0	0	0	0	0	#N/A	#N/A
AT5G26180	0	0	0	0	0	0	0	#N/A	#N/A
AT5G27037	0	0	0	0	0	0	0	#N/A	#N/A
AT5G27390	0	0	0	0	0	0	0	#N/A	#N/A
AT5G27400	0	0	0	0	0	0	0	#N/A	#N/A
AT5G27470	0	0	0	0	0	0	0	#N/A	#N/A
AT5G27550	0	0	0	0	0	0	0	#N/A	#N/A
AT5G27750	0	0	0	0	0	0	0	#N/A	#N/A
AT5G28850	0	0	0	0	0	0	0	#N/A	#N/A
AT5G30400	0	0	0	0	0	0	0	#N/A	#N/A
AT5G33300	0	0	0	0	0	0	0	#N/A	#N/A
[truncated: 1,023 more rows]
