# Supplementary material for: Stem-cell-ubiquitous genes spatiotemporally coordinate division through regulation of stem-cell-specific gene networks
Source: Nat Commun. 2019 Dec 6;10:5574. doi: 10.1038/s41467-019-13132-2 (PMC6897965; doi:10.1038/s41467-019-13132-2)
Supplement: Supplementary file 5 — Supplementary Data 3 [file 41467_2019_13132_MOESM5_ESM.xlsx]

## Sheet: Sheet1
Gene	Name	NMS	Enriched in	Cell-specific?	NMS Rank	Percentile	Gene of interest	Mutant obtained?	Phenotype?	Known phenotype?	Relation to TCX2
AT3G05380	ALY2	2.48351	Xyl	Y	66	0.0895522	Yes	No
AT4G00730	ANL2	2.26581	LRC	Y	71	0.0963365	Yes	Yes	Yes		Upstream and downstream
AT5G37020	ARF8	15.4349	CEI, LRC, Col, Xyl, QC	N	10	0.0135685	Yes	No
AT3G14180	ASIL2	0.198915	Col, Xyl	Y	289	0.39213	Yes	No
AT1G10120		0	Xyl	Y	N/A		No	No
AT1G19490		15.4157	Col	Y	11	0.0149254	Yes	No
AT1G26680	REM28	1.75259	QC	Y	93	0.126187	Yes	Yes	Yes		Downstream
AT1G75710		0.293777	LRC, Col	Y	263	0.356852	Yes	Yes	Yes		Upstream
AT1G77200		3.18021	LRC	Y	55	0.0746269	Yes	No
AT2G02160		0.786428	LRC, Col, Xyl	Y	172	0.233379	Yes	No
AT2G28450		7.88255	CEI, LRC, Col, Xyl	N	18	0.0244233	Yes	No
AT2G36720		18.6808	LRC, Col, Xyl	Y	4	0.00542741	Yes	No
AT2G36930		0.545297	CEI, LRC, Col, Xyl	N	204	0.276798	Yes	No
AT3G20280		0.618639	LRC	Y	192	0.260516	Yes	No
AT3G52100		14.6687	Col	Y	12	0.0162822	Yes	No
AT3G58700		0	CEI, LRC, Col, Xyl, QC	N	N/A		No	No
AT4G12240		6.63706	CEI, LRC, Col, Xyl	N	20	0.027137	Yes	No
AT4G15000		0	CEI, LRC, Col, Xyl, QC	N	N/A		No	No
AT4G31060		1.74443	LRC, Xyl	Y	95	0.128901	Yes	No
AT5G15200		0	Xyl	Y	N/A		No	No
AT5G44260		8.24184	CEI, Proto, LRC, Col, QC	N	17	0.0230665	Yes	No
AT5G51910		4.12687	CEI, Col, Xyl	Y	46	0.0624152	Yes	No
AT2G25900	ATCTH	1.56601	Xyl	Y	105	0.142469	Yes	No
AT2G33500	BBX12	0.815994	Col, Xyl, QC	Y	167	0.226594	Yes	No
AT1G30460	CPSF30	0.408276	Col, Xyl	Y	236	0.320217	Yes	No
AT4G23750	CRF2	0	LRC, Xyl	Y	N/A		No	No
AT5G03415	DPB	18.35	Col	Y	6	0.00814111	Yes	No
AT2G41070	EEL	0.785998	Col, Xyl	Y	173	0.234735	Yes	No
AT1G28360	ERF12	0.229022	LRC, Col	Y	286	0.38806	Yes	No
AT3G06740	GATA15	11.6225	CEI, Proto, LRC, Xyl, QC	N	13	0.0176391	Yes	Yes	No
AT3G60530	GATA4	2.66068	Proto, LRC, Xyl	Y	59	0.0800543	Yes	No
AT5G66320	GATA5	0.475909	Col, Xyl	Y	218	0.295794	Yes	No
AT4G32890	GATA9	1.63793	LRC	Y	101	0.137042	Yes	Yes	Yes		Upstream
AT5G64610	HAM1	1.57451	LRC, Col, Xyl	Y	104	0.141113	Yes	No
AT1G28420	HB-1	2.09305	LRC, Col, Xyl	Y	79	0.107191	Yes	No
AT4G16780	HB-2	24.1926	Col, Xyl, QC	Y	1	0.00135685	Yes	No
AT2G17560	HMGB4	0	Xyl	Y	N/A		No	No
AT2G30470	HSI2	6.60501	CEI, Proto, LRC, Xyl	N	21	0.0284939	Yes	No
AT5G14000	NAC084	4.92209	CEI, Proto, LRC, Col, Xyl, QC	N	39	0.0529172	Yes	No
AT5G22290	NAC089	5.56078	LRC, Col, Xyl, QC	N	29	0.0393487	Yes	No
AT4G12620	ORC1B	7.10564	CEI, LRC, Col, QC	N	19	0.0257802	Yes	Yes	Yes		Upstream
AT5G60690	REV	0.429489	Xyl	Y	228	0.309362	Yes			Yes: xylem phenotype	Upstream
AT5G35770	SAP	1.93638	CEI	Y	83	0.112619	Yes			Yes: embryo lethal	Upstream and downstream
AT4G37650	SHR	0.484351	Xyl	Y	216	0.29308	Yes			Yes: short root, QC, CEI	Upstream
AT1G79580	SMB	2.10257	LRC	Y	78	0.105834	Yes			Yes: Epi/LRC initial division	Upstream and downstream
AT2G23740	SUVR5	2.29499	Col, Xyl	Y	69	0.0936228	Yes	No
AT5G28650	WRKY74	3.94017	CEI, Col, QC	Y	48	0.0651289	Yes	No
AT4G06634	YY1	0.273144	Col, Xyl	Y	271	0.367707	Yes	No
			Percent Y	0.75		Total	42	6	5
			Percent N	0.25
