# Supplementary material for: Stem-cell-ubiquitous genes spatiotemporally coordinate division through regulation of stem-cell-specific gene networks
Source: Nat Commun. 2019 Dec 6;10:5574. doi: 10.1038/s41467-019-13132-2 (PMC6897965; doi:10.1038/s41467-019-13132-2)
Supplement: Supplementary file 6 — Supplementary Data 4 [file 41467_2019_13132_MOESM6_ESM.xlsx]

## Sheet: Sheet 1
regulator	sign	target	Predicted Cell	DAPseq validated	RNASeq validated	DE cells	Cell validated	Sign validated	DE sign
TCX2/AT4G14770	regulates	ALY2/AT3G05380	Xyl	N	N
TCX2/AT4G14770	activates	ANL2/AT4G00730	LRC	Y	Y	Xyl	N		+
TCX2/AT4G14770	activates	AT1G08580	QC	N	Y	CEI,Xyl	N		+,-
TCX2/AT4G14770	regulates	AT1G13160	Xyl	Y	Y	Xyl	Y		-
TCX2/AT4G14770	activates	AT1G18540	LRC	Y	N
TCX2/AT4G14770	represses	AT1G26680	QC	Y	Y (also in whole root)	Xyl,QC	Y	Y	+,-
TCX2/AT4G14770	regulates	AT1G27400	Col	N	N
TCX2/AT4G14770	regulates	AT1G29320	QC	Y	Y	Xyl	N		-
TCX2/AT4G14770	regulates	AT1G67420	QC	Y	Y	Xyl	N		-
TCX2/AT4G14770	activates	AT1G71850	QC	N	Y	CEI,Xyl	N		+,-
TCX2/AT4G14770	activates	AT1G74060	Xyl	N	Y	Epi/LRC,Xyl	Y	Y	-,+
TCX2/AT4G14770	regulates	AT1G76010	QC	N	Y	Xyl	N		-
TCX2/AT4G14770	regulates	AT1G77200	LRC	N	Y	Epi/LRC,Xyl	Y		+,+
TCX2/AT4G14770	regulates	AT2G19730	Col	N	Y	Epi/LRC,Xyl			-,+
TCX2/AT4G14770	regulates	AT2G19740	LRC	N	N
TCX2/AT4G14770	activates	AT2G31610	CEI	N	Y	Xyl	N		-
TCX2/AT4G14770	activates	AT2G33370	Xyl	N	Y	Epi/LRC,Xyl,QC	Y	Y	+,+,-
TCX2/AT4G14770	regulates	AT2G34750	Xyl	N	Y	CEI,Xyl	Y		+,-
TCX2/AT4G14770	regulates	AT2G36160	Xyl	N	Y	Epi/LRC,Xyl	Y		-,+
TCX2/AT4G14770	regulates	AT2G43460	CEI	N	Y	Epi/LRC,Xyl	N		-,+
TCX2/AT4G14770	activates	AT2G44120	LRC	N	Y	Xyl	N		-
TCX2/AT4G14770	activates	AT2G44860	QC	N	Y	Xyl	N		-
TCX2/AT4G14770	activates	AT2G47640	LRC	Y	Y	Xyl	N		-
TCX2/AT4G14770	activates	AT3G02080	Col	N	Y	Xyl			+
TCX2/AT4G14770	regulates	AT3G02560	Col	N	Y	Epi/LRC,Xyl			-,+
TCX2/AT4G14770	regulates	AT3G07110	CEI	N	Y	Xyl	N		+
TCX2/AT4G14770	activates	AT3G09630	LRC	N	N
TCX2/AT4G14770	regulates	AT3G16840	LRC	N	N
TCX2/AT4G14770	regulates	AT3G23940	LRC	N	Y	Xyl	N		-
TCX2/AT4G14770	regulates	AT3G52100	Col	N	N
TCX2/AT4G14770	activates	AT3G52580	Col	N	Y	Epi/LRC,Xyl	N		-,+
TCX2/AT4G14770	regulates	AT3G58700	Xyl	N	Y	Xyl	Y		-
TCX2/AT4G14770	regulates	AT3G60245	Xyl	N	N
TCX2/AT4G14770	regulates	AT3G60770	Xyl	N	Y	Epi/LRC,Xyl	Y		-,+
TCX2/AT4G14770	regulates	AT3G62870	CEI	N	Y	Epi/LRC,Xyl	N		-,+
TCX2/AT4G14770	regulates	AT4G00810	CEI	N	Y	Xyl	N		+
TCX2/AT4G14770	regulates	AT4G02400	Col	N	N
TCX2/AT4G14770	activates	AT4G04670	QC	N	Y	CEI,Xyl	N		+,-
TCX2/AT4G14770	activates	AT4G15000	CEI	N	Y	Epi/LRC,Xyl	N		+,+
TCX2/AT4G14770	regulates	AT4G16630	Col	N	N
TCX2/AT4G14770	regulates	AT4G16720	Xyl	N	Y	Epi/LRC,Xyl	Y		-,+
TCX2/AT4G14770	regulates	AT4G25740	QC	N	Y	Xyl	N		-
TCX2/AT4G14770	activates	AT4G26230	QC	N	N
TCX2/AT4G14770	regulates	AT5G02960	CEI	N	Y	Epi/LRC,Xyl	N		-,+
TCX2/AT4G14770	activates	AT5G14520	Xyl	N	Y	CEI,Xyl	Y	N	+,-
TCX2/AT4G14770	regulates	AT5G15200	Xyl	N	Y	Xyl	Y		+
TCX2/AT4G14770	regulates	AT5G16070	QC	N	Y	Xyl	N		-
TCX2/AT4G14770	regulates	AT5G18380	QC	N	Y	Xyl	N		+
TCX2/AT4G14770	activates	AT5G19510	Xyl	N	Y	Xyl	Y	N	-
TCX2/AT4G14770	regulates	AT5G20890	LRC	N	N
TCX2/AT4G14770	regulates	AT5G22440	Xyl	N	Y	Xyl	Y		-
TCX2/AT4G14770	regulates	AT5G24840	QC	N	Y	Xyl	N		-
TCX2/AT4G14770	regulates	AT5G44260	QC	Y	N
TCX2/AT4G14770	activates	AT5G48760	QC	N	Y	Xyl	N		-
TCX2/AT4G14770	regulates	AT5G51910	Col	N	N
TCX2/AT4G14770	regulates	AT5G56710	QC	N	N
TCX2/AT4G14770	regulates	AT5G57290	Col	N	Y	Epi/LRC,Xyl,QC			+,+,+
TCX2/AT4G14770	activates	AT5G58420	Xyl	N	Y	Xyl	Y	N	-
TCX2/AT4G14770	regulates	AT5G61170	Xyl	Y	Y	Epi/LRC,Xyl	Y		-,-
TCX2/AT4G14770	represses	ATCTH/AT2G25900	Xyl	Y	Y	Xyl	Y	Y	-
TCX2/AT4G14770	activates	ATG2/AT3G19190	Xyl	N	Y	Xyl	Y	Y	+
TCX2/AT4G14770	activates	BBC1/AT3G49010	CEI	N	Y	Xyl	N		-
TCX2/AT4G14770	regulates	CDKD1;3/AT1G18040	LRC	N	Y	CEI,Xyl	N		+,-
TCX2/AT4G14770	regulates	CMT3/AT1G69770	QC	N	Y	Epi/LRC,Xyl	N		-,-
TCX2/AT4G14770	activates	EIF3C/AT3G56150	LRC	N	N
TCX2/AT4G14770	regulates	emb2386/AT1G02780	Col	N	N
TCX2/AT4G14770	activates	EMB3010/AT5G10360	QC	N	Y	Xyl	N		-
TCX2/AT4G14770	regulates	FKBP53/AT4G25340	Col	N	N
TCX2/AT4G14770	regulates	GATA4/AT3G60530	Xyl	Y	Y	Xyl	Y		-
TCX2/AT4G14770	activates	GRP2/AT4G38680	CEI	N	Y	Epi/LRC,Xyl	N		-,-
TCX2/AT4G14770	regulates	HB-2/AT4G16780	QC	Y	N
TCX2/AT4G14770	activates	HSI2/AT4G32010	Xyl	N	N
TCX2/AT4G14770	regulates	HSP60-3A/AT3G13860	LRC	N	Y	Xyl	N		-
TCX2/AT4G14770	regulates	NAC084/AT5G14000	LRC	N	N
TCX2/AT4G14770	activates	NAC089/AT5G22290	QC	N	N
TCX2/AT4G14770	activates	P40/AT1G72370	LRC	N	Y	Epi/LRC,Xyl	Y	N	-,+
TCX2/AT4G14770	regulates	PFL/AT1G22780	LRC	N	Y	Epi/LRC,Xyl	Y		-,+
TCX2/AT4G14770	activates	PHB3/AT5G40770	QC	N	Y	Xyl	N		-
TCX2/AT4G14770	activates	PHB6/AT2G20530	CEI	Y	Y	CEI,Xyl	Y	N	-,-
TCX2/AT4G14770	regulates	PRMT11/AT4G29510	QC	N	Y	CEI,Epi/LRC,Xyl	N		+,-,-
TCX2/AT4G14770	regulates	RACK1B_AT/AT1G48630	LRC	N	Y	Epi/LRC,Xyl	Y		-,+
TCX2/AT4G14770	regulates	RP1/AT1G54970	LRC	Y	Y	Epi/LRC,Xyl,QC	Y		+,+,+
TCX2/AT4G14770	regulates	RPL23AB/AT3G55280	CEI	N	Y	Xyl	N		-
TCX2/AT4G14770	regulates	RPL5B/AT5G39740	QC	N	N
TCX2/AT4G14770	activates	RPS5A/AT3G11940	CEI	N	Y	Xyl	N		-
TCX2/AT4G14770	regulates	RPS5B/AT2G37270	LRC	N	Y	Epi/LRC,Xyl	Y		-,-
TCX2/AT4G14770	activates	SAP/AT5G35770	CEI	N	Y (whole root data ONLY)			Y	+
TCX2/AT4G14770	represses	SMB/AT1G79580	LRC	N	Y	Xyl,QC	N		+,+
TCX2/AT4G14770	activates	SYNC1/AT5G56680	CEI	N	Y	Xyl	N		+
TCX2/AT4G14770	activates	TIM10/AT2G29530	LRC	N	Y	Epi/LRC,Xyl	Y	Y	+,+
TCX2/AT4G14770	activates	TOM40/AT3G20000	LRC	N	Y	Xyl	N		-
TCX2/AT4G14770	regulates	TRM82/AT1G03110	QC	N	Y	CEI,Xyl,QC	Y		-,-,-
TCX2/AT4G14770	regulates	WRKY74/AT5G28650	CEI	N	Y (also in whole root)	Xyl	N		+
			Percent	0.150538	0.777778		0.415385	0.583333
