# Supplementary material for: Stem-cell-ubiquitous genes spatiotemporally coordinate division through regulation of stem-cell-specific gene networks
Source: Nat Commun. 2019 Dec 6;10:5574. doi: 10.1038/s41467-019-13132-2 (PMC6897965; doi:10.1038/s41467-019-13132-2)
Supplement: Supplementary file 7 — Supplementary Data 5 [file 41467_2019_13132_MOESM7_ESM.xlsx]

## Sheet: CYCD6 (CEI)
gene	tt	pval	fdr	FC tcx2/WT	log2 FC tcx2/WT
AT1G01020	11.7987	0.00193925	0.0236223	0.0963252	-3.37594
AT1G01060	39.8759	2.72e-05	0.00258216	0	#NUM!
AT1G01110	8.44552	0.00508533	0.0389455	0.190236	-2.39414
AT1G01130	7.06078	0.00805033	0.0491175	9.367	3.22759
AT1G01305	9.50325	0.00371883	0.0329135	0	#NUM!
AT1G01453	10.5404	0.00280185	0.0293644	0	#NUM!
AT1G01470	34.979	3.18e-05	0.00258216	0.00532636	-7.55263
AT1G01490	11.5228	0.00210529	0.0246545	2.25863	1.17545
AT1G01540	16.7924	0.000643911	0.0133808	2.64544	1.40351
AT1G01800	14.6049	0.00107434	0.0175852	0.130998	-2.93238
AT1G01830	16.7511	0.000652589	0.0133808	2.21657	1.14833
AT1G01940	9.40804	0.00382528	0.0334954	0.136116	-2.87709
AT1G01960	8.65577	0.00476135	0.0377004	2.24735	1.16822
AT1G02400	10.5142	0.00280648	0.0293644	0	#NUM!
AT1G02405	9.50325	0.00371883	0.0329135	0	#NUM!
AT1G02560	22.6105	0.000237778	0.0085625	0.0210202	-5.57208
AT1G02610	10.5215	0.00280185	0.0293644	2.64395	1.4027
AT1G02690	35.0172	3.18e-05	0.00258216	0.0159329	-5.97184
AT1G02710	11.738	0.00199132	0.0237707	0	#NUM!
AT1G02810	16.7425	0.000652589	0.0133808	2.45384	1.29504
AT1G02870	7.31002	0.00740006	0.047095	0.0804266	-3.63618
AT1G02900	24.925	0.000148684	0.00687166	0	#NUM!
AT1G03040	14.1955	0.00113451	0.017876	0.1283	-2.96241
AT1G03060	11.6949	0.00201273	0.0239601	4.57237	2.19294
AT1G03110	9.0463	0.0042534	0.0355685	0.140706	-2.82924
AT1G03150	14.5657	0.00109459	0.0176988	0.0501528	-4.31753
AT1G03350	15.8379	0.000862598	0.0162065	2.55554	1.35363
AT1G03360	56.6048	0	0	0	#NUM!
AT1G03506	11.738	0.00199132	0.0237707	0	#NUM!
AT1G03530	9.6919	0.00350593	0.0328633	0.263085	-1.9264
AT1G03670	8.04632	0.00582528	0.0421605	Inf	#VALUE!
AT1G03720	34.6881	3.18e-05	0.00258216	0	#NUM!
AT1G03780	9.2078	0.00404975	0.034515	0.107035	-3.22384
AT1G03840	12.3337	0.00168701	0.0218591	0.15635	-2.67715
AT1G03920	17.364	0.000588371	0.0128448	0.0224148	-5.4794
AT1G04020	8.38068	0.00525716	0.0400661	0.157766	-2.66414
AT1G04340	17.9923	0.000518947	0.0119605	0.0748671	-3.73953
AT1G04520	8.28768	0.00539427	0.0405391	0.22218	-2.1702
AT1G04590	15.359	0.0009488	0.016499	0.0966944	-3.37042
AT1G04780	14.2507	0.00112872	0.01785	2.07107	1.05038
AT1G04910	13.9213	0.00118658	0.0182473	2.40766	1.26763
AT1G05010	15.6736	0.000902517	0.0163477	0.0154278	-6.01832
AT1G05055	21.092	0.000321088	0.0101835	0	#NUM!
AT1G05240	49.0739	6.94e-06	0.00179105	935.566	9.8697
AT1G05250	26.5308	0.00012265	0.00646342	26.0631	4.70394
AT1G05260	41.0451	1.85e-05	0.00258216	0.0050367	-7.6333
AT1G05320	26.9943	0.000113393	0.00626198	6.87095	2.78051
AT1G05340	12.3453	0.00168701	0.0218591	0.102386	-3.28792
AT1G05360	13.9892	0.00118658	0.0182473	0.140956	-2.82669
AT1G05530	40.7304	1.85e-05	0.00258216	6.35078	2.66693
AT1G05590	16.8324	0.000643911	0.0133808	4.35121	2.12142
AT1G05615	24.1307	0.000183396	0.00735499	0	#NUM!
AT1G05660	20.0599	0.000370842	0.0108528	5.41206	2.43618
AT1G05675	7.13388	0.00784322	0.0484698	Inf	#VALUE!
AT1G05805	16.7636	0.000652589	0.0133808	3.85208	1.94564
AT1G05810	14.2541	0.00112872	0.01785	0.0923543	-3.43668
AT1G06080	7.49932	0.00694822	0.0453489	0	#NUM!
AT1G06090	19.5252	0.000417703	0.0114422	0.0583175	-4.09993
AT1G06120	19.9478	0.00037547	0.0108528	3.18817	1.67273
AT1G06130	7.13835	0.00784322	0.0484698	0.125008	-2.99991
AT1G06640	7.78801	0.00623604	0.0428418	0.107507	-3.21749
AT1G06923	16.3255	0.000764825	0.0152129	0.0128837	-6.27831
AT1G07080	11.2641	0.00225456	0.0255039	0.156474	-2.67601
AT1G07128	7.07617	0.00799537	0.048903	0	#NUM!
AT1G07135	15.7508	0.000883425	0.0163477	0.140533	-2.83102
AT1G07370	11.4336	0.00215678	0.0249531	0.14226	-2.8134
AT1G07400	43.979	6.94e-06	0.00179105	0.00728782	-7.1003
AT1G07570	17.2418	0.000603413	0.0128448	0.0473636	-4.40008
AT1G07610	8.52232	0.00495227	0.0385065	0.160516	-2.63921
AT1G07725	34.6881	3.18e-05	0.00258216	0	#NUM!
AT1G07728	11.738	0.00199132	0.0237707	0	#NUM!
AT1G07790	11.7812	0.00194388	0.0236491	0.137782	-2.85954
AT1G07830	9.44811	0.00378594	0.0332351	0.183603	-2.44534
AT1G07985	29.8732	7.98e-05	0.00491103	4.82263	2.26982
AT1G07990	17.0267	0.000603413	0.0128448	2.31414	1.21048
AT1G08115	68.3538	0	0	594.514	9.21557
AT1G08130	7.57991	0.00671044	0.0444406	0.178809	-2.48351
AT1G08260	7.65369	0.00654729	0.0438764	0.117461	-3.08975
AT1G08410	13.1943	0.00139601	0.0197787	0.111724	-3.16199
AT1G08490	10.668	0.00268036	0.0284582	0.129138	-2.95302
AT1G08580	14.6617	0.00107434	0.0175852	0.091089	-3.45658
AT1G08590	26.5959	0.00012265	0.00646342	4.65606	2.21911
AT1G08640	16.8365	0.000643911	0.0133808	0.0465193	-4.42603
AT1G08880	17.0634	0.000603413	0.0128448	0.0988654	-3.33839
AT1G08920	11.3834	0.00219034	0.0251921	0.060611	-4.04428
AT1G08940	25.62	0.000135956	0.00663842	3.44054	1.78264
AT1G09090	14.9112	0.00104599	0.0174855	0.0453428	-4.46298
AT1G09150	15.2098	0.00099219	0.0170308	0.146526	-2.77077
AT1G09450	9.63666	0.0035661	0.0329135	0.134292	-2.89656
AT1G09490	9.45314	0.00378131	0.0332283	0	#NUM!
AT1G09520	20.1262	0.000370842	0.0108528	0	#NUM!
AT1G09660	7.27317	0.00749783	0.0473684	0.171728	-2.5418
AT1G09700	13.5892	0.00130286	0.0192262	0	#NUM!
AT1G09740	19.2241	0.000443159	0.0116196	0.0600614	-4.05742
AT1G09760	36.754	2.72e-05	0.00258216	0.0376302	-4.73197
AT1G09810	9.00068	0.0043234	0.0358761	0.0648932	-3.94579
AT1G09815	12.505	0.00160255	0.0211774	0.0870126	-3.52263
AT1G09830	21.2436	0.000316459	0.0101296	0.0903756	-3.46792
AT1G10030	17.5869	0.000549609	0.0123859	0.0899334	-3.475
AT1G10350	12.5635	0.00159213	0.0211692	2.11467	1.08043
AT1G10370	15.4652	0.000938386	0.0164503	0.0336784	-4.89203
AT1G10490	16.3414	0.000756147	0.0150576	0.0597687	-4.06447
AT1G10560	12.8992	0.00147758	0.0204306	2.07494	1.05307
AT1G10585	34.6881	3.18e-05	0.00258216	0	#NUM!
AT1G10700	10.3753	0.00289442	0.0296035	0.122132	-3.03348
AT1G11100	8.95154	0.00437373	0.0360515	0.139078	-2.84604
AT1G11130	11.5733	0.00208562	0.0244739	0.0289736	-5.10912
AT1G11200	11.4976	0.00213827	0.0249225	0	#NUM!
AT1G11260	9.45458	0.00377611	0.0332163	3.15777	1.6589
AT1G11350	8.76294	0.00462713	0.0371137	Inf	#VALUE!
AT1G11420	8.26145	0.00543708	0.0406664	0	#NUM!
AT1G11475	25.2942	0.000148684	0.00687166	0.0195413	-5.67733
AT1G11580	13.6817	0.00125485	0.0188937	0.104542	-3.25784
AT1G11600	34.6881	3.18e-05	0.00258216	0	#NUM!
AT1G11735	9.71964	0.00347816	0.0327095	0	#NUM!
AT1G11750	12.0444	0.00183107	0.0229514	0.120525	-3.0526
AT1G11790	7.14763	0.00783049	0.0484698	0.178228	-2.48821
AT1G12064	7.63677	0.00657449	0.0438764	0	#NUM!
AT1G12100	34.6881	3.18e-05	0.00258216	0	#NUM!
AT1G12370	7.53993	0.00684235	0.0449697	0.181416	-2.46263
AT1G12410	19.2358	0.000436216	0.0116196	0.0634926	-3.97727
AT1G12420	39.281	2.72e-05	0.00258216	5.60087	2.48565
AT1G12440	8.98526	0.00435464	0.0359799	0.0357235	-4.80698
AT1G12630	9.50325	0.00371883	0.0329135	0	#NUM!
AT1G12663	9.50325	0.00371883	0.0329135	0	#NUM!
AT1G12910	23.8352	0.000200752	0.00790433	0.0425664	-4.55414
AT1G13020	26.4235	0.000131328	0.00663842	3.65116	1.86836
AT1G13260	21.2417	0.000316459	0.0101296	2.78976	1.48014
AT1G13300	11.0853	0.00236737	0.0264	2.21231	1.14555
AT1G13500	9.52051	0.00370958	0.0329135	160.709	7.3283
AT1G13510	8.76215	0.00462713	0.0371137	10.8973	3.4459
AT1G13560	12.8571	0.00148221	0.0204306	0.0983591	-3.3458
AT1G13608	7.63677	0.00657449	0.0438764	0	#NUM!
AT1G13900	12.5131	0.00160255	0.0211774	2.00361	1.0026
AT1G14010	16.7239	0.000652589	0.0133808	3.07561	1.62087
AT1G14020	16.9146	0.000639283	0.0133615	2.40711	1.2673
AT1G14040	15.9863	0.000821522	0.0157603	0.0863717	-3.5333
AT1G14300	37.4193	2.72e-05	0.00258216	0.0270107	-5.21033
AT1G14360	13.265	0.0013665	0.0196833	2.25216	1.17131
AT1G14410	19.757	0.000391091	0.0111002	0.023673	-5.40061
AT1G14450	8.88164	0.00450101	0.0367328	0.158212	-2.66007
AT1G14620	10.352	0.00289442	0.0296035	0.138863	-2.84826
AT1G14790	7.28551	0.00748047	0.047328	4.71908	2.23851
AT1G15050	9.50325	0.00371883	0.0329135	0	#NUM!
AT1G15100	8.77484	0.00461267	0.0371137	0.124072	-3.01076
AT1G15160	22.022	0.000292739	0.01012	4.88031	2.28697
AT1G15170	14.7539	0.00106971	0.0175852	3.90753	1.96626
AT1G15180	33.9664	3.18e-05	0.00258216	12.6531	3.66141
AT1G15190	19.9084	0.00037547	0.0108528	29.2851	4.8721
AT1G15250	7.13404	0.00784322	0.0484698	0.102916	-3.28046
AT1G15405	38.9245	2.72e-05	0.00258216	2418.61	11.24
AT1G15420	14.0517	0.00117732	0.0182473	0.11647	-3.10197
AT1G15520	8.71374	0.00468152	0.0373247	0.114888	-3.1217
AT1G15530	65.0451	0	0	22.826	4.5126
AT1G15590	15.5444	0.000919294	0.0163477	0	#NUM!
AT1G16080	7.99203	0.0059138	0.0422603	0	#NUM!
AT1G16300	10.9401	0.00245936	0.0270248	0.20326	-2.29861
AT1G16330	19.4441	0.000417703	0.0114422	0	#NUM!
AT1G16370	15.3462	0.0009488	0.016499	0.101741	-3.29702
AT1G16400	34.6881	3.18e-05	0.00258216	0	#NUM!
AT1G16510	7.90616	0.00606827	0.0422603	0	#NUM!
AT1G16610	8.17531	0.00559213	0.041183	0.0977007	-3.35549
AT1G16710	15.9402	0.000837142	0.0159537	2.2388	1.16272
AT1G16880	7.55477	0.00682384	0.0449697	0.0381258	-4.71309
AT1G16905	9.52622	0.00370495	0.0329135	0.054111	-4.20793
AT1G16970	7.90405	0.00606827	0.0422603	0.190585	-2.39149
AT1G17070	12.1373	0.00178536	0.0225255	2.26435	1.1791
AT1G17080	8.95939	0.00437373	0.0360515	0.148332	-2.7531
AT1G17370	11.9108	0.00189066	0.0233429	0.0777547	-3.68493
AT1G17560	14.4399	0.00110616	0.017786	0	#NUM!
AT1G17910	7.45307	0.00701765	0.0455844	Inf	#VALUE!
AT1G17950	8.01126	0.00589181	0.0422603	Inf	#VALUE!
AT1G18040	7.36346	0.00723923	0.0464994	0.0581426	-4.10426
AT1G18050	7.7822	0.00627076	0.043029	Inf	#VALUE!
AT1G18190	10.017	0.00319294	0.0313046	2.25371	1.1723
AT1G18250	37.7211	2.72e-05	0.00258216	0.0134652	-6.21462
AT1G18800	18.8653	0.000452415	0.0116196	0.0652198	-3.93855
AT1G18850	7.31156	0.0073908	0.0470534	0.0798525	-3.64652
AT1G18880	7.35437	0.00725485	0.0465652	0	#NUM!
AT1G18900	18.2861	0.000495806	0.0119605	0.0549016	-4.18701
AT1G19020	9.16814	0.00407695	0.034612	0.116759	-3.0984
AT1G19160	34.6881	3.18e-05	0.00258216	0	#NUM!
AT1G19220	27.2533	9.78e-05	0.00550489	3.78645	1.92085
AT1G19300	29.3825	7.98e-05	0.00491103	5.18359	2.37395
AT1G19370	18.7454	0.000452415	0.0116196	2.52032	1.33361
AT1G19430	16.1207	0.000801273	0.0155793	2.34315	1.22845
AT1G19450	9.20847	0.00404975	0.034515	0.21771	-2.19952
AT1G19530	34.6881	3.18e-05	0.00258216	0	#NUM!
AT1G19710	18.753	0.000452415	0.0116196	4.60721	2.20389
AT1G19800	8.58904	0.00484119	0.0380018	0.035275	-4.82521
AT1G19835	8.76028	0.00462713	0.0371137	2.20947	1.1437
AT1G19850	10.4569	0.00285045	0.0295738	0.141851	-2.81755
AT1G19870	7.63145	0.00658664	0.0439406	2.73421	1.45113
AT1G19890	34.6881	3.18e-05	0.00258216	0	#NUM!
AT1G19960	34.6881	3.18e-05	0.00258216	0	#NUM!
AT1G20140	23.5894	0.00020943	0.00806236	0.111728	-3.16193
AT1G20190	27.916	9.78e-05	0.00550489	4.2906	2.10118
AT1G20225	8.6854	0.00470003	0.0374205	0.116915	-3.09647
AT1G20360	34.6881	3.18e-05	0.00258216	0	#NUM!
AT1G20375	24.1307	0.000183396	0.00735499	0	#NUM!
AT1G20590	7.90616	0.00606827	0.0422603	0	#NUM!
AT1G20610	14.2372	0.00112872	0.01785	0.0726653	-3.78259
AT1G20693	15.9686	0.0008302	0.0159091	2.34924	1.2322
AT1G20710	34.6881	3.18e-05	0.00258216	0	#NUM!
AT1G20780	19.761	0.000391091	0.0111002	2.63053	1.39535
AT1G20920	18.0336	0.000518947	0.0119605	2.70637	1.43636
AT1G21090	30.1545	7.98e-05	0.00491103	0.0453517	-4.4627
AT1G21326	15.5444	0.000919294	0.0163477	0	#NUM!
AT1G21340	8.92048	0.00442927	0.036336	0.0541761	-4.2062
AT1G21620	7.12701	0.00785363	0.0485168	Inf	#VALUE!
AT1G21630	7.26757	0.00752329	0.0475119	2.30381	1.20402
AT1G21910	12.6881	0.00154816	0.0207764	4.92964	2.30148
AT1G21920	21.8948	0.000297368	0.0101296	3.08477	1.62516
AT1G22065	7.07617	0.00799537	0.048903	0	#NUM!
AT1G22360	12.47	0.00161759	0.0212624	2.26326	1.1784
AT1G22550	23.3173	0.000218687	0.00827133	3.15418	1.65726
AT1G22750	8.90486	0.00446341	0.0365294	0.0559747	-4.15908
AT1G22880	8.18797	0.0055875	0.0411679	0.0575136	-4.11995
AT1G22882	16.5281	0.000702922	0.0142272	2.48069	1.31074
AT1G22970	12.9	0.00147758	0.0204306	0.0753401	-3.73044
AT1G23000	32.0915	5.96e-05	0.00438298	0	#NUM!
AT1G23060	15.0223	0.00102864	0.0173463	3.15833	1.65916
AT1G23147	34.6881	3.18e-05	0.00258216	0	#NUM!
AT1G23230	17.8917	0.000518947	0.0119605	2.39496	1.26
AT1G23310	9.9474	0.00325889	0.0316283	0.138756	-2.84938
AT1G23480	24.3903	0.000183396	0.00735499	3.22984	1.69146
AT1G23520	34.6881	3.18e-05	0.00258216	0	#NUM!
AT1G23610	24.1307	0.000183396	0.00735499	0	#NUM!
AT1G23710	10.2381	0.00298756	0.0301459	2.2857	1.19264
AT1G23770	9.50325	0.00371883	0.0329135	0	#NUM!
AT1G23800	8.08303	0.00577148	0.0419865	0.0578846	-4.11068
AT1G23820	7.23583	0.00763668	0.0480175	0.111596	-3.16364
AT1G23860	16.6793	0.000652589	0.0133808	0.123995	-3.01165
AT1G24095	8.03771	0.00583685	0.0421605	0	#NUM!
AT1G24160	16.2577	0.000776396	0.0153547	2.55594	1.35386
AT1G24390	15.5444	0.000919294	0.0163477	0	#NUM!
AT1G24460	10.1208	0.00307608	0.0306455	2.45079	1.29325
AT1G24560	12.8087	0.00150246	0.0205134	2.02298	1.01648
AT1G24610	14.5017	0.00109459	0.0176988	0	#NUM!
AT1G24764	21.2101	0.000316459	0.0101296	3.06243	1.61468
AT1G24800	10.2998	0.00294244	0.0299353	Inf	#VALUE!
AT1G24851	9.6067	0.0036199	0.0329135	Inf	#VALUE!
AT1G24909	8.54981	0.00489789	0.0382731	Inf	#VALUE!
AT1G25025	9.18769	0.00406017	0.0345204	Inf	#VALUE!
AT1G25055	11.834	0.00192595	0.0235765	Inf	#VALUE!
AT1G25112	12.2982	0.00170553	0.0219182	Inf	#VALUE!
AT1G25150	16.1839	0.000790859	0.0154813	Inf	#VALUE!
AT1G25180	12.1631	0.00176338	0.0222807	Inf	#VALUE!
AT1G25220	7.70405	0.00639283	0.0435554	0.184504	-2.43828
AT1G25230	32.8624	5.96e-05	0.00438298	0.039796	-4.65123
AT1G25250	8.47746	0.00505583	0.0388055	0	#NUM!
AT1G25260	8.32295	0.00534394	0.0403715	0.0430391	-4.53821
AT1G25275	25.6791	0.000135956	0.00663842	0.0356489	-4.81
AT1G25370	7.8011	0.00621984	0.0427645	3.86625	1.95093
AT1G25390	7.08059	0.00796008	0.0488427	2.09123	1.06435
AT1G25400	15.5531	0.000919294	0.0163477	2.648	1.4049
AT1G25450	37.6947	2.72e-05	0.00258216	8.21008	3.0374
AT1G26150	14.2204	0.00112872	0.01785	4.84905	2.2777
AT1G26170	9.58113	0.00364073	0.0329135	0.157215	-2.66919
AT1G26180	7.11107	0.00789702	0.0486821	0	#NUM!
AT1G26240	13.9078	0.00118658	0.0182473	Inf	#VALUE!
AT1G26320	7.63677	0.00657449	0.0438764	0	#NUM!
AT1G26360	7.92063	0.00605901	0.0422603	0.0808513	-3.62858
AT1G26470	22.1925	0.000274805	0.00969388	0.0581708	-4.10356
AT1G26600	7.37727	0.00720509	0.0464307	Inf	#VALUE!
AT1G26700	23.98	0.000183396	0.00735499	8.06707	3.01205
AT1G26798	24.1307	0.000183396	0.00735499	0	#NUM!
AT1G26830	12.026	0.00184322	0.0230369	2.2893	1.19491
AT1G26960	14.4029	0.00110616	0.017786	2.35854	1.23789
AT1G27030	21.0446	0.000329766	0.0102703	0.100638	-3.31276
AT1G27140	29.5698	7.98e-05	0.00491103	3.04465	1.60628
AT1G27565	7.07617	0.00799537	0.048903	0	#NUM!
AT1G27752	26.2664	0.000131328	0.00663842	3.65043	1.86806
AT1G27850	12.9026	0.00147758	0.0204306	2.02127	1.01526
AT1G27970	12.0267	0.00184322	0.0230369	0.181032	-2.46569
AT1G28050	10.8491	0.00254382	0.0275501	2.39709	1.26128
AT1G28110	26.7886	0.000118021	0.0063354	0	#NUM!
AT1G28190	11.9362	0.00188603	0.023319	0.201734	-2.30948
AT1G28250	10.428	0.00287475	0.0296035	0.169686	-2.55906
AT1G28280	27.6319	9.78e-05	0.00550489	3.80914	1.92947
AT1G28305	7.90616	0.00606827	0.0422603	0	#NUM!
AT1G28390	36.3065	2.72e-05	0.00258216	6.06966	2.60162
AT1G28930	7.07617	0.00799537	0.048903	0	#NUM!
AT1G29070	20.5731	0.000361007	0.0108528	0	#NUM!
AT1G29530	9.25359	0.00400752	0.0344455	0	#NUM!
AT1G29720	8.58854	0.00484698	0.03803	Inf	#VALUE!
AT1G29790	15.919	0.000837142	0.0159537	2.15461	1.10743
AT1G29970	7.116	0.00787388	0.0485898	0	#NUM!
AT1G29980	29.6256	7.98e-05	0.00491103	0.0310946	-5.00719
AT1G30070	26.8474	0.000118021	0.0063354	0.0578585	-4.11133
AT1G30135	7.53312	0.00685797	0.0449697	0	#NUM!
AT1G30240	7.76421	0.0062939	0.0431022	0.179943	-2.47439
AT1G30570	20.2794	0.000365635	0.0108528	2.72718	1.44741
AT1G30600	21.1402	0.000321088	0.0101835	0.0577984	-4.11283
AT1G30680	26.6391	0.000118021	0.0063354	0.0439906	-4.50666
AT1G30730	15.9928	0.000821522	0.0157603	4.65225	2.21793
AT1G30750	47.9393	6.94e-06	0.00179105	0	#NUM!
AT1G30820	8.90705	0.00444952	0.036433	0.0776273	-3.68729
AT1G30880	12.7274	0.00153891	0.0207764	0.101481	-3.30072
AT1G31180	11.569	0.00208562	0.0244739	0.104331	-3.26076
AT1G31490	11.738	0.00199132	0.0237707	0	#NUM!
AT1G31540	30.0083	7.98e-05	0.00491103	6.11077	2.61135
AT1G31600	9.90257	0.00328666	0.0317729	0.136335	-2.87477
AT1G31690	9.33902	0.00390743	0.0339056	Inf	#VALUE!
AT1G31730	8.23671	0.00548973	0.0409185	2.24843	1.16892
AT1G31760	9.19964	0.00404975	0.034515	0	#NUM!
AT1G31810	21.2103	0.000316459	0.0101296	4.41849	2.14355
AT1G31860	7.62404	0.0066011	0.0439861	0.151191	-2.72556
AT1G32060	11.738	0.00199132	0.0237707	0	#NUM!
AT1G32170	16.5538	0.000698293	0.0141667	2.31269	1.20957
AT1G32210	17.1573	0.000603413	0.0128448	0.0816465	-3.61447
AT1G32361	9.50325	0.00371883	0.0329135	0	#NUM!
AT1G32380	17.5142	0.000558288	0.0125325	0	#NUM!
AT1G32440	22.0191	0.000292739	0.01012	0.129687	-2.9469
AT1G32580	9.14975	0.00410587	0.0347892	0.150289	-2.73419
AT1G32700	8.11986	0.00570668	0.0416758	0.122913	-3.02429
AT1G32763	34.6881	3.18e-05	0.00258216	0	#NUM!
AT1G32780	8.47746	0.00505583	0.0388055	0	#NUM!
AT1G32920	16.1696	0.000790859	0.0154813	0.0840758	-3.57217
AT1G32980	34.6881	3.18e-05	0.00258216	0	#NUM!
AT1G33040	16.1387	0.000801273	0.0155793	0.0958727	-3.38274
AT1G33240	20.5905	0.000354064	0.0107937	10.0855	3.33421
AT1G33610	9.97221	0.00324212	0.0315896	2.96065	1.56591
AT1G33730	24.1307	0.000183396	0.00735499	0	#NUM!
AT1G33940	9.06716	0.00421522	0.0353518	Inf	#VALUE!
AT1G34110	11.7898	0.00193925	0.0236223	0.247116	-2.01674
AT1G34190	15.8681	0.000856812	0.0161681	2.77854	1.47433
AT1G34510	9.19203	0.00405554	0.034515	0.104519	-3.25816
AT1G34790	34.6881	3.18e-05	0.00258216	0	#NUM!
AT1G34844	24.1307	0.000183396	0.00735499	0	#NUM!
AT1G35035	17.6998	0.000525889	0.0119605	0	#NUM!
AT1G35516	7.55576	0.00680764	0.0449637	0	#NUM!
AT1G35620	17.6743	0.000530518	0.0120499	2.47729	1.30876
AT1G35680	8.4138	0.00517732	0.0395274	0	#NUM!
AT1G35780	13.2492	0.00137692	0.0197787	0.11805	-3.08253
AT1G36060	9.66109	0.00355511	0.0329135	0.100923	-3.30868
AT1G36180	10.5249	0.00280185	0.0293644	0.185096	-2.43365
AT1G36950	11.738	0.00199132	0.0237707	0	#NUM!
AT1G36980	9.29138	0.00394446	0.03409	0.133812	-2.90172
AT1G37010	7.90616	0.00606827	0.0422603	0	#NUM!
AT1G38065	16.0062	0.000821522	0.0157603	Inf	#VALUE!
AT1G38131	7.49724	0.00694822	0.0453489	5.476	2.45312
AT1G40104	82.0133	0	0	34.7555	5.11917
AT1G43130	8.12989	0.00566271	0.041457	0.0954378	-3.3893
AT1G44020	11.4963	0.00213827	0.0249225	11.9852	3.58318
AT1G44090	27.5642	9.78e-05	0.00550489	0.0230243	-5.4407
AT1G44760	9.89207	0.00331791	0.0320391	0	#NUM!
AT1G45170	9.34912	0.00389818	0.0338825	0	#NUM!
AT1G45238	7.63677	0.00657449	0.0438764	0	#NUM!
AT1G46264	32.9615	5.96e-05	0.00438298	0.0318246	-4.97371
AT1G47490	11.7898	0.00193925	0.0236223	0.0985932	-3.34237
AT1G47500	10.9233	0.00249754	0.0273279	0.122345	-3.03098
AT1G47570	8.64625	0.00477929	0.0377732	0.0364063	-4.77967
AT1G47600	12.7492	0.00153023	0.0206964	0.0061779	-7.33867
AT1G47603	15.5444	0.000919294	0.0163477	0	#NUM!
AT1G47670	37.7195	2.72e-05	0.00258216	0.0337846	-4.88749
AT1G47840	21.6861	0.000311831	0.0101296	2.8199	1.49564
AT1G47885	7.68142	0.00646341	0.0438764	Inf	#VALUE!
AT1G47970	19.1246	0.000452415	0.0116196	2.51361	1.32976
AT1G48070	8.30047	0.0053775	0.0404834	0	#NUM!
AT1G48090	13.0241	0.00142899	0.0199919	2.99596	1.58302
AT1G48175	8.54426	0.00490946	0.0383288	0	#NUM!
AT1G48400	9.85845	0.00335783	0.0323343	50.4175	5.65585
AT1G48440	8.94396	0.00438299	0.0360762	0.194717	-2.36055
AT1G48460	8.61372	0.00482731	0.0379827	0.064232	-3.96057
AT1G48480	19.7291	0.000391091	0.0111002	2.92411	1.548
AT1G48690	8.47746	0.00505583	0.0388055	0	#NUM!
AT1G49700	85.3932	0	0	51.2779	5.68026
AT1G49770	24.1307	0.000183396	0.00735499	0	#NUM!
AT1G49930	7.84873	0.00616488	0.0426097	236.076	7.8831
AT1G50060	13.5805	0.00130286	0.0192262	0.0228969	-5.4487
AT1G50110	61.6817	0	0	0	#NUM!
AT1G50160	24.1307	0.000183396	0.00735499	0	#NUM!
AT1G50360	21.3231	0.000316459	0.0101296	2.89408	1.53311
AT1G50420	16.0481	0.000812844	0.0156808	0.0990285	-3.33601
AT1G50490	12.2817	0.00170553	0.0219182	0.100161	-3.31961
AT1G50740	9.63594	0.0035661	0.0329135	0.146835	-2.76774
AT1G51010	9.50325	0.00371883	0.0329135	0	#NUM!
AT1G51190	40.3892	2.72e-05	0.00258216	0.0324408	-4.94605
AT1G51200	18.5004	0.000480185	0.0119605	0.0647665	-3.94861
AT1G51320	24.1307	0.000183396	0.00735499	0	#NUM!
AT1G51330	24.1307	0.000183396	0.00735499	0	#NUM!
AT1G51355	34.6881	3.18e-05	0.00258216	0	#NUM!
AT1G51400	17.6998	0.000525889	0.0119605	0	#NUM!
AT1G51420	27.5947	9.78e-05	0.00550489	4.03502	2.01258
AT1G51470	14.2536	0.00112872	0.01785	0.00848348	-6.88113
AT1G51560	7.68043	0.00646804	0.0438764	0	#NUM!
AT1G51780	11.7594	0.00194967	0.0236491	Inf	#VALUE!
AT1G51790	22.6379	0.00023315	0.00853814	15.4289	3.94757
AT1G51800	22.9067	0.000227943	0.00840085	4.14922	2.05284
AT1G51850	11.476	0.00214753	0.0249497	2.69174	1.42854
AT1G51910	8.20827	0.00554701	0.0410973	Inf	#VALUE!
AT1G51970	15.5444	0.000919294	0.0163477	0	#NUM!
AT1G52050	7.76797	0.00628927	0.0431022	0.0487991	-4.357
AT1G52185	17.6998	0.000525889	0.0119605	0	#NUM!
AT1G52360	7.39972	0.00712699	0.0460696	3.37798	1.75616
AT1G52430	7.77586	0.00627076	0.043029	17.1952	4.10394
AT1G52460	34.6881	3.18e-05	0.00258216	0	#NUM!
AT1G52560	17.3806	0.000583743	0.0128448	0.0435971	-4.51962
AT1G52600	22.647	0.00023315	0.00853814	0.0844949	-3.56499
AT1G52690	7.49537	0.00695516	0.0453489	0.237161	-2.07606
AT1G52720	8.11267	0.00571189	0.0416758	0.0512299	-4.28687
AT1G52740	9.57884	0.00364073	0.0329135	0.141602	-2.82009
AT1G52940	17.6998	0.000525889	0.0119605	0	#NUM!
AT1G53130	8.49894	0.00499855	0.0387618	4.01352	2.00487
AT1G53140	27.6343	9.78e-05	0.00550489	0	#NUM!
AT1G53170	14.1073	0.00115996	0.018112	0.0285516	-5.13029
AT1G53420	7.90616	0.00606827	0.0422603	0	#NUM!
AT1G53480	7.63677	0.00657449	0.0438764	0	#NUM!
AT1G53540	34.6925	3.18e-05	0.00258216	0.0416922	-4.58408
AT1G53542	7.97374	0.00593578	0.0422603	0	#NUM!
AT1G53880	8.93004	0.00441192	0.036228	Inf	#VALUE!
AT1G53900	22.4767	0.000237778	0.0085625	Inf	#VALUE!
AT1G54000	9.83418	0.00338444	0.0323383	3.3903	1.76141
AT1G54010	10.1971	0.0030107	0.0302031	0.131411	-2.92784
AT1G54050	30.9566	7.52e-05	0.00491103	0.0257598	-5.27874
AT1G54240	34.6881	3.18e-05	0.00258216	0	#NUM!
AT1G54250	8.81288	0.00456292	0.0369242	0	#NUM!
AT1G54385	11.9132	0.00189066	0.0233429	0.0377398	-4.72777
AT1G54570	11.6784	0.00201736	0.0239656	0.0573977	-4.12286
AT1G54690	9.11432	0.0041562	0.0350953	0.132181	-2.91941
AT1G54890	21.8672	0.000297368	0.0101296	2.29867	1.2008
AT1G54920	14.9483	0.00102864	0.0173463	2.12965	1.09062
AT1G54980	9.50325	0.00371883	0.0329135	0	#NUM!
AT1G55210	26.6713	0.000118021	0.0063354	0.0640459	-3.96475
AT1G55330	11.7055	0.00199826	0.0238207	0.0997782	-3.32513
AT1G55360	7.35921	0.00723923	0.0464994	0.1699	-2.55724
AT1G55370	14.2591	0.00112872	0.01785	Inf	#VALUE!
AT1G55430	12.7409	0.00153023	0.0206964	2.69692	1.43131
AT1G55520	9.03153	0.00428406	0.0357212	0.183338	-2.44743
AT1G55860	11.4595	0.00215216	0.0249497	2.55137	1.35127
AT1G55940	7.29789	0.00746138	0.0472591	119.195	6.89718
AT1G56085	9.50325	0.00371883	0.0329135	0	#NUM!
AT1G56170	11.5435	0.00208562	0.0244739	0.0305925	-5.03068
AT1G56385	34.6881	3.18e-05	0.00258216	0	#NUM!
AT1G56555	7.90616	0.00606827	0.0422603	0	#NUM!
AT1G56660	9.59053	0.00363031	0.0329135	6.59451	2.72126
AT1G57610	16.6826	0.000652589	0.0133808	0.0133724	-6.2246
AT1G57820	10.5211	0.00280185	0.0293644	0.207489	-2.2689
AT1G57830	34.6881	3.18e-05	0.00258216	0	#NUM!
AT1G58230	18.8103	0.000452415	0.0116196	2.49103	1.31674
AT1G58340	20.2912	0.000365635	0.0108528	0.0231929	-5.43017
AT1G58360	11.7673	0.00194967	0.0236491	0.0762794	-3.71256
AT1G58470	7.61009	0.00665027	0.0442253	0	#NUM!
AT1G58590	7.63677	0.00657449	0.0438764	0	#NUM!
AT1G58684	111.65	0	0	515.031	9.00851
AT1G58983	116.322	0	0	2422.25	11.2421
AT1G59124	8.9488	0.00437836	0.0360724	Inf	#VALUE!
AT1G59359	118.433	0	0	Inf	#VALUE!
AT1G59590	9.89816	0.00330402	0.0319229	2.03411	1.0244
AT1G59690	7.63677	0.00657449	0.0438764	0	#NUM!
AT1G59722	34.6881	3.18e-05	0.00258216	0	#NUM!
AT1G59860	13.8089	0.00120104	0.018388	0.0259884	-5.26599
AT1G59910	24.1225	0.000183396	0.00735499	3.26298	1.70619
AT1G59990	26.4691	0.000131328	0.00663842	0.0198497	-5.65474
AT1G60040	9.50325	0.00371883	0.0329135	0	#NUM!
AT1G60190	14.2563	0.00112872	0.01785	2.36485	1.24175
AT1G60800	14.4461	0.00110616	0.017786	0.106248	-3.23449
AT1G60850	24.4708	0.000178768	0.00735499	0.064605	-3.95221
AT1G61050	13.6201	0.00130286	0.0192262	78.2667	6.29033
AT1G61097	34.6881	3.18e-05	0.00258216	0	#NUM!
AT1G61240	12.0185	0.00184322	0.0230369	0.0996758	-3.32661
AT1G61570	13.0674	0.00141741	0.0199351	0.117008	-3.09532
AT1G61580	45.3836	6.94e-06	0.00179105	7.28173	2.86428
AT1G61590	16.0949	0.000805901	0.0156166	0.0510156	-4.29292
AT1G61690	13.1405	0.00139601	0.0197787	2.21084	1.1446
AT1G61760	34.6881	3.18e-05	0.00258216	0	#NUM!
AT1G61770	14.4006	0.00111484	0.01785	5.88199	2.55631
AT1G61820	28.2423	9.31e-05	0.00550489	0.0179218	-5.80214
AT1G61840	9.21546	0.00403818	0.034515	5.43557	2.44243
AT1G61850	14.9183	0.00104599	0.0174855	2.21024	1.1442
AT1G61990	11.2842	0.00223084	0.0253851	0.0916243	-3.44813
AT1G62110	9.61013	0.00360544	0.0329135	0	#NUM!
AT1G62400	9.50325	0.00371883	0.0329135	0	#NUM!
AT1G62810	31.3581	6.54e-05	0.00470833	4.61281	2.20564
AT1G62975	11.2722	0.00224761	0.0255039	0.128571	-2.95936
AT1G63070	10.2919	0.00295111	0.029953	Inf	#VALUE!
AT1G63100	7.67214	0.00647845	0.0438764	0	#NUM!
AT1G63205	9.50325	0.00371883	0.0329135	0	#NUM!
AT1G63260	8.85544	0.00453515	0.0368404	0.0530978	-4.2352
AT1G63290	7.31893	0.0073584	0.0469163	0.182361	-2.45513
AT1G63460	9.58055	0.00364073	0.0329135	0.114128	-3.13128
AT1G63470	11.7684	0.00194967	0.0236491	0.0762894	-3.71237
AT1G63780	26.7849	0.000118021	0.0063354	0.0428408	-4.54487
AT1G63810	8.03357	0.00584611	0.0421921	0.220711	-2.17977
AT1G63840	14.5969	0.00107434	0.0175852	0.0884424	-3.49912
AT1G63970	8.24783	0.00546948	0.0408557	0	#NUM!
AT1G64160	11.738	0.00199132	0.0237707	0	#NUM!
AT1G64200	9.65915	0.00355511	0.0329135	0.151249	-2.725
AT1G64330	21.8694	0.000297368	0.0101296	6.94545	2.79607
AT1G64360	24.1307	0.000183396	0.00735499	0	#NUM!
AT1G64380	9.00077	0.0043234	0.0358761	16.9066	4.07952
AT1G64405	34.6881	3.18e-05	0.00258216	0	#NUM!
AT1G64720	23.2621	0.000218687	0.00827133	0.0503025	-4.31323
AT1G64760	8.00742	0.0058976	0.0422603	0	#NUM!
AT1G64850	12.8883	0.00148221	0.0204306	2.19059	1.13132
AT1G65010	8.4187	0.00515939	0.0394253	4.29862	2.10387
AT1G65310	8.36985	0.00527567	0.0400835	3.04782	1.60778
AT1G65390	11.738	0.00199132	0.0237707	0	#NUM!
AT1G65440	9.2195	0.00402777	0.0344995	2.03868	1.02763
AT1G65540	15.14	0.00100781	0.0171964	2.43585	1.28443
AT1G65570	11.0817	0.00236737	0.0264	0.106443	-3.23185
AT1G65590	10.2513	0.00297599	0.0300995	0.10115	-3.30543
AT1G65700	12.8603	0.00148221	0.0204306	0.0499944	-4.32209
AT1G65900	10.5154	0.00280648	0.0293644	0	#NUM!
AT1G65985	20.9852	0.000329766	0.0102703	3.1104	1.6371
AT1G66250	14.1395	0.00113972	0.0178766	0.135191	-2.88693
AT1G66470	19.9437	0.00037547	0.0108528	5.55406	2.47354
AT1G66680	7.91756	0.00605901	0.0422603	0.155457	-2.68541
AT1G66720	9.50325	0.00371883	0.0329135	0	#NUM!
AT1G66760	47.406	6.94e-06	0.00179105	0.0186366	-5.74572
AT1G66920	14.0673	0.00117212	0.0182473	Inf	#VALUE!
AT1G67250	23.6858	0.00020943	0.00806236	0.0709802	-3.81644
AT1G67350	7.92986	0.0060486	0.0422603	0.153739	-2.70145
AT1G67360	19.9701	0.00037547	0.0108528	0.0992437	-3.33288
AT1G67370	7.19941	0.00771941	0.048231	12.1174	3.599
AT1G67490	13.0976	0.00141047	0.0198858	2.04905	1.03496
AT1G67630	8.70814	0.00469309	0.0373825	0.106414	-3.23224
AT1G67750	20.0501	0.00037547	0.0108528	2.71807	1.44258
AT1G68150	38.207	2.72e-05	0.00258216	5.06047	2.33927
AT1G68200	9.50325	0.00371883	0.0329135	0	#NUM!
AT1G68300	11.4315	0.00215678	0.0249531	0.0806339	-3.63247
AT1G68680	10.2566	0.00297599	0.0300995	0.0171471	-5.86589
AT1G68690	22.2049	0.000274805	0.00969388	4.02465	2.00886
AT1G68710	14.0353	0.00117732	0.0182473	2.43009	1.28101
AT1G68720	19.9455	0.00037547	0.0108528	2.78842	1.47945
AT1G68800	9.50325	0.00371883	0.0329135	0	#NUM!
AT1G68825	20.0527	0.00037547	0.0108528	0	#NUM!
AT1G68907	17.6998	0.000525889	0.0119605	0	#NUM!
AT1G68990	7.44675	0.00703384	0.0456381	0.217157	-2.20319
AT1G69160	8.13122	0.00565751	0.0414364	Inf	#VALUE!
AT1G69295	12.2325	0.0017385	0.0221969	0.0870058	-3.52275
AT1G69500	24.1307	0.000183396	0.00735499	0	#NUM!
AT1G69526	26.9534	0.000113393	0.00626198	0.0524282	-4.25351
AT1G69650	9.50325	0.00371883	0.0329135	0	#NUM!
AT1G69670	9.25505	0.00400752	0.0344455	3.68864	1.88309
AT1G69680	7.05289	0.00808678	0.0491772	0.0380746	-4.71503
AT1G69700	22.9878	0.000227943	0.00840085	0.0664277	-3.91207
AT1G69780	28.7999	7.98e-05	0.00491103	3.76782	1.91373
AT1G69810	9.97161	0.00324212	0.0315896	2.0453	1.03231
AT1G70230	9.84749	0.00337749	0.0323383	2.24939	1.16954
AT1G70310	8.34554	0.00532427	0.0403457	0.0815289	-3.61654
AT1G70540	34.6881	3.18e-05	0.00258216	0	#NUM!
AT1G70560	25.9733	0.000135956	0.00663842	3.48482	1.80109
AT1G70700	12.807	0.00150246	0.0205134	0.184075	-2.44163
AT1G70850	10.0557	0.0031212	0.0307407	4.16027	2.05668
AT1G70970	34.6881	3.18e-05	0.00258216	0	#NUM!
AT1G71000	7.96092	0.00598438	0.0422603	0	#NUM!
AT1G71150	34.6881	3.18e-05	0.00258216	0	#NUM!
AT1G71260	14.3011	0.00112872	0.01785	0.0770956	-3.69721
AT1G71320	34.6881	3.18e-05	0.00258216	0	#NUM!
AT1G71380	17.7725	0.000518947	0.0119605	0.0421253	-4.56917
AT1G71410	13.6273	0.00130286	0.0192262	2.09032	1.06372
AT1G71430	11.1505	0.00232687	0.0261169	0	#NUM!
AT1G71740	24.1243	0.000183396	0.00735499	0	#NUM!
AT1G71828	24.1307	0.000183396	0.00735499	0	#NUM!
AT1G71840	11.943	0.00188603	0.023319	0.123137	-3.02166
AT1G71850	16.8152	0.000643911	0.0133808	0.0911533	-3.45556
AT1G71880	11.9689	0.00188603	0.023319	0.105404	-3.246
AT1G71950	16.7348	0.000652589	0.0133808	0.0939408	-3.41211
AT1G72040	8.43363	0.00511368	0.0391453	0.133764	-2.90224
AT1G72050	14.158	0.00113972	0.0178766	0.138461	-2.85245
AT1G72090	12.6597	0.00156668	0.0209568	0.111274	-3.16782
AT1G72140	14.0844	0.00116691	0.018204	0.12065	-3.05111
AT1G72170	7.46003	0.00701186	0.045581	0.136449	-2.87357
AT1G72200	13.5794	0.00130286	0.0192262	2.31425	1.21054
AT1G72210	24.5798	0.000161412	0.00735499	0.0697103	-3.84248
AT1G72230	9.11332	0.0041562	0.0350953	0	#NUM!
AT1G72320	14.8033	0.00105756	0.0175852	0.102858	-3.28128
AT1G72416	16.3711	0.000747469	0.0149192	0.0238673	-5.38882
AT1G72430	8.60482	0.00482731	0.0379827	0	#NUM!
AT1G72490	11.162	0.00231993	0.0260559	0.0457134	-4.45124
AT1G72580	17.6998	0.000525889	0.0119605	0	#NUM!
AT1G73050	7.33417	0.00732774	0.0468339	40.735	5.3482
AT1G73580	14.1088	0.00115996	0.018112	0.110848	-3.17334
AT1G73590	22.109	0.000288111	0.010081	0.0947139	-3.40028
AT1G73600	7.90616	0.00606827	0.0422603	0	#NUM!
AT1G73603	17.6998	0.000525889	0.0119605	0	#NUM!
AT1G73620	21.4084	0.000311831	0.0101296	0.0100696	-6.63385
AT1G73780	8.47746	0.00505583	0.0388055	0	#NUM!
AT1G73940	15.7962	0.000867226	0.0162405	0.144771	-2.78816
AT1G74045	9.50325	0.00371883	0.0329135	0	#NUM!
AT1G74130	9.50325	0.00371883	0.0329135	0	#NUM!
AT1G74160	16.7179	0.000652589	0.0133808	2.35549	1.23603
AT1G74210	15.0247	0.00102864	0.0173463	2.45749	1.29718
AT1G74250	15.2186	0.000985247	0.016996	2.43312	1.28281
AT1G74450	21.6459	0.000311831	0.0101296	2.84752	1.50971
AT1G74470	9.03432	0.00428406	0.0357212	0.166909	-2.58287
AT1G74480	15.5444	0.000919294	0.0163477	0	#NUM!
AT1G74740	10.0109	0.0032022	0.0313776	2.46717	1.30286
AT1G74800	15.693	0.000902517	0.0163477	2.20635	1.14166
AT1G75130	19.262	0.000436216	0.0116196	2.90545	1.53876
AT1G75295	11.738	0.00199132	0.0237707	0	#NUM!
AT1G75310	17.4235	0.000583743	0.0128448	2.36281	1.2405
AT1G75720	8.47746	0.00505583	0.0388055	0	#NUM!
AT1G75750	15.0204	0.00102864	0.0173463	0.009598	-6.70305
AT1G76240	15.4369	0.000938386	0.0164503	3.66668	1.87447
AT1G76270	11.9052	0.00189586	0.0233571	2.5938	1.37507
AT1G76405	9.28358	0.00395661	0.0341438	0	#NUM!
AT1G76540	14.559	0.00109459	0.0176988	0.0432927	-4.52973
AT1G76560	12.4579	0.00164304	0.0215805	4.43795	2.14989
AT1G76930	21.1345	0.000321088	0.0101835	5.83971	2.5459
AT1G77260	14.6661	0.00107434	0.0175852	2.16073	1.11152
AT1G77460	9.08323	0.00421001	0.0353518	3.38755	1.76024
AT1G77500	16.5121	0.000725485	0.0146495	2.88962	1.53088
AT1G77550	12.9628	0.00143882	0.0200403	0.140258	-2.83384
AT1G77580	11.8095	0.00193462	0.0236223	0.118535	-3.07662
AT1G77590	7.94554	0.00600289	0.0422603	0.164818	-2.60105
AT1G77660	7.32834	0.00734278	0.0468339	3.00051	1.58521
AT1G77690	18.6643	0.000462251	0.0118195	0.0623191	-4.00418
AT1G77740	13.0862	0.00141047	0.0198858	2.05722	1.0407
AT1G77790	9.63197	0.0035661	0.0329135	Inf	#VALUE!
AT1G77810	12.8313	0.00150246	0.0205134	3.48367	1.80061
AT1G78490	8.99578	0.00432919	0.0358897	Inf	#VALUE!
AT1G78560	13.2748	0.0013665	0.0196833	0.112808	-3.14806
AT1G78630	16.5592	0.000698293	0.0141667	0.108561	-3.20342
AT1G78700	13.1085	0.00140526	0.0198858	2.05652	1.04021
AT1G78860	11.2175	0.00228117	0.0257208	0	#NUM!
AT1G78870	9.86362	0.00335783	0.0323343	0.238829	-2.06595
AT1G79020	11.9008	0.00189586	0.0233571	0.0590895	-4.08095
AT1G79150	7.09483	0.00792363	0.0486821	0.172424	-2.53596
AT1G79590	7.62405	0.0066011	0.0439861	0.193808	-2.3673
AT1G79640	7.4992	0.00694822	0.0453489	0	#NUM!
AT1G79830	8.01411	0.00589181	0.0422603	2.37165	1.24589
AT1G79840	41.1662	1.85e-05	0.00258216	10.7224	3.42256
AT1G79970	8.01603	0.00589181	0.0422603	0.209411	-2.25559
AT1G80150	9.07323	0.00421522	0.0353518	0	#NUM!
AT1G80310	9.11797	0.0041562	0.0350953	2.17528	1.1212
AT1G80370	10.3816	0.00288979	0.0296035	0.0715223	-3.80546
AT1G80530	16.9892	0.000624241	0.0132393	0.0719355	-3.79715
AT1G80560	7.88996	0.00609025	0.0423622	0.140922	-2.82703
AT1G80680	10.0853	0.00309228	0.0306655	0.150469	-2.73247
AT1G80750	15.9514	0.000837142	0.0159537	0.0711065	-3.81388
AT1G80780	25.2572	0.000148684	0.00687166	0.0543347	-4.20198
AT2G01021	10.3706	0.00289442	0.0296035	6015.87	12.5546
AT2G01023	41.3367	1.85e-05	0.00258216	23.3843	4.54747
AT2G01150	21.093	0.000321088	0.0101835	0.0857044	-3.54449
AT2G01190	19.5257	0.000417703	0.0114422	3.50291	1.80855
AT2G01420	12.3642	0.00167371	0.0217846	0.0905703	-3.46482
AT2G01430	7.90616	0.00606827	0.0422603	0	#NUM!
AT2G01480	13.6007	0.00130286	0.0192262	2.04761	1.03394
AT2G01490	24.2386	0.000183396	0.00735499	0.0792103	-3.65817
AT2G01680	26.3973	0.000131328	0.00663842	5.60533	2.4868
AT2G01830	9.65185	0.00355511	0.0329135	2.9345	1.55311
AT2G01850	10.7285	0.00263928	0.0282972	0.194261	-2.36393
AT2G01910	12.5378	0.00159792	0.0211774	2.39922	1.26256
AT2G02010	16.8639	0.000639283	0.0133615	0	#NUM!
AT2G02130	25.1087	0.000148684	0.00687166	0	#NUM!
AT2G02480	16.2789	0.000776396	0.0153547	4.66457	2.22174
AT2G02610	20.1834	0.000370842	0.0108528	3.38263	1.75814
AT2G02640	11.0956	0.00235811	0.0263307	54.5164	5.76862
AT2G02710	8.69411	0.00469309	0.0373825	3.34381	1.74149
AT2G02740	16.4556	0.000738212	0.0147856	0.0242941	-5.36325
AT2G02760	13.5607	0.00130286	0.0192262	0.119777	-3.06158
AT2G02790	23.0554	0.000227943	0.00840085	0.0462858	-4.43329
AT2G03090	9.8001	0.00341626	0.0325165	0.0504497	-4.30901
AT2G03140	8.18445	0.0055875	0.0411679	2.24114	1.16423
AT2G03290	7.63677	0.00657449	0.0438764	0	#NUM!
AT2G03440	10.0756	0.00311426	0.0307407	0.0839944	-3.57356
AT2G03560	8.05856	0.00581371	0.0421605	Inf	#VALUE!
AT2G03590	7.38411	0.00718137	0.0463172	3.96938	1.98891
AT2G03680	7.33443	0.00732774	0.0468339	0.203945	-2.29375
AT2G03810	15.8229	0.000867226	0.0162405	2.78785	1.47915
AT2G03830	37.2023	2.72e-05	0.00258216	0.02647	-5.2395
AT2G03870	12.8906	0.00148221	0.0204306	0.111949	-3.15909
AT2G03930	34.6881	3.18e-05	0.00258216	0	#NUM!
AT2G04025	15.4962	0.000933179	0.0164503	0.025734	-5.28018
AT2G04170	8.37508	0.00527047	0.0400792	2.34798	1.23142
AT2G05230	18.1481	0.000512005	0.0119605	80.4005	6.32913
AT2G05250	28.0865	9.78e-05	0.00550489	246.035	7.94272
AT2G05335	9.50325	0.00371883	0.0329135	0	#NUM!
AT2G05360	24.1307	0.000183396	0.00735499	0	#NUM!
AT2G05830	13.0259	0.00142204	0.0199351	0	#NUM!
AT2G06010	16.5443	0.000702922	0.0142272	0	#NUM!
AT2G06845	7.90616	0.00606827	0.0422603	0	#NUM!
AT2G07599	67.9658	0	0	40.0411	5.32341
AT2G07667	88.9226	0	0	75.5254	6.23889
AT2G07669	28.891	7.98e-05	0.00491103	23.2675	4.54024
AT2G07671	28.7539	7.98e-05	0.00491103	38.7409	5.27578
AT2G07673	7.29985	0.00746138	0.0472591	Inf	#VALUE!
AT2G07674	10.4205	0.00287937	0.0296035	4.5142	2.17447
AT2G07675	82.621	0	0	1356.8	10.406
AT2G07676	10.7011	0.00266011	0.0283652	37.9862	5.2474
AT2G07681	76.4416	0	0	87.7714	6.45568
AT2G07687	27.6603	9.78e-05	0.00550489	285.728	8.1585
AT2G07689	23.0049	0.000227943	0.00840085	72.9567	6.18897
AT2G07695	116.571	0	0	Inf	#VALUE!
AT2G07696	10.8459	0.00254382	0.0275501	2.38854	1.25613
AT2G07698	13.135	0.00139601	0.0197787	79.0074	6.30392
AT2G07701	14.0263	0.00117732	0.0182473	Inf	#VALUE!
AT2G07702	7.77903	0.00627076	0.043029	Inf	#VALUE!
AT2G07706	45.0505	6.94e-06	0.00179105	7.58607	2.92335
AT2G07707	68.415	0	0	Inf	#VALUE!
AT2G07708	11.7501	0.0019757	0.0237707	7.11521	2.83091
AT2G07715	29.4566	7.98e-05	0.00491103	30.8525	4.94731
AT2G07718	15.2936	0.000962106	0.0166466	Inf	#VALUE!
AT2G07719	62.9243	0	0	22.911	4.51797
AT2G07722	26.4252	0.000131328	0.00663842	88.2688	6.46383
AT2G07724	10.7619	0.00260226	0.02799	Inf	#VALUE!
AT2G07725	61.62	0	0	74.5824	6.22076
AT2G07727	19.8137	0.000384148	0.0110116	75.8124	6.24436
AT2G07728	10.2104	0.00300087	0.0302031	17.5398	4.13256
AT2G07734	60.7716	0	0	23.4167	4.54947
AT2G07738	52.5436	0	0	75.8019	6.24416
AT2G07741	79.7509	0	0	Inf	#VALUE!
AT2G07749	63.6655	0	0	19.9995	4.32189
AT2G07751	15.4577	0.000938386	0.0164503	Inf	#VALUE!
AT2G07768	25.068	0.000148684	0.00687166	633.556	9.30733
AT2G07771	11.1419	0.00233381	0.0261778	Inf	#VALUE!
AT2G07777	89.1614	0	0	736.682	9.5249
AT2G07779	24.0684	0.000183396	0.00735499	46.6018	5.54232
AT2G07785	68.0929	0	0	27.7411	4.79395
AT2G07787	57.314	0	0	25.5594	4.67578
AT2G07795	56.9113	0	0	49.1642	5.61954
AT2G07798	51.4884	0	0	19.4792	4.28386
AT2G07806	79.8619	0	0	51.5332	5.68743
AT2G07815	24.9351	0.000148684	0.00687166	33.1691	5.05177
AT2G07827	8.13235	0.00565288	0.0414364	13.5019	3.75509
AT2G07835	56.3818	0	0	33.327	5.05862
AT2G07981	102.109	0	0	342.169	8.41856
AT2G08986	37.3261	2.72e-05	0.00258216	310.394	8.27796
AT2G09990	8.98961	0.00434249	0.0359483	0.07403	-3.75575
AT2G10537	34.6881	3.18e-05	0.00258216	0	#NUM!
AT2G10606	11.738	0.00199132	0.0237707	0	#NUM!
AT2G12646	31.8168	5.96e-05	0.00438298	0	#NUM!
AT2G13540	18.8044	0.000452415	0.0116196	0.0891262	-3.48801
AT2G13760	9.50325	0.00371883	0.0329135	0	#NUM!
AT2G13820	8.24129	0.00548105	0.0409185	0.0409264	-4.61082
AT2G14260	8.24834	0.00546948	0.0408557	0.0512337	-4.28676
AT2G14365	34.6881	3.18e-05	0.00258216	0	#NUM!
AT2G14820	28.7852	7.98e-05	0.00491103	3.93084	1.97484
AT2G14900	12.6399	0.00157131	0.0209568	0	#NUM!
AT2G15620	12.6813	0.00154816	0.0207764	3.04665	1.60722
AT2G15880	8.51796	0.00495227	0.0385065	5.79604	2.53507
AT2G15900	13.5383	0.00130286	0.0192262	2.3425	1.22805
AT2G15980	19.7294	0.000391091	0.0111002	2.98397	1.57723
AT2G16060	8.2969	0.0053775	0.0404834	0	#NUM!
AT2G16240	15.5444	0.000919294	0.0163477	0	#NUM!
AT2G16370	29.1745	7.98e-05	0.00491103	0.0189346	-5.72283
AT2G16385	15.5444	0.000919294	0.0163477	0	#NUM!
AT2G16440	21.2937	0.000316459	0.0101296	0.0222958	-5.48709
AT2G16460	11.2983	0.002221	0.0253065	0.105295	-3.24749
AT2G16490	7.90616	0.00606827	0.0422603	0	#NUM!
AT2G16620	8.47746	0.00505583	0.0388055	0	#NUM!
AT2G16780	14.6491	0.00107434	0.0175852	0.165047	-2.59905
AT2G16800	12.5625	0.00159213	0.0211692	0.063807	-3.97014
AT2G16980	9.96111	0.00324212	0.0315896	0.127149	-2.9754
AT2G17120	8.08213	0.00577148	0.0419865	0.139067	-2.84615
AT2G17380	13.0091	0.00143419	0.0199919	0.164891	-2.60042
AT2G17480	9.62367	0.00358403	0.0329135	0.134159	-2.89798
AT2G17550	19.2778	0.000436216	0.0116196	3.84781	1.94404
AT2G17670	15.0108	0.00102864	0.0173463	0	#NUM!
AT2G17723	34.6881	3.18e-05	0.00258216	0	#NUM!
AT2G17740	15.5444	0.000919294	0.0163477	0	#NUM!
AT2G17890	10.999	0.00242291	0.026829	3.19519	1.6759
AT2G17900	7.5198	0.00687359	0.0449697	0.202817	-2.30175
AT2G17930	15.4923	0.000933179	0.0164503	2.22501	1.15381
AT2G18210	13.1686	0.00139601	0.0197787	0.153539	-2.70332
AT2G18230	11.9377	0.00188603	0.023319	0.030977	-5.01266
AT2G18410	10.0865	0.00309228	0.0306655	0.0310815	-5.0078
AT2G18450	25.2975	0.000148684	0.00687166	3.48943	1.80299
AT2G18740	8.21287	0.00553833	0.0410973	0.178559	-2.48553
AT2G18790	20.1321	0.000370842	0.0108528	2.91439	1.54319
AT2G18800	8.82038	0.00454845	0.0368762	0	#NUM!
AT2G18980	16.3616	0.000747469	0.0149192	5.99608	2.58402
AT2G19000	34.6881	3.18e-05	0.00258216	0	#NUM!
AT2G19385	7.47979	0.00698293	0.0454957	0.165281	-2.59701
AT2G19420	15.5444	0.000919294	0.0163477	0	#NUM!
AT2G19520	11.3523	0.00220075	0.0251921	0.11833	-3.07911
AT2G19540	7.91822	0.00605901	0.0422603	0.146078	-2.77519
AT2G19640	10.8519	0.00254382	0.0275501	0.13782	-2.85915
AT2G19670	18.0853	0.000518947	0.0119605	0.116844	-3.09734
AT2G19790	8.93796	0.00438993	0.036099	0.171751	-2.54161
AT2G19800	9.24452	0.00401678	0.0344891	3.04047	1.60429
AT2G20060	8.64847	0.00477235	0.0377529	0.149125	-2.74541
AT2G20463	7.90616	0.00606827	0.0422603	0	#NUM!
AT2G20490	30.2272	7.98e-05	0.00491103	0.0618614	-4.01482
AT2G20520	12.3409	0.00168701	0.0218591	0.0465327	-4.42561
AT2G20530	7.64136	0.00656118	0.0438764	0.239243	-2.06345
AT2G20560	13.6918	0.00123923	0.0187238	0.167015	-2.58195
AT2G20605	7.90616	0.00606827	0.0422603	0	#NUM!
AT2G20721	11.738	0.00199132	0.0237707	0	#NUM!
AT2G20750	19.5644	0.000404397	0.0113474	2.47818	1.30928
AT2G20870	9.50325	0.00371883	0.0329135	0	#NUM!
AT2G20940	12.383	0.00166329	0.0216981	0	#NUM!
AT2G21050	17.8889	0.000518947	0.0119605	0.0790396	-3.66128
AT2G21090	8.85437	0.00453515	0.0368404	2.36298	1.24061
AT2G21190	8.49988	0.00499855	0.0387618	0.185158	-2.43317
AT2G21195	9.66052	0.00355511	0.0329135	0	#NUM!
AT2G21440	10.5109	0.00280648	0.0293644	0.116939	-3.09617
AT2G21520	7.04082	0.00815158	0.0494559	2.82066	1.49603
AT2G21590	7.61165	0.00665027	0.0442253	0	#NUM!
AT2G21790	15.1862	0.00100087	0.0171457	0.0458086	-4.44824
AT2G21950	9.1715	0.00407	0.034587	2.25632	1.17397
AT2G21970	7.93635	0.00602198	0.0422603	2.55001	1.3505
AT2G22155	9.50325	0.00371883	0.0329135	0	#NUM!
AT2G22230	10.1267	0.00307087	0.0306113	0.138957	-2.84729
AT2G22240	15.7193	0.000896731	0.0163477	0.0655375	-3.93153
AT2G22330	9.78503	0.00343188	0.032623	0.23158	-2.11041
AT2G22345	17.6998	0.000525889	0.0119605	0	#NUM!
AT2G22400	8.73518	0.00464912	0.0371865	0.138314	-2.85398
AT2G22560	15.5611	0.000912352	0.0163477	6.07871	2.60377
AT2G22620	17.3336	0.000594157	0.0128448	0.0551511	-4.18047
AT2G22640	7.65622	0.00653225	0.0438764	0	#NUM!
AT2G22670	10.4296	0.00287475	0.0296035	0.167355	-2.57901
AT2G22795	7.5881	0.00669887	0.0444406	4.96514	2.31183
AT2G22810	34.6881	3.18e-05	0.00258216	0	#NUM!
AT2G22930	20.0486	0.00037547	0.0108528	0.023926	-5.38528
AT2G23050	37.5616	2.72e-05	0.00258216	0.0264774	-5.23909
AT2G23320	7.84772	0.00616488	0.0426097	0.191612	-2.38374
AT2G23410	10.163	0.00303442	0.0303882	0.0549168	-4.18661
AT2G23810	15.7136	0.000896731	0.0163477	0.0952391	-3.3923
AT2G23930	15.3763	0.0009488	0.016499	0.0879863	-3.50658
AT2G23980	14.8677	0.00104599	0.0174855	2.40999	1.26903
AT2G24060	10.7016	0.00266011	0.0283652	0	#NUM!
AT2G24100	13.2932	0.00136187	0.0196823	0.087443	-3.51551
AT2G24130	9.85716	0.00335783	0.0323343	Inf	#VALUE!
AT2G24300	24.1069	0.000183396	0.00735499	4.5489	2.18552
AT2G24400	19.945	0.00037547	0.0108528	9.3077	3.21842
AT2G25060	13.6539	0.00127741	0.0191833	0	#NUM!
AT2G25140	11.2791	0.00224761	0.0255039	0.110819	-3.17372
AT2G25240	15.0833	0.00101244	0.0172244	0.0770164	-3.69869
AT2G25280	7.376	0.00720509	0.0464307	0.141252	-2.82366
AT2G25290	12.5264	0.00160255	0.0211774	5.75754	2.52545
AT2G25355	16.066	0.000812844	0.0156808	0	#NUM!
AT2G25420	7.18605	0.00772925	0.048231	0	#NUM!
AT2G25430	8.28212	0.00540584	0.0405637	2.14818	1.10312
AT2G25570	7.15174	0.00782007	0.0484698	0	#NUM!
AT2G25685	7.90616	0.00606827	0.0422603	0	#NUM!
AT2G25710	8.2194	0.00552849	0.0410973	0.0193339	-5.69272
AT2G25850	7.52962	0.00686491	0.0449697	2.03809	1.02722
AT2G25980	10.4924	0.00282499	0.0295045	2.92978	1.55079
AT2G25990	11.738	0.00199132	0.0237707	0	#NUM!
AT2G26010	7.63677	0.00657449	0.0438764	0	#NUM!
AT2G26060	12.2568	0.00171999	0.0220549	0.118458	-3.07755
AT2G26110	17.993	0.000518947	0.0119605	3.27236	1.71033
AT2G26135	7.90616	0.00606827	0.0422603	0	#NUM!
AT2G26170	8.66203	0.00473358	0.0375321	0	#NUM!
AT2G26240	13.0381	0.00142204	0.0199351	0.193914	-2.36651
AT2G26380	12.3269	0.00168701	0.0218591	0	#NUM!
AT2G26470	8.91001	0.00444952	0.036433	0	#NUM!
AT2G26510	7.51601	0.006884	0.0450208	0.186974	-2.41909
AT2G26710	27.5136	9.78e-05	0.00550489	3.80343	1.9273
AT2G26720	34.6881	3.18e-05	0.00258216	0	#NUM!
AT2G26730	25.0406	0.000148684	0.00687166	0.0205107	-5.60748
AT2G26890	11.7091	0.00199826	0.0238207	2.33976	1.22636
AT2G26900	7.34549	0.00728377	0.0466642	0.176229	-2.50448
AT2G27010	17.1768	0.000603413	0.0128448	2.55035	1.35069
AT2G27035	9.50325	0.00371883	0.0329135	0	#NUM!
AT2G27050	11.2597	0.00225456	0.0255039	2.89288	1.53251
AT2G27145	7.63677	0.00657449	0.0438764	0	#NUM!
AT2G27150	7.55942	0.00679028	0.0448834	2.59305	1.37465
AT2G27370	12.1547	0.00176338	0.0222807	0.0780824	-3.67886
AT2G27380	10.3349	0.00290946	0.0296696	352.951	8.46332
AT2G27430	11.351	0.00220075	0.0251921	2.0516	1.03675
AT2G27660	27.9255	9.78e-05	0.00550489	6.43543	2.68604
AT2G27810	10.7825	0.00258317	0.0278888	0.155624	-2.68387
AT2G27820	10.6259	0.00270929	0.0286949	2.18768	1.1294
AT2G27840	8.59265	0.00483656	0.0379827	0.125886	-2.98981
AT2G28000	7.83898	0.00617761	0.0426097	0.0622082	-4.00675
AT2G28010	34.6881	3.18e-05	0.00258216	0	#NUM!
AT2G28080	9.00681	0.00431415	0.035851	2.72118	1.44423
AT2G28130	18.7701	0.000452415	0.0116196	0	#NUM!
AT2G28160	20.3826	0.000365635	0.0108528	2.67814	1.42123
AT2G28360	13.8687	0.00119583	0.0183407	2.35551	1.23604
AT2G28400	24.2048	0.000183396	0.00735499	3.975	1.99095
AT2G28460	7.06437	0.00805033	0.0491175	2.23288	1.15891
AT2G28600	19.9996	0.00037547	0.0108528	0.0974193	-3.35965
AT2G28790	7.29527	0.00746138	0.0472591	0.0436569	-4.51765
AT2G28890	15.4518	0.000938386	0.0164503	2.55194	1.35159
AT2G28900	10.9187	0.00250275	0.0273279	0.121379	-3.04241
AT2G28950	18.0514	0.000518947	0.0119605	0.131352	-2.92849
AT2G29110	12.2558	0.00171999	0.0220549	Inf	#VALUE!
AT2G29400	12.054	0.00183107	0.0229514	0.133569	-2.90435
AT2G29460	13.07	0.00141047	0.0198858	0.102886	-3.28088
AT2G29500	40.2982	2.72e-05	0.00258216	0.0272554	-5.19732
AT2G29570	37.2837	2.72e-05	0.00258216	0	#NUM!
AT2G29850	34.6881	3.18e-05	0.00258216	0	#NUM!
AT2G29960	18.2352	0.000495806	0.0119605	3.36057	1.74871
AT2G30000	7.08567	0.00794677	0.0487784	0	#NUM!
AT2G30060	14.1296	0.00114839	0.0179964	2.10435	1.07338
AT2G30100	18.8008	0.000452415	0.0116196	3.68131	1.88022
AT2G30200	10.0725	0.00311426	0.0307407	0.202287	-2.30553
AT2G30230	10.1117	0.00309228	0.0306655	7.77788	2.95938
AT2G30270	8.33728	0.0053289	0.0403457	0	#NUM!
AT2G30280	10.6863	0.00266994	0.0284175	0	#NUM!
AT2G30340	38.0732	2.72e-05	0.00258216	5.5513	2.47283
AT2G30360	9.00775	0.00431415	0.035851	0	#NUM!
AT2G30395	8.76844	0.00462135	0.0371137	0.107413	-3.21876
AT2G30560	24.1307	0.000183396	0.00735499	0	#NUM!
AT2G31010	12.2382	0.00173387	0.0221969	2.37886	1.25027
AT2G31050	34.6881	3.18e-05	0.00258216	0	#NUM!
AT2G31141	104.551	0	0	420.497	8.71595
AT2G31680	27.4153	9.78e-05	0.00550489	3.51982	1.8155
AT2G31725	8.1282	0.00567602	0.0415368	0	#NUM!
AT2G31740	11.5881	0.00207868	0.0244739	0.164529	-2.60358
AT2G32070	11.4722	0.00215216	0.0249497	0.138588	-2.85113
AT2G32120	47.1606	6.94e-06	0.00179105	0.00748984	-7.06085
AT2G32190	18.1369	0.000518947	0.0119605	0.131338	-2.92864
AT2G32220	24.1954	0.000183396	0.00735499	0.0380665	-4.71533
AT2G32280	11.4682	0.00215216	0.0249497	0.0311032	-5.0068
AT2G32300	39.9666	2.72e-05	0.00258216	0.0059173	-7.40085
AT2G32310	8.04632	0.00582528	0.0421605	Inf	#VALUE!
AT2G32315	17.6998	0.000525889	0.0119605	0	#NUM!
AT2G32320	10.6531	0.00268499	0.0284724	0.0841087	-3.5716
AT2G32390	21.5768	0.000311831	0.0101296	4.85731	2.28016
AT2G32550	7.90616	0.00606827	0.0422603	0	#NUM!
AT2G32620	7.96205	0.00597917	0.0422603	0.0286746	-5.12408
AT2G32720	10.6105	0.00271623	0.0287508	0.204978	-2.28646
AT2G32785	17.6998	0.000525889	0.0119605	0	#NUM!
AT2G32950	12.8701	0.00148221	0.0204306	2.46729	1.30293
AT2G33050	11.738	0.00199132	0.0237707	0	#NUM!
AT2G33435	14.3797	0.00111484	0.01785	2.21173	1.14518
AT2G34020	22.2624	0.000260341	0.00929752	0.0951885	-3.39307
AT2G34120	34.6881	3.18e-05	0.00258216	0	#NUM!
AT2G34160	11.9985	0.00185537	0.023172	0.0923184	-3.43724
AT2G34190	12.9793	0.00143419	0.0199919	0.0529237	-4.23994
AT2G34210	9.26148	0.00399826	0.0344173	Inf	#VALUE!
AT2G34238	17.6998	0.000525889	0.0119605	0	#NUM!
AT2G34260	31.3181	6.54e-05	0.00470833	0.030148	-5.05179
AT2G34570	12.8446	0.00148684	0.0204455	0.0527972	-4.2434
AT2G34750	16.1107	0.000801273	0.0155793	0.0704649	-3.82695
AT2G34810	11.9802	0.0018814	0.023319	2.45518	1.29583
AT2G34920	52.8617	0	0	12.2748	3.61763
AT2G34940	7.04448	0.00812034	0.049301	3.15259	1.65654
AT2G35020	18.9083	0.000452415	0.0116196	2.72157	1.44444
AT2G35040	7.33656	0.00731386	0.0468222	0.161104	-2.63394
AT2G35100	7.87134	0.00612207	0.0424469	2.02716	1.01946
AT2G35605	32.0979	5.96e-05	0.00438298	0.0229665	-5.44432
AT2G35635	11.9474	0.00188603	0.023319	0.187653	-2.41386
AT2G35750	85.8422	0	0	102.068	6.67339
AT2G35859	17.6998	0.000525889	0.0119605	0	#NUM!
AT2G35950	7.63677	0.00657449	0.0438764	0	#NUM!
AT2G36100	23.7583	0.000200752	0.00790433	0.00321224	-8.2822
AT2G36220	19.6504	0.000399769	0.0112908	0.0528165	-4.24287
AT2G36250	14.8468	0.00104599	0.0174855	0.087065	-3.52176
AT2G36410	13.9339	0.00118658	0.0182473	2.00051	1.00037
AT2G36930	8.28494	0.00540584	0.0405637	0.170377	-2.5532
AT2G36950	10.3608	0.00289442	0.0296035	0.129022	-2.95431
AT2G37020	31.8187	5.96e-05	0.00438298	0	#NUM!
AT2G37035	12.2581	0.00171999	0.0220549	2.70989	1.43823
AT2G37050	15.8085	0.000867226	0.0162405	0.106178	-3.23544
AT2G37130	8.24043	0.00548973	0.0409185	2.30659	1.20576
AT2G37180	9.06002	0.00421984	0.0353563	0.170804	-2.54958
AT2G37410	11.3156	0.002221	0.0253065	0.124237	-3.00883
AT2G37470	11.576	0.00208562	0.0244739	0.165789	-2.59258
AT2G37500	13.811	0.00120104	0.018388	0.0773078	-3.69324
AT2G37540	20.5603	0.000361007	0.0108528	0.0899824	-3.47421
AT2G37620	14.0715	0.00117212	0.0182473	0.079223	-3.65794
AT2G37700	13.1246	0.00139601	0.0197787	0	#NUM!
AT2G37790	21.1194	0.000321088	0.0101835	0.0601766	-4.05465
AT2G37860	8.82465	0.00454845	0.0368762	0.140856	-2.82771
AT2G38160	7.27829	0.00749783	0.0473684	0	#NUM!
AT2G38240	10.4787	0.00283425	0.0295476	0.0757278	-3.72303
AT2G38470	7.7055	0.00639283	0.0435554	3.12721	1.64488
AT2G38560	7.9017	0.00606827	0.0422603	0.148446	-2.75199
AT2G38610	10.0458	0.00312641	0.0307745	0.149051	-2.74612
AT2G38620	7.47008	0.00699335	0.045512	0.0386448	-4.69358
AT2G38650	22.1259	0.000283483	0.00997963	3.32261	1.73232
AT2G38690	24.1307	0.000183396	0.00735499	0	#NUM!
AT2G38800	18.4415	0.000487128	0.0119605	0.0230528	-5.43891
AT2G38810	34.1146	3.18e-05	0.00258216	0.0252979	-5.30484
AT2G38860	6.99506	0.00824241	0.0498321	0.199546	-2.32521
AT2G38870	15.489	0.000933179	0.0164503	0.0345382	-4.85566
AT2G38940	27.161	0.000104715	0.00583871	9.32976	3.22184
AT2G39020	12.1723	0.00175759	0.0222727	0.117085	-3.09437
AT2G39180	30.6372	7.98e-05	0.00491103	4.21939	2.07704
AT2G39200	21.6727	0.000311831	0.0101296	3.27787	1.71276
AT2G39260	13.1111	0.00139601	0.0197787	2.29316	1.19733
AT2G39410	9.50005	0.00372404	0.0329427	2.79369	1.48217
AT2G39430	12.1205	0.00178999	0.0225675	0.0806958	-3.63136
AT2G39530	18.5646	0.000470929	0.0119605	4.53485	2.18106
AT2G39540	7.63677	0.00657449	0.0438764	0	#NUM!
AT2G39670	19.5261	0.000417703	0.0114422	0	#NUM!
AT2G39700	20.696	0.000336708	0.0103559	0.0607519	-4.04093
AT2G39805	10.1882	0.0030107	0.0302031	0.0738103	-3.76003
AT2G39851	7.63677	0.00657449	0.0438764	0	#NUM!
AT2G39990	11.7376	0.00199132	0.0237707	0.0754	-3.72929
AT2G40000	7.54034	0.00684235	0.0449697	3.56979	1.83584
AT2G40004	7.07617	0.00799537	0.048903	0	#NUM!
AT2G40010	7.13498	0.00784322	0.0484698	0	#NUM!
AT2G40113	30.6551	7.98e-05	0.00491103	0	#NUM!
AT2G40205	34.2909	3.18e-05	0.00258216	0.0285201	-5.13188
AT2G40550	36.3141	2.72e-05	0.00258216	0	#NUM!
AT2G40670	9.50325	0.00371883	0.0329135	0	#NUM!
AT2G40700	13.1712	0.00139601	0.0197787	0.118442	-3.07775
AT2G40730	9.49844	0.00372867	0.0329668	2.03872	1.02766
AT2G40750	7.6954	0.00640382	0.0435616	17.7724	4.15157
AT2G40890	9.46423	0.00376569	0.0331922	0.142876	-2.80717
AT2G41060	13.4855	0.00130749	0.0192262	2.10955	1.07694
AT2G41178	15.5444	0.000919294	0.0163477	0	#NUM!
AT2G41260	8.20827	0.00554701	0.0410973	Inf	#VALUE!
AT2G41340	9.50325	0.00371883	0.0329135	0	#NUM!
AT2G41420	9.92636	0.00326931	0.0316405	0.153211	-2.70641
AT2G41500	11.8721	0.00190975	0.023428	0.122922	-3.02418
AT2G41650	29.4429	7.98e-05	0.00491103	0.0527918	-4.24354
AT2G41850	7.63677	0.00657449	0.0438764	0	#NUM!
AT2G41940	9.50325	0.00371883	0.0329135	0	#NUM!
AT2G41960	10.8542	0.00254382	0.0275501	2.35105	1.23331
AT2G42010	12.6816	0.00154816	0.0207764	2.11633	1.08157
AT2G42060	7.97339	0.00593578	0.0422603	0	#NUM!
AT2G42220	7.07617	0.00799537	0.048903	0	#NUM!
AT2G42370	7.35142	0.0072641	0.04659	13.815	3.78816
AT2G42560	11.5859	0.00207868	0.0244739	25.4474	4.66944
AT2G42570	9.80722	0.00340006	0.0323802	2.04359	1.03111
AT2G42600	17.3824	0.000583743	0.0128448	0.0661574	-3.91795
AT2G42620	10.4628	0.00284351	0.029555	2.20091	1.1381
AT2G42660	12.6813	0.00154816	0.0207764	0.0789631	-3.66268
AT2G42740	61.2698	0	0	0	#NUM!
AT2G42880	9.78728	0.00343188	0.032623	2.03041	1.02177
AT2G42910	7.21457	0.00767718	0.0481146	0.158627	-2.65629
AT2G43040	20.0788	0.000370842	0.0108528	3.08142	1.62359
AT2G43110	23.3769	0.000218687	0.00827133	0.059003	-4.08307
AT2G43130	16.8842	0.000639283	0.0133615	3.41784	1.77308
AT2G43137	15.9118	0.000842349	0.016	0	#NUM!
AT2G43220	24.1307	0.000183396	0.00735499	0	#NUM!
AT2G43290	19.1614	0.000452415	0.0116196	3.26554	1.70732
AT2G43360	21.5047	0.000311831	0.0101296	0.0776181	-3.68746
AT2G43490	10.9913	0.00242291	0.026829	2.27501	1.18587
AT2G43535	16.4115	0.000738212	0.0147856	0.0243129	-5.36214
AT2G43590	12.2049	0.00174776	0.0221969	2.05309	1.0378
AT2G43760	19.2781	0.000436216	0.0116196	2.59335	1.37482
AT2G43770	13.7929	0.00120798	0.0184452	0.100709	-3.31174
AT2G43810	9.57552	0.00364073	0.0329135	0.193435	-2.37008
AT2G43880	17.8288	0.000518947	0.0119605	2.04974	1.03544
AT2G43890	28.1383	9.31e-05	0.00550489	2.85867	1.51534
AT2G43900	28.3096	9.31e-05	0.00550489	4.84177	2.27554
AT2G44040	8.67535	0.00471333	0.0374403	0.161022	-2.63467
AT2G44050	7.30511	0.00743246	0.0472591	0.210087	-2.25094
AT2G44270	9.03248	0.00428406	0.0357212	0.0881439	-3.504
AT2G44380	10.3504	0.00289442	0.0296035	2.9048	1.53844
AT2G44430	14.2996	0.00112872	0.01785	2.18005	1.12436
AT2G44490	11.682	0.00201736	0.0239656	2.95669	1.56398
AT2G44510	14.0321	0.00117732	0.0182473	0.121489	-3.04111
AT2G44520	15.3206	0.000962106	0.0166466	0.157121	-2.67005
AT2G44581	15.5444	0.000919294	0.0163477	0	#NUM!
AT2G44900	10.6522	0.00268499	0.0284724	2.21708	1.14866
AT2G45150	9.07765	0.00421522	0.0353518	0	#NUM!
AT2G45180	18.054	0.000518947	0.0119605	0.130528	-2.93757
AT2G45210	24.1307	0.000183396	0.00735499	0	#NUM!
AT2G45403	7.63677	0.00657449	0.0438764	0	#NUM!
AT2G45540	9.89011	0.00333063	0.0321441	3.87541	1.95435
AT2G45640	8.85124	0.00453515	0.0368404	0.174878	-2.51558
AT2G45710	29.3169	7.98e-05	0.00491103	0.0522489	-4.25846
AT2G45730	10.1797	0.00301533	0.030232	0.207965	-2.26559
AT2G46030	7.40384	0.00711484	0.0460427	0.209702	-2.25358
AT2G46080	12.619	0.00157131	0.0209568	0.0547697	-4.19048
AT2G46090	8.79143	0.00460804	0.0371137	0	#NUM!
AT2G46180	21.7429	0.000311831	0.0101296	2.92677	1.54931
AT2G46230	58.8856	0	0	0	#NUM!
AT2G46360	34.6881	3.18e-05	0.00258216	0	#NUM!
AT2G46390	19.5089	0.000417703	0.0114422	2.84721	1.50955
AT2G46420	12.6511	0.00156668	0.0209568	0.0970351	-3.36535
AT2G46450	7.81884	0.00618687	0.0426226	0	#NUM!
AT2G46470	12.0614	0.00183107	0.0229514	0.128779	-2.95703
AT2G46650	13.6924	0.00123923	0.0187238	0	#NUM!
AT2G46850	16.3058	0.000769453	0.0152874	0.124307	-3.00802
AT2G46950	8.04037	0.00582991	0.0421605	0.0496592	-4.33179
AT2G47140	38.9894	2.72e-05	0.00258216	5.38072	2.4278
AT2G47250	7.24897	0.00756726	0.0477024	0.176062	-2.50585
AT2G47270	17.7307	0.000525889	0.0119605	2.67715	1.4207
AT2G47280	34.6881	3.18e-05	0.00258216	0	#NUM!
AT2G47550	14.7236	0.00106971	0.0175852	2.4518	1.29384
AT2G47580	10.2471	0.00298293	0.0301459	0.181018	-2.46579
AT2G47590	11.3317	0.00220943	0.0252412	0.128896	-2.95572
AT2G47680	10.0646	0.00311426	0.0307407	0.0892591	-3.48586
AT2G47790	11.5097	0.00212844	0.0248917	0.178319	-2.48747
AT2G47800	14.2585	0.00112872	0.01785	2.84201	1.50691
AT2G47930	7.94674	0.00600289	0.0422603	0.0339927	-4.87863
AT2G47950	15.1999	0.00099219	0.0170308	0	#NUM!
AT2G48060	14.6481	0.00107434	0.0175852	2.13812	1.09634
AT2G48090	9.50325	0.00371883	0.0329135	0	#NUM!
AT3G01220	16.4451	0.000738212	0.0147856	4.26253	2.09171
AT3G01310	18.6491	0.000462251	0.0118195	0.10117	-3.30515
AT3G01313	7.60663	0.00665027	0.0442253	Inf	#VALUE!
AT3G01520	19.3631	0.000417703	0.0114422	0.0536164	-4.22118
AT3G01640	25.5998	0.000135956	0.00663842	3.34245	1.7409
AT3G01650	7.84708	0.00616488	0.0426097	0.182462	-2.45433
AT3G01740	22.3117	0.000244721	0.00877593	0.0528599	-4.24168
AT3G01770	12.4748	0.00161238	0.0212262	0.178792	-2.48365
AT3G01780	7.0626	0.00805033	0.0491175	2.30215	1.20298
AT3G01790	8.55708	0.00488747	0.038209	0.167594	-2.57695
AT3G02120	8.42091	0.00514492	0.0393496	0	#NUM!
AT3G02170	13.6198	0.00130286	0.0192262	2.63563	1.39815
AT3G02210	10.2093	0.00300087	0.0302031	0.0606177	-4.04412
AT3G02220	7.82673	0.00617761	0.0426097	0.168083	-2.57276
AT3G02250	11.4148	0.00216604	0.0250267	2.1542	1.10715
AT3G02260	7.64176	0.00656118	0.0438764	3.50847	1.81084
AT3G02480	20.8845	0.000336708	0.0103559	0.0933647	-3.42098
AT3G02580	7.32186	0.00734278	0.0468339	0.189475	-2.39992
AT3G02640	7.32595	0.00734278	0.0468339	0.0732517	-3.77099
AT3G03130	21.8423	0.000301996	0.0101296	0.0314808	-4.98938
AT3G03170	13.1288	0.00139601	0.0197787	0.145825	-2.77769
AT3G03280	15.84	0.000862598	0.0162065	2.6608	1.41186
AT3G03290	8.54403	0.00490946	0.0383288	4.0754	2.02694
AT3G03420	10.7621	0.00260226	0.02799	0.125527	-2.99393
AT3G03500	24.9478	0.000148684	0.00687166	0.0387885	-4.68823
AT3G03640	33.9949	3.18e-05	0.00258216	5.95736	2.57467
AT3G03840	17.6998	0.000525889	0.0119605	0	#NUM!
AT3G03920	9.29856	0.00393462	0.034039	0.05968	-4.06661
AT3G03950	13.4824	0.0013127	0.0192262	0.100107	-3.32038
AT3G03990	8.87736	0.00450101	0.0367328	0.14469	-2.78896
AT3G04080	13.5596	0.00130286	0.0192262	2.40934	1.26864
AT3G04500	13.5495	0.00130286	0.0192262	0.167889	-2.57442
AT3G04520	43.9194	6.94e-06	0.00179105	0.0126039	-6.30999
AT3G04610	8.59271	0.00483656	0.0379827	0.17592	-2.50701
AT3G04630	13.743	0.00122534	0.0186608	0.0728715	-3.7785
AT3G04640	38.4253	2.72e-05	0.00258216	0.0225923	-5.46803
AT3G04710	8.25523	0.00545097	0.0407526	0.148289	-2.75352
AT3G04720	7.04824	0.00809141	0.0491772	0.192249	-2.37895
AT3G04770	19.375	0.000417703	0.0114422	0.0692407	-3.85224
AT3G04820	18.3106	0.000495806	0.0119605	0.123107	-3.02201
AT3G04830	13.3798	0.00133295	0.0193289	2.35561	1.2361
AT3G04910	9.74957	0.00345386	0.032623	2.03778	1.027
AT3G05170	12.8396	0.00149552	0.0205134	2.20777	1.14259
AT3G05270	40.1919	2.72e-05	0.00258216	6.1452	2.61946
AT3G05320	18.3238	0.000495806	0.0119605	3.32348	1.7327
AT3G05390	26.3342	0.000131328	0.00663842	3.57565	1.8382
AT3G05460	17.6998	0.000525889	0.0119605	0	#NUM!
AT3G05500	11.7519	0.00196876	0.0237707	0.0292604	-5.09491
AT3G05670	13.7526	0.00122071	0.0186231	3.35575	1.74664
AT3G05710	15.231	0.000980619	0.0169331	2.19258	1.13263
AT3G05810	18.3749	0.000495806	0.0119605	0	#NUM!
AT3G05880	50.9208	0	0	0.00495596	-7.65662
AT3G05950	8.47746	0.00505583	0.0388055	0	#NUM!
AT3G06100	34.6881	3.18e-05	0.00258216	0	#NUM!
AT3G06125	7.49353	0.00695516	0.0453489	0	#NUM!
AT3G06150	17.6444	0.000540931	0.0122382	2.72317	1.44529
AT3G06460	12.564	0.00159213	0.0211692	0.0914175	-3.45139
AT3G06545	9.50325	0.00371883	0.0329135	0	#NUM!
AT3G06610	7.10784	0.00789702	0.0486821	0.166395	-2.58732
AT3G06630	17.6998	0.000525889	0.0119605	0	#NUM!
AT3G06640	8.23725	0.00548973	0.0409185	Inf	#VALUE!
AT3G06790	9.76886	0.00344866	0.032623	0.0816442	-3.61451
AT3G06860	13.4343	0.00131791	0.0192262	2.69215	1.42876
AT3G06930	11.8905	0.00190281	0.0234259	0.122093	-3.03394
AT3G07000	13.6526	0.00127741	0.0191833	3.19606	1.6763
AT3G07130	7.21442	0.00767718	0.0481146	0.0206343	-5.59881
AT3G07270	10.1989	0.0030107	0.0302031	0.144734	-2.78852
AT3G07430	11.6757	0.00202603	0.0240522	0.120575	-3.052
AT3G07570	10.375	0.00289442	0.0296035	2.15157	1.10539
AT3G07590	14.737	0.00106971	0.0175852	0	#NUM!
AT3G07800	10.1248	0.00307087	0.0306113	0.161713	-2.62849
AT3G07970	7.90616	0.00606827	0.0422603	0	#NUM!
AT3G08670	20.8869	0.000336708	0.0103559	2.88351	1.52783
AT3G08710	13.0033	0.00143419	0.0199919	0.0586556	-4.09159
AT3G08730	10.8264	0.00254382	0.0275501	2.44276	1.28851
AT3G08740	16.9201	0.000634076	0.0133615	0	#NUM!
AT3G08750	9.50325	0.00371883	0.0329135	0	#NUM!
AT3G09030	8.48043	0.00504021	0.0388055	2.13373	1.09338
AT3G09350	8.99705	0.0043234	0.0358761	0.0424443	-4.55828
AT3G09710	17.2732	0.000603413	0.0128448	2.60162	1.37941
AT3G09860	7.86855	0.00612207	0.0424469	0.115757	-3.11083
AT3G09880	13.5032	0.00130286	0.0192262	2.44411	1.28931
AT3G09890	11.1096	0.00235233	0.0263172	0.109052	-3.19692
AT3G09900	15.4006	0.000943014	0.0164646	0.026819	-5.2206
AT3G10090	59.051	0	0	0	#NUM!
AT3G10150	34.6881	3.18e-05	0.00258216	0	#NUM!
AT3G10180	9.40436	0.00383859	0.0335779	0	#NUM!
AT3G10290	24.1307	0.000183396	0.00735499	0	#NUM!
AT3G10320	7.09725	0.00791843	0.0486821	0	#NUM!
AT3G10350	10.4667	0.00284351	0.029555	0.0168333	-5.89254
AT3G10370	20.1338	0.000370842	0.0108528	2.77099	1.4704
AT3G10430	9.50325	0.00371883	0.0329135	0	#NUM!
AT3G10610	8.19538	0.00557883	0.0411679	0.15574	-2.68278
AT3G10660	20.595	0.000354064	0.0107937	3.2108	1.68293
AT3G10690	9.112	0.00417009	0.0351953	0.157997	-2.66203
AT3G10720	12.6637	0.00156668	0.0209568	4.18604	2.06559
AT3G10740	33.9578	3.18e-05	0.00258216	0.0321699	-4.95815
AT3G10900	34.6881	3.18e-05	0.00258216	0	#NUM!
AT3G11030	18.1324	0.000518947	0.0119605	3.39039	1.76145
AT3G11170	17.4212	0.000583743	0.0128448	0.0548863	-4.18741
AT3G11220	13.0331	0.00142204	0.0199351	0.0277675	-5.17046
AT3G11240	11.2766	0.00224761	0.0255039	0	#NUM!
AT3G11260	7.52432	0.00687359	0.0449697	0	#NUM!
AT3G11540	8.06753	0.0058004	0.0421438	0.161209	-2.633
AT3G11550	39.3273	2.72e-05	0.00258216	0.00714842	-7.12816
AT3G11590	29.5936	7.98e-05	0.00491103	7.04253	2.81609
AT3G11630	11.4879	0.0021429	0.0249497	0.126915	-2.97806
AT3G11660	25.6212	0.000135956	0.00663842	0	#NUM!
AT3G11700	7.68642	0.00642812	0.0436753	3.23527	1.69389
AT3G11810	22.4583	0.000237778	0.0085625	3.06919	1.61786
AT3G11860	8.19392	0.0055875	0.0411679	Inf	#VALUE!
AT3G11880	18.7475	0.000452415	0.0116196	0.0610585	-4.03366
AT3G11950	23.9326	0.000183396	0.00735499	3.25275	1.70166
AT3G12270	13.051	0.00142204	0.0199351	0.118452	-3.07762
AT3G12280	10.3624	0.00289442	0.0296035	0.141238	-2.8238
AT3G12340	13.1835	0.00139601	0.0197787	0.0889756	-3.49045
AT3G12430	8.19392	0.0055875	0.0411679	Inf	#VALUE!
AT3G12490	8.05009	0.00582528	0.0421605	0.165444	-2.59558
AT3G12580	13.6263	0.00130286	0.0192262	0.00966198	-6.69347
AT3G12670	8.96909	0.00435927	0.036001	0.100109	-3.32036
AT3G12710	19.2766	0.000436216	0.0116196	3.46373	1.79232
AT3G12720	8.47746	0.00505583	0.0388055	0	#NUM!
AT3G12760	9.27452	0.00397512	0.0342864	0.186051	-2.42623
AT3G12775	7.09512	0.00792363	0.0486821	Inf	#VALUE!
AT3G12860	15.3416	0.000953428	0.0165628	0.11315	-3.14369
AT3G12965	10.2308	0.00298756	0.0301459	0.127074	-2.97626
AT3G13062	9.64007	0.0035661	0.0329135	0	#NUM!
AT3G13090	7.84868	0.00616488	0.0426097	4.07883	2.02815
AT3G13100	12.8276	0.00150246	0.0205134	2.85756	1.51478
AT3G13120	9.15079	0.00410587	0.0347892	0.0636774	-3.97307
AT3G13160	25.3783	0.000141741	0.00687166	0.0645106	-3.95432
AT3G13175	7.75614	0.00630952	0.0431921	0	#NUM!
AT3G13210	9.57383	0.00364073	0.0329135	67.3438	6.07347
AT3G13230	32.8732	5.96e-05	0.00438298	0.0295013	-5.08308
AT3G13360	19.6233	0.000399769	0.0112908	3.82481	1.93539
AT3G13445	21.2787	0.000316459	0.0101296	0.104258	-3.26177
AT3G13510	7.96626	0.00595661	0.0422603	0.175341	-2.51176
AT3G13520	10.7597	0.00260226	0.02799	0.0216316	-5.53072
AT3G13560	10.9143	0.00250275	0.0273279	0.106525	-3.23074
AT3G13570	17.247	0.000603413	0.0128448	0.127662	-2.96959
AT3G13600	19.1812	0.000452415	0.0116196	2.75588	1.46251
AT3G13620	7.54799	0.00683772	0.0449697	0.0990389	-3.33586
AT3G13790	8.75318	0.00463408	0.0371349	4.21408	2.07522
AT3G14100	10.6795	0.00266994	0.0284175	0.129127	-2.95314
AT3G14172	12.3174	0.00169164	0.0219026	2.42736	1.27939
AT3G14190	8.812	0.00456292	0.0369242	0	#NUM!
AT3G14220	14.3156	0.00112872	0.01785	3.21383	1.68429
AT3G14270	18.942	0.000452415	0.0116196	3.93161	1.97512
AT3G14370	11.8634	0.00190975	0.023428	2.26842	1.18169
AT3G14390	7.61208	0.00665027	0.0442253	0.1548	-2.69152
AT3G14452	9.50325	0.00371883	0.0329135	0	#NUM!
AT3G14470	13.686	0.00124964	0.0188482	2.09771	1.06882
AT3G14660	21.3973	0.000311831	0.0101296	3.0858	1.62564
AT3G14870	11.5329	0.00209257	0.0245387	0.0885415	-3.4975
AT3G14920	39.6721	2.72e-05	0.00258216	6.80973	2.7676
AT3G14980	9.74592	0.00345386	0.032623	2.28099	1.18966
AT3G15010	7.27821	0.00749783	0.0473684	0.180463	-2.47022
AT3G15115	24.3442	0.000183396	0.00735499	3.16065	1.66022
AT3G15120	13.0678	0.00141741	0.0199351	2.32412	1.21668
AT3G15240	12.5887	0.00158056	0.021064	0.0344643	-4.85875
AT3G15357	22.0102	0.000292739	0.01012	0.0701925	-3.83254
AT3G15380	27.8825	9.78e-05	0.00550489	0	#NUM!
AT3G15400	7.91959	0.00605901	0.0422603	16.0253	4.00228
AT3G15460	16.1121	0.000801273	0.0155793	0.0975521	-3.35768
AT3G15470	25.4101	0.000135956	0.00663842	3.79651	1.92467
AT3G15580	12.6849	0.00154816	0.0207764	0.121724	-3.03831
AT3G15690	8.28819	0.00539427	0.0405391	0.124134	-3.01003
AT3G16050	8.50617	0.0049893	0.0387421	0.155078	-2.68894
AT3G16150	7.05871	0.0080729	0.0491772	0.165823	-2.59229
AT3G16175	11.738	0.00199132	0.0237707	0	#NUM!
AT3G16330	8.86071	0.0045282	0.0368404	0	#NUM!
AT3G16390	30.4706	7.98e-05	0.00491103	5.97735	2.57951
AT3G16410	16.7168	0.000652589	0.0133808	5.24296	2.39038
AT3G16432	15.5444	0.000919294	0.0163477	0	#NUM!
AT3G16440	7.99496	0.0059138	0.0422603	0.0201537	-5.63281
AT3G16490	14.7383	0.00106971	0.0175852	0	#NUM!
AT3G16510	23.5118	0.00020943	0.00806236	3.46577	1.79318
AT3G16857	7.55122	0.00682384	0.0449697	2.1121	1.07868
AT3G16870	11.2188	0.00228117	0.0257208	0.126487	-2.98294
AT3G17140	17.6998	0.000525889	0.0119605	0	#NUM!
AT3G17261	7.90616	0.00606827	0.0422603	0	#NUM!
AT3G17300	12.7013	0.00154816	0.0207764	0.106902	-3.22564
AT3G17600	7.1382	0.00784322	0.0484698	0	#NUM!
AT3G17680	7.26088	0.0075418	0.047594	0	#NUM!
AT3G17740	12.3837	0.00166329	0.0216981	2.52948	1.33884
AT3G17880	16.0623	0.000812844	0.0156808	2.24923	1.16943
AT3G17900	9.98638	0.0032317	0.0315772	2.02005	1.01439
AT3G17970	10.9372	0.0024663	0.0270839	0.0527691	-4.24416
AT3G18030	7.87687	0.00612207	0.0424469	0	#NUM!
AT3G18200	19.8797	0.00037547	0.0108528	2.77813	1.47411
AT3G18217	17.6998	0.000525889	0.0119605	0	#NUM!
AT3G18220	9.50325	0.00371883	0.0329135	0	#NUM!
AT3G18280	10.4074	0.002884	0.0296035	0	#NUM!
AT3G18480	11.0984	0.00235811	0.0263307	2.16604	1.11506
AT3G18490	14.9236	0.00103905	0.0174855	0.120875	-3.04841
AT3G18710	47.4348	6.94e-06	0.00179105	8.8574	3.14688
AT3G18940	40.9384	1.85e-05	0.00258216	0.0141311	-6.14498
AT3G18990	7.00348	0.00821637	0.0497269	0.2303	-2.11842
AT3G19020	11.1256	0.00235233	0.0263172	10.0748	3.33269
AT3G19035	15.5444	0.000919294	0.0163477	0	#NUM!
AT3G19040	7.02545	0.00816835	0.0495056	6.69877	2.7439
AT3G19055	9.50325	0.00371883	0.0329135	0	#NUM!
AT3G19140	34.6881	3.18e-05	0.00258216	0	#NUM!
AT3G19150	7.1247	0.00785826	0.048528	0	#NUM!
AT3G19320	47.446	6.94e-06	0.00179105	10.1235	3.33963
AT3G19520	21.2138	0.000316459	0.0101296	0.0373541	-4.74259
AT3G19550	9.71964	0.00347816	0.0327095	0	#NUM!
AT3G19615	7.07617	0.00799537	0.048903	0	#NUM!
AT3G19720	16.1295	0.000801273	0.0155793	0.108083	-3.20979
AT3G20020	8.32755	0.00533815	0.0403631	0.0806658	-3.6319
AT3G20060	7.67399	0.00647845	0.0438764	0.208066	-2.26489
AT3G20090	8.10558	0.0057304	0.0417756	3.53872	1.82323
AT3G20240	14.7806	0.00106277	0.0175852	0.0332776	-4.9093
AT3G20560	15.255	0.000973677	0.01683	2.38996	1.25698
AT3G20840	9.60909	0.00361122	0.0329135	0.206202	-2.27787
AT3G20960	7.34116	0.00729534	0.046721	2.71137	1.43902
AT3G21110	23.6374	0.00020943	0.00806236	0.0520574	-4.26375
AT3G21140	13.9877	0.00118658	0.0182473	0.0450848	-4.47121
AT3G21190	15.7798	0.000873011	0.0162959	2.30458	1.2045
AT3G21215	23.3389	0.000218687	0.00827133	0.0763987	-3.71031
AT3G21240	8.85816	0.0045282	0.0368404	0.0792723	-3.65704
AT3G21250	33.4877	4.11e-05	0.00327189	5.74427	2.52212
AT3G21295	11.4337	0.00215678	0.0249531	2.86697	1.51952
AT3G21510	41.9974	1.16e-05	0.00258216	0.0190763	-5.71208
AT3G21640	17.2074	0.000603413	0.0128448	3.19103	1.67402
AT3G21680	32.6056	5.96e-05	0.00438298	5.27703	2.39973
AT3G21750	12.9938	0.00143419	0.0199919	2.08159	1.05769
AT3G21770	13.4128	0.00132253	0.0192262	0.0281661	-5.1499
AT3G21800	10.9071	0.00250275	0.0273279	Inf	#VALUE!
AT3G21940	11.738	0.00199132	0.0237707	0	#NUM!
AT3G22090	8.47746	0.00505583	0.0388055	0	#NUM!
AT3G22104	10.9519	0.00245473	0.0270248	0	#NUM!
AT3G22120	21.9968	0.000292739	0.01012	0	#NUM!
AT3G22142	21.241	0.000316459	0.0101296	Inf	#VALUE!
AT3G22250	7.15969	0.00780098	0.0484698	4.41677	2.14299
AT3G22320	12.359	0.00167371	0.0217846	0.116155	-3.10587
AT3G22345	34.6881	3.18e-05	0.00258216	0	#NUM!
AT3G22600	40.6615	1.85e-05	0.00258216	0.00762332	-7.03537
AT3G22620	21.2369	0.000316459	0.0101296	0.00977847	-6.67618
AT3G22680	9.41706	0.00380561	0.033357	0.0342591	-4.86737
AT3G22700	24.1307	0.000183396	0.00735499	0	#NUM!
AT3G22790	15.5721	0.000907723	0.0163477	2.42011	1.27507
AT3G23120	10.563	0.00276656	0.0291585	Inf	#VALUE!
AT3G23150	12.1413	0.00178074	0.0224836	3.71567	1.89362
AT3G23167	24.1307	0.000183396	0.00735499	0	#NUM!
AT3G23172	8.47746	0.00505583	0.0388055	0	#NUM!
AT3G23450	27.6063	9.78e-05	0.00550489	Inf	#VALUE!
AT3G23490	9.70452	0.00349725	0.0328354	0.0528928	-4.24079
AT3G23510	15.4617	0.000938386	0.0164503	2.58166	1.3683
AT3G23560	14.621	0.00107434	0.0175852	3.65612	1.87031
AT3G23570	17.4542	0.000576801	0.0128448	0	#NUM!
AT3G23620	7.69451	0.00640382	0.0435616	0.157513	-2.66646
AT3G23650	7.63677	0.00657449	0.0438764	0	#NUM!
AT3G23730	39.5352	2.72e-05	0.00258216	0	#NUM!
AT3G23800	21.4179	0.000311831	0.0101296	0.0497756	-4.32842
AT3G23830	15.4398	0.000938386	0.0164503	0.0111148	-6.49137
AT3G23950	9.50325	0.00371883	0.0329135	0	#NUM!
AT3G24020	34.8094	3.18e-05	0.00258216	0.0151339	-6.04607
AT3G24120	8.72139	0.00466589	0.0372727	0.146324	-2.77276
AT3G24210	25.0089	0.000148684	0.00687166	4.40453	2.13899
AT3G24300	14.6233	0.00107434	0.0175852	2.2988	1.20088
AT3G24320	17.5094	0.00056523	0.0126391	0.0465614	-4.42472
AT3G24480	41.1964	1.85e-05	0.00258216	91.3321	6.51305
AT3G24495	9.1086	0.00417993	0.0352611	0.106835	-3.22655
AT3G24500	13.7025	0.00123923	0.0187238	0.116484	-3.1018
AT3G24517	8.47746	0.00505583	0.0388055	0	#NUM!
AT3G24530	11.6514	0.00204108	0.0241478	2.36846	1.24395
AT3G24550	7.17178	0.007779	0.0484377	3.21821	1.68626
AT3G24610	8.19392	0.0055875	0.0411679	Inf	#VALUE!
AT3G24615	54.7724	0	0	507.998	8.98868
AT3G24750	19.5695	0.000404397	0.0113474	5.03207	2.33115
AT3G24840	15.1199	0.00101244	0.0172244	2.17607	1.12172
AT3G24870	14.4565	0.00109459	0.0176988	2.21843	1.14954
AT3G24880	14.9106	0.00104599	0.0174855	3.18928	1.67323
AT3G24900	7.09512	0.00792363	0.0486821	Inf	#VALUE!
AT3G25430	8.71814	0.00467284	0.0372727	0.0596346	-4.06771
AT3G25460	9.50325	0.00371883	0.0329135	0	#NUM!
AT3G25500	17.7159	0.000525889	0.0119605	4.54505	2.1843
AT3G25545	9.19131	0.00405554	0.034515	0.114931	-3.12116
AT3G25610	15.0015	0.00102864	0.0173463	2.74569	1.45717
AT3G25760	9.26045	0.00399826	0.0344173	0.0308167	-5.02014
AT3G25770	26.6997	0.000118021	0.0063354	0	#NUM!
AT3G25930	15.8862	0.000856812	0.0161681	0.0661489	-3.91814
AT3G25940	9.6718	0.00353254	0.0329135	0	#NUM!
AT3G26230	11.9801	0.0018814	0.023319	Inf	#VALUE!
AT3G26400	46.8122	6.94e-06	0.00179105	7.97425	2.99535
AT3G26420	15.9118	0.000842349	0.016	0	#NUM!
AT3G26760	13.2224	0.00137692	0.0197787	0.0709596	-3.81686
AT3G26980	11.695	0.00201273	0.0239601	0	#NUM!
AT3G27050	7.32281	0.00734278	0.0468339	0	#NUM!
AT3G27060	24.8252	0.000148684	0.00687166	0.0717543	-3.80079
AT3G27300	25.7728	0.000135956	0.00663842	4.43935	2.15035
AT3G27350	17.5836	0.000549609	0.0123859	0.058633	-4.09214
AT3G27360	25.0537	0.000148684	0.00687166	0.0536529	-4.2202
AT3G27410	8.47746	0.00505583	0.0388055	0	#NUM!
AT3G27710	34.6881	3.18e-05	0.00258216	0	#NUM!
AT3G27740	36.336	2.72e-05	0.00258216	0.0225244	-5.47237
AT3G27890	12.7981	0.00151114	0.0205994	0.1355	-2.88363
AT3G27940	8.47746	0.00505583	0.0388055	0	#NUM!
AT3G28030	15.6662	0.000902517	0.0163477	4.65836	2.21982
AT3G28070	9.50325	0.00371883	0.0329135	0	#NUM!
AT3G28200	7.81769	0.00618687	0.0426226	2.17272	1.11951
AT3G28210	10.9724	0.00244489	0.0270032	0.0584957	-4.09552
AT3G28250	7.90616	0.00606827	0.0422603	0	#NUM!
AT3G28290	12.7378	0.00153023	0.0206964	Inf	#VALUE!
AT3G28300	8.99578	0.00432919	0.0358897	Inf	#VALUE!
AT3G28345	12.8351	0.00149552	0.0205134	4.056	2.02006
AT3G28580	8.07145	0.00578941	0.0420993	7.56033	2.91845
AT3G28780	9.33204	0.00391611	0.0339468	102.259	6.67609
AT3G28910	12.2949	0.00170553	0.0219182	7.63684	2.93298
AT3G29075	12.7958	0.00151114	0.0205994	2.39201	1.25822
AT3G29310	13.5936	0.00130286	0.0192262	2.03281	1.02347
AT3G29400	13.3496	0.00134336	0.019431	2.61507	1.38685
AT3G29760	12.7567	0.00153023	0.0206964	2.04952	1.03529
AT3G29791	7.4515	0.00701765	0.0455844	Inf	#VALUE!
AT3G30180	13.0094	0.00143419	0.0199919	0.138768	-2.84925
AT3G30350	24.4968	0.000178768	0.00735499	0.118369	-3.07864
AT3G30380	8.22788	0.00550824	0.0410034	2.199	1.13685
AT3G32040	9.05003	0.00424067	0.0354964	Inf	#VALUE!
AT3G32930	8.41403	0.00517732	0.0395274	0.0653746	-3.93512
AT3G32980	49.051	6.94e-06	0.00179105	0.00829549	-6.91346
AT3G42180	7.14841	0.00783049	0.0484698	0	#NUM!
AT3G42870	8.20827	0.00554701	0.0410973	Inf	#VALUE!
AT3G43260	34.6881	3.18e-05	0.00258216	0	#NUM!
AT3G43290	24.1307	0.000183396	0.00735499	0	#NUM!
AT3G43505	8.47746	0.00505583	0.0388055	0	#NUM!
AT3G43600	15.4699	0.000938386	0.0164503	2.3455	1.2299
AT3G43960	11.6783	0.00201736	0.0239656	4.16631	2.05877
AT3G44006	7.07617	0.00799537	0.048903	0	#NUM!
AT3G44115	7.54346	0.00683772	0.0449697	0	#NUM!
AT3G44200	9.283	0.00395661	0.0341438	2.06854	1.04861
AT3G44400	14.5699	0.00108765	0.0176988	2.04166	1.02974
AT3G44440	8.47746	0.00505583	0.0388055	0	#NUM!
AT3G44600	9.64157	0.00356031	0.0329135	0.149476	-2.74202
AT3G44890	8.61638	0.00482731	0.0379827	0	#NUM!
AT3G45000	10.3957	0.002884	0.0296035	Inf	#VALUE!
AT3G45010	13.384	0.00132716	0.0192611	0.0984453	-3.34453
AT3G45070	21.0087	0.000329766	0.0102703	0.0568269	-4.13728
AT3G45150	17.6998	0.000525889	0.0119605	0	#NUM!
AT3G45275	9.50325	0.00371883	0.0329135	0	#NUM!
AT3G45530	33.9137	3.64e-05	0.00294393	6.04331	2.59534
AT3G45670	9.23217	0.00402256	0.0344891	Inf	#VALUE!
AT3G45700	30.3261	7.98e-05	0.00491103	0	#NUM!
AT3G45890	15.1487	0.00100781	0.0171964	0.0267418	-5.22476
AT3G45980	9.82402	0.00338444	0.0323383	0.120227	-3.05616
AT3G46130	8.61518	0.00482731	0.0379827	Inf	#VALUE!
AT3G46210	35.3283	2.72e-05	0.00258216	0.0161375	-5.95344
AT3G46230	21.4165	0.000311831	0.0101296	0.0215285	-5.53761
AT3G46280	13.4771	0.00131791	0.0192262	5.72913	2.51832
AT3G46310	17.6998	0.000525889	0.0119605	0	#NUM!
AT3G46320	25.7187	0.000135956	0.00663842	0.0199644	-5.64642
AT3G46400	9.46161	0.00377611	0.0332163	7.17268	2.84251
AT3G46550	7.79793	0.00621984	0.0427645	2.25294	1.17181
AT3G46560	15.1897	0.00099219	0.0170308	0.0742989	-3.75051
AT3G46614	15.5444	0.000919294	0.0163477	0	#NUM!
AT3G46620	19.0509	0.000452415	0.0116196	3.42233	1.77498
AT3G46690	11.3485	0.00220075	0.0251921	6.06928	2.60153
AT3G46700	16.8812	0.000639283	0.0133615	2.65136	1.40673
AT3G46720	21.0465	0.000329766	0.0102703	3.42367	1.77554
AT3G46890	34.6881	3.18e-05	0.00258216	0	#NUM!
AT3G46940	26.5077	0.00012265	0.00646342	0.0369395	-4.75869
AT3G46970	7.13148	0.00784322	0.0484698	0.173567	-2.52643
AT3G47100	17.6998	0.000525889	0.0119605	0	#NUM!
AT3G47150	8.95941	0.00437373	0.0360515	Inf	#VALUE!
AT3G47170	34.6881	3.18e-05	0.00258216	0	#NUM!
AT3G47200	9.97987	0.00323749	0.0315896	0.0868723	-3.52496
AT3G47380	11.2597	0.00225456	0.0255039	4.03327	2.01195
AT3G47400	8.14091	0.00563726	0.0413582	0.0579269	-4.10962
AT3G47550	9.2612	0.00399826	0.0344173	0.107704	-3.21486
AT3G47560	24.1307	0.000183396	0.00735499	0	#NUM!
AT3G47640	8.56527	0.0048788	0.0381929	0	#NUM!
AT3G48060	22.3858	0.000237778	0.0085625	2.67193	1.41788
AT3G48250	7.33228	0.00732774	0.0468339	0	#NUM!
AT3G48260	30.7442	7.52e-05	0.00491103	4.99384	2.32015
AT3G49140	9.49099	0.00373908	0.033025	0	#NUM!
AT3G49190	50.3389	0	0	0	#NUM!
AT3G49320	13.7328	0.00123055	0.0187236	0	#NUM!
AT3G49430	12.4169	0.00165635	0.0216402	0.0971019	-3.36436
AT3G49440	7.90616	0.00606827	0.0422603	0	#NUM!
AT3G49470	11.0384	0.00241828	0.026829	0.155446	-2.68551
AT3G49670	20.5635	0.000361007	0.0108528	0.0902201	-3.47041
AT3G49810	7.3961	0.00714724	0.0461659	0.2198	-2.18573
AT3G49950	7.71248	0.00638241	0.0435531	Inf	#VALUE!
AT3G50130	11.0959	0.00235811	0.0263307	2.40474	1.26588
AT3G50140	16.8775	0.000639283	0.0133615	9.06058	3.1796
AT3G50370	7.72167	0.00635001	0.0433663	2.93873	1.55519
AT3G50430	8.72905	0.00464912	0.0371865	0	#NUM!
AT3G50590	7.3019	0.00745039	0.0472591	2.17451	1.12069
AT3G50620	10.8737	0.00250969	0.0273346	0	#NUM!
AT3G50760	19.8891	0.00037547	0.0108528	4.57224	2.1929
AT3G50840	21.6179	0.000311831	0.0101296	17.3987	4.1209
AT3G50870	15.963	0.000837142	0.0159537	0	#NUM!
AT3G50990	7.09717	0.00791843	0.0486821	Inf	#VALUE!
AT3G51280	19.0291	0.000452415	0.0116196	0.0564485	-4.14692
AT3G51290	8.51869	0.00495227	0.0385065	0.0869851	-3.52309
AT3G51375	9.50325	0.00371883	0.0329135	0	#NUM!
AT3G51640	20.3589	0.000365635	0.0108528	2.8216	1.49651
AT3G51650	9.84842	0.00337287	0.0323383	2.03047	1.02181
AT3G51720	9.76403	0.00345386	0.032623	0.181462	-2.46226
AT3G51730	13.4097	0.00132253	0.0192262	0.16465	-2.60253
AT3G51740	13.4928	0.00130749	0.0192262	0.105946	-3.2386
AT3G51980	8.17132	0.00559907	0.041183	2.11867	1.08316
AT3G52060	31.9143	5.96e-05	0.00438298	5.60225	2.48601
AT3G52230	16.2187	0.000790859	0.0154813	0.0265415	-5.23561
AT3G52400	17.0297	0.000603413	0.0128448	2.72423	1.44585
AT3G52500	15.6827	0.000902517	0.0163477	2.22772	1.15557
AT3G52910	12.6837	0.00154816	0.0207764	0.0677843	-3.8829
AT3G53050	8.47746	0.00505583	0.0388055	0	#NUM!
AT3G53190	33.1714	5.5e-05	0.0043578	0.0599477	-4.06015
AT3G53290	34.6881	3.18e-05	0.00258216	0	#NUM!
AT3G53340	9.46462	0.00376569	0.0331922	0.148199	-2.75439
AT3G53460	21.4902	0.000311831	0.0101296	0.0797809	-3.64781
AT3G53580	14.3676	0.00111484	0.01785	0.105392	-3.24616
AT3G53710	16.9987	0.000624241	0.0132393	2.41961	1.27477
AT3G53750	40.3122	2.72e-05	0.00258216	0.0260876	-5.26049
AT3G53900	16.8777	0.000639283	0.0133615	0.0461743	-4.43677
AT3G54020	13.2635	0.0013665	0.0196833	0.110611	-3.17644
AT3G54040	7.41268	0.00708765	0.0459011	0.165166	-2.59801
AT3G54100	15.8965	0.000856812	0.0161681	2.18327	1.12649
AT3G54180	10.8668	0.00251432	0.0273678	0.0301636	-5.05105
AT3G54190	8.14118	0.00563726	0.0413582	0.167053	-2.58162
AT3G54360	7.00413	0.00821637	0.0497269	0.220955	-2.17817
AT3G54400	10.266	0.00295806	0.0299707	0.166221	-2.58882
AT3G54480	14.8606	0.00104599	0.0174855	0.108142	-3.20901
AT3G54560	12.8655	0.00148221	0.0204306	0.130217	-2.94101
AT3G54640	12.2248	0.00174776	0.0221969	0.12125	-3.04395
AT3G54810	12.2185	0.00174776	0.0221969	2.68272	1.4237
AT3G55010	10.0154	0.00319294	0.0313046	0.119432	-3.06574
AT3G55030	7.06139	0.00805033	0.0491175	0.152569	-2.71247
AT3G55170	18.9591	0.000452415	0.0116196	0.0698487	-3.83962
AT3G55200	18.8918	0.000452415	0.0116196	4.03099	2.01113
AT3G55220	29.1893	7.98e-05	0.00491103	7.30104	2.8681
AT3G55230	16.6073	0.00067573	0.0137898	0.0173252	-5.85099
AT3G55320	20.7538	0.000336708	0.0103559	3.04354	1.60575
AT3G55400	8.00784	0.0058976	0.0422603	0.0370087	-4.75599
AT3G55510	10.1057	0.00309228	0.0306655	0.145954	-2.77642
AT3G55560	7.71705	0.00635464	0.0433807	0.151925	-2.71857
AT3G55605	19.1814	0.000452415	0.0116196	0.0729544	-3.77686
AT3G55620	27.1925	0.000104715	0.00583871	0.0619361	-4.01308
AT3G55900	17.6998	0.000525889	0.0119605	0	#NUM!
AT3G55920	17.2875	0.000603413	0.0128448	2.68413	1.42445
AT3G55950	41.0371	1.85e-05	0.00258216	6.41762	2.68204
AT3G55960	19.4846	0.000417703	0.0114422	2.51986	1.33334
AT3G55980	13.5678	0.00130286	0.0192262	2.05492	1.03908
AT3G56000	14.5176	0.00109459	0.0176988	2.14391	1.10024
AT3G56020	11.6455	0.00204108	0.0241478	0.0998009	-3.3248
AT3G56070	8.91284	0.00444432	0.036433	0.0424425	-4.55835
AT3G56120	17.6378	0.000540931	0.0122382	0.076009	-3.71769
AT3G56130	10.45	0.00285045	0.0295738	0.153364	-2.70497
AT3G56220	16.179	0.000790859	0.0154813	0	#NUM!
AT3G56410	54.9809	0	0	12.3227	3.62325
AT3G56460	8.67519	0.00471333	0.0374403	0.174558	-2.51822
AT3G56490	28.8773	7.98e-05	0.00491103	0.0346197	-4.85226
AT3G56510	8.26102	0.00543708	0.0406664	0.150992	-2.72745
AT3G56520	7.90616	0.00606827	0.0422603	0	#NUM!
AT3G56570	11.3587	0.00220075	0.0251921	0	#NUM!
AT3G56590	16.1406	0.000801273	0.0155793	2.41096	1.26961
AT3G56680	21.5557	0.000311831	0.0101296	0.123237	-3.02049
AT3G56790	13.7045	0.00123923	0.0187238	2.54426	1.34724
AT3G56825	9.80615	0.00340006	0.0323802	Inf	#VALUE!
AT3G57050	11.538	0.00208562	0.0244739	0.156454	-2.67619
AT3G57220	7.37012	0.00722592	0.0464485	0.102704	-3.28344
AT3G57310	7.90616	0.00606827	0.0422603	0	#NUM!
AT3G57330	7.05227	0.00808678	0.0491772	2.06519	1.04628
AT3G57450	15.434	0.000938386	0.0164503	0.101991	-3.29349
AT3G57530	11.5502	0.00208562	0.0244739	2.39093	1.25757
AT3G57630	15.5852	0.000907723	0.0163477	2.46061	1.29902
AT3G57860	10.5273	0.00280185	0.0293644	0.0857048	-3.54448
AT3G57880	16.1987	0.000790859	0.0154813	0.0753004	-3.7312
AT3G57940	12.3093	0.00170553	0.0219182	0.114357	-3.12838
AT3G58120	17.2712	0.000603413	0.0128448	3.88846	1.9592
AT3G58180	9.6267	0.00358403	0.0329135	0.164052	-2.60777
AT3G58250	9.50325	0.00371883	0.0329135	0	#NUM!
AT3G58460	8.52758	0.00494706	0.0385065	0.182328	-2.45539
AT3G58470	19.7617	0.000391091	0.0111002	0	#NUM!
AT3G58560	10.9914	0.00242291	0.026829	0.148256	-2.75384
AT3G58620	27.143	0.000104715	0.00583871	3.77182	1.91526
AT3G58640	15.9723	0.000821522	0.0157603	2.34038	1.22674
AT3G58680	8.28378	0.00540584	0.0405637	0.154962	-2.69002
AT3G59090	8.49004	0.00501012	0.0388055	0.0606002	-4.04453
AT3G59280	8.98821	0.00434249	0.0359483	0.178506	-2.48595
AT3G59370	7.04575	0.00810472	0.0492235	0	#NUM!
AT3G59480	27.7065	9.78e-05	0.00550489	0.0436746	-4.51706
AT3G59500	15.3873	0.000943014	0.0164646	0.107654	-3.21553
AT3G59600	7.84486	0.00617182	0.0426097	0.133219	-2.90813
AT3G59650	10.7543	0.0026092	0.0280473	0.0666987	-3.9062
AT3G59700	7.88877	0.00609025	0.0423622	8.56341	3.09818
AT3G59840	8.81062	0.00456292	0.0369242	0	#NUM!
AT3G59890	17.2336	0.000603413	0.0128448	0.0912866	-3.45345
AT3G60200	12.4214	0.00165635	0.0216402	2.24169	1.16459
AT3G60210	8.36083	0.00530171	0.0402459	0.217869	-2.19847
AT3G60220	9.84997	0.00337287	0.0323383	3.06007	1.61357
AT3G60250	7.64734	0.00656118	0.0438764	0.121711	-3.03847
AT3G60260	8.76748	0.00462135	0.0371137	0.128013	-2.96563
AT3G60340	7.97864	0.00592421	0.0422603	0.157051	-2.6707
AT3G60500	7.23247	0.00763668	0.0480175	0.186378	-2.42369
AT3G60860	10.2367	0.00298756	0.0301459	3.19359	1.67518
AT3G60880	9.84596	0.00337749	0.0323383	0.165067	-2.59888
AT3G60910	10.6898	0.00266994	0.0284175	0.0967224	-3.37001
AT3G60972	8.47746	0.00505583	0.0388055	0	#NUM!
AT3G61110	13.0298	0.00142204	0.0199351	0.0632562	-3.98265
AT3G61270	19.1678	0.000452415	0.0116196	2.6045	1.38101
AT3G61410	9.66155	0.0035499	0.0329135	2.69923	1.43255
AT3G61620	10.7482	0.00262308	0.028144	0.0777114	-3.68573
AT3G61770	9.04374	0.0042748	0.0357129	0	#NUM!
AT3G61800	17.4955	0.00056523	0.0126391	2.51	1.32769
AT3G62030	14.1748	0.00113972	0.0178766	0.105722	-3.24165
AT3G62260	13.9755	0.00118658	0.0182473	0.0963567	-3.37547
AT3G62600	9.4542	0.00378131	0.0332283	3.23988	1.69594
AT3G62790	11.1126	0.00235233	0.0263172	0.19933	-2.32677
AT3G62850	8.11366	0.00571189	0.0416758	32.0228	5.00103
AT3G62970	7.096	0.00792363	0.0486821	0	#NUM!
AT3G63052	8.30189	0.0053775	0.0404834	45.3882	5.50424
AT3G63250	18.9006	0.000452415	0.0116196	0.0703237	-3.82984
AT3G63260	15.0951	0.00101244	0.0172244	0.144549	-2.79037
AT3G63470	25.9184	0.000135956	0.00663842	3.72531	1.89736
AT3G66656	34.6881	3.18e-05	0.00258216	0	#NUM!
AT4G00200	17.1078	0.000603413	0.0128448	0	#NUM!
AT4G00234	9.50325	0.00371883	0.0329135	0	#NUM!
AT4G00480	46.4926	6.94e-06	0.00179105	13.8538	3.79221
AT4G00620	19.2711	0.000436216	0.0116196	0.0977005	-3.35549
AT4G01120	7.39752	0.00712699	0.0460696	0.0941564	-3.4088
AT4G01140	31.8523	5.96e-05	0.00438298	5.85311	2.5492
AT4G01150	36.5245	2.72e-05	0.00258216	0	#NUM!
AT4G01360	10.8523	0.00254382	0.0275501	0	#NUM!
AT4G01560	7.4565	0.00701186	0.045581	0.184365	-2.43937
AT4G01630	23.6916	0.00020943	0.00806236	14.045	3.81198
AT4G01730	8.11213	0.00571189	0.0416758	0.0445316	-4.48903
AT4G01985	34.8732	3.18e-05	0.00258216	819.129	9.67795
AT4G01990	20.8923	0.000329766	0.0102703	0	#NUM!
AT4G02000	34.6881	3.18e-05	0.00258216	0	#NUM!
AT4G02010	12.8252	0.00150246	0.0205134	0.105026	-3.25118
AT4G02060	22.9918	0.000227943	0.00840085	0.0587041	-4.0904
AT4G02090	8.214	0.00553312	0.0410973	0.0556832	-4.16661
AT4G02100	20.5874	0.000354064	0.0107937	3.22089	1.68746
AT4G02130	11.9641	0.00188603	0.023319	4.13003	2.04615
AT4G02220	14.4628	0.00109459	0.0176988	0.0428536	-4.54444
AT4G02350	9.72429	0.00346948	0.0327095	2.0127	1.00913
AT4G02420	10.4671	0.00284351	0.029555	Inf	#VALUE!
AT4G02465	17.6998	0.000525889	0.0119605	0	#NUM!
AT4G02500	7.37553	0.00720972	0.0464307	2.91929	1.54562
AT4G02590	20.7167	0.000336708	0.0103559	0.0913116	-3.45306
AT4G02660	17.3623	0.000588371	0.0128448	3.67955	1.87953
AT4G02820	18.8847	0.000452415	0.0116196	0.0237472	-5.3961
AT4G02840	21.4901	0.000311831	0.0101296	0.065963	-3.9222
AT4G02970	22.5458	0.000237778	0.0085625	1067.72	10.0603
AT4G02990	7.94584	0.00600289	0.0422603	0.0649419	-3.94471
AT4G03038	9.50325	0.00371883	0.0329135	0	#NUM!
AT4G03210	21.3125	0.000316459	0.0101296	0.0488539	-4.35538
AT4G03320	17.313	0.000594157	0.0128448	0.104852	-3.25357
AT4G03390	27.2477	9.78e-05	0.00550489	3.5611	1.83232
AT4G03566	9.50325	0.00371883	0.0329135	0	#NUM!
AT4G04402	15.5444	0.000919294	0.0163477	0	#NUM!
AT4G04670	11.3285	0.00220943	0.0252412	0.0773649	-3.69218
AT4G04740	11.3461	0.00220075	0.0251921	6.11863	2.61321
AT4G04840	30.1211	7.98e-05	0.00491103	0.0176691	-5.82263
AT4G04850	9.77925	0.00343708	0.032623	0	#NUM!
AT4G05100	12.0975	0.00180561	0.0227147	0.0297172	-5.07256
AT4G05475	9.71964	0.00347816	0.0327095	0	#NUM!
AT4G05631	21.1661	0.000316459	0.0101296	4.14494	2.05135
AT4G06688	9.52932	0.00370495	0.0329135	Inf	#VALUE!
AT4G07408	24.1307	0.000183396	0.00735499	0	#NUM!
AT4G07675	7.63677	0.00657449	0.0438764	0	#NUM!
AT4G08380	26.0526	0.000135956	0.00663842	Inf	#VALUE!
AT4G08395	8.59384	0.00483656	0.0379827	Inf	#VALUE!
AT4G08400	19.9476	0.00037547	0.0108528	16.44	4.03914
AT4G08410	14.7011	0.00107434	0.0175852	12.293	3.61976
AT4G08580	9.72789	0.00346485	0.032691	2.10874	1.07638
AT4G08770	33.0339	5.96e-05	0.00438298	0.0268787	-5.21739
AT4G08790	8.79675	0.00459242	0.0370761	0	#NUM!
AT4G08810	23.5164	0.00020943	0.00806236	4.86116	2.2813
AT4G08850	17.6902	0.000525889	0.0119605	2.42615	1.27867
AT4G08980	9.9666	0.00324212	0.0315896	0.139242	-2.84434
AT4G09020	14.5168	0.00109459	0.0176988	0.147982	-2.7565
AT4G09160	8.86564	0.00451663	0.0368081	0.168914	-2.56564
AT4G09180	8.73768	0.00464912	0.0371865	0	#NUM!
AT4G09200	7.89678	0.0060729	0.0422755	Inf	#VALUE!
AT4G09250	8.04632	0.00582528	0.0421605	Inf	#VALUE!
AT4G09310	10.5315	0.00280185	0.0293644	Inf	#VALUE!
AT4G09466	24.1307	0.000183396	0.00735499	0	#NUM!
AT4G09530	15.5444	0.000919294	0.0163477	0	#NUM!
AT4G09630	32.0783	5.96e-05	0.00438298	7.43149	2.89365
AT4G10140	10.4345	0.00287475	0.0296035	0.0331568	-4.91455
AT4G10370	22.2718	0.000260341	0.00929752	3.95448	1.98349
AT4G10450	15.4821	0.000938386	0.0164503	0.0437437	-4.51478
AT4G10603	17.6998	0.000525889	0.0119605	0	#NUM!
AT4G10640	14.9914	0.00102864	0.0173463	0.104899	-3.25293
AT4G10790	19.1587	0.000452415	0.0116196	2.69779	1.43178
AT4G10850	7.90616	0.00606827	0.0422603	0	#NUM!
AT4G10925	13.3902	0.00132253	0.0192262	0	#NUM!
AT4G11210	13.909	0.00118658	0.0182473	0.127297	-2.97373
AT4G11240	12.6786	0.00154816	0.0207764	0.114241	-3.12985
AT4G11290	28.6585	8.85e-05	0.00542553	0.0479758	-4.38155
AT4G11360	7.25676	0.00755742	0.0476578	0.0991335	-3.33448
AT4G11655	34.6881	3.18e-05	0.00258216	0	#NUM!
AT4G11670	7.0483	0.00809141	0.0491772	0.168042	-2.5731
AT4G11680	7.70032	0.00639803	0.0435565	0	#NUM!
AT4G11780	9.73636	0.00345386	0.032623	2.69701	1.43136
AT4G11910	34.6881	3.18e-05	0.00258216	0	#NUM!
AT4G12000	17.5316	0.000558288	0.0125325	0.107398	-3.21896
AT4G12010	27.9153	9.78e-05	0.00550489	3.48311	1.80037
AT4G12400	9.76466	0.00345386	0.032623	0.0567516	-4.1392
AT4G12600	7.6587	0.00652762	0.0438764	0.0589397	-4.08462
AT4G12610	37.0171	2.72e-05	0.00258216	5.41962	2.43819
AT4G12720	16.9144	0.000639283	0.0133615	2.54047	1.34509
AT4G12730	9.22704	0.00402256	0.0344891	3.49085	1.80358
AT4G12790	9.37952	0.00387966	0.0338004	0.162881	-2.61811
AT4G13040	7.90413	0.00606827	0.0422603	2.85857	1.51529
AT4G13130	27.6384	9.78e-05	0.00550489	4.73742	2.2441
AT4G13180	7.05136	0.00808678	0.0491772	3.01579	1.59254
AT4G13266	7.21738	0.00766561	0.0480944	Inf	#VALUE!
AT4G13340	23.7936	0.000200752	0.00790433	64.1243	6.0028
AT4G13520	12.8496	0.00148684	0.0204455	0.0817843	-3.61203
AT4G13580	17.9858	0.000518947	0.0119605	0.0471388	-4.40694
AT4G13640	9.30361	0.00393462	0.034039	0	#NUM!
AT4G13720	16.514	0.000716806	0.0144912	0.109269	-3.19405
AT4G13810	9.84263	0.00337749	0.0323383	Inf	#VALUE!
AT4G13820	24.1307	0.000183396	0.00735499	0	#NUM!
AT4G13890	7.15455	0.00782007	0.0484698	0.060394	-4.04945
AT4G14130	42.591	1.16e-05	0.00258216	0.0191503	-5.70649
AT4G14272	7.90616	0.00606827	0.0422603	0	#NUM!
AT4G14350	19.5155	0.000417703	0.0114422	3.07585	1.62098
AT4G14368	31.4126	6.54e-05	0.00470833	35.4902	5.14935
AT4G14370	19.4479	0.000417703	0.0114422	2.76333	1.46641
AT4G14465	10.0522	0.0031212	0.0307407	0.112561	-3.15122
AT4G14510	32.5283	5.96e-05	0.00438298	5.56758	2.47705
AT4G14713	7.8323	0.00617761	0.0426097	0	#NUM!
AT4G14720	10.9945	0.00242291	0.026829	0	#NUM!
AT4G14750	31.2412	6.54e-05	0.00470833	4.7755	2.25565
AT4G14760	25.192	0.000148684	0.00687166	3.08227	1.62399
AT4G15160	9.44785	0.00378594	0.0332351	25.0027	4.64401
AT4G15340	7.95179	0.00598901	0.0422603	0.120692	-3.05059
AT4G15530	14.4321	0.00110616	0.017786	0.0761202	-3.71558
AT4G15550	16.6274	0.000666474	0.013617	2.74442	1.4565
AT4G15770	18.5083	0.000480185	0.0119605	0.0837239	-3.57822
AT4G15910	8.34541	0.00532427	0.0403457	0.0382246	-4.70936
AT4G16110	19.2107	0.000447787	0.0116196	3.17292	1.66581
AT4G16141	7.2316	0.00763668	0.0480175	0.130753	-2.93509
AT4G16370	16.5089	0.000732427	0.0147381	0.0843633	-3.56724
AT4G16410	7.63677	0.00657449	0.0438764	0	#NUM!
AT4G16563	8.21967	0.00552849	0.0410973	2.25128	1.17075
AT4G16650	8.61304	0.00482731	0.0379827	2.01075	1.00773
AT4G16660	10.7153	0.00264391	0.0282972	5.59833	2.485
AT4G16915	7.90616	0.00606827	0.0422603	0	#NUM!
AT4G17040	17.8565	0.000518947	0.0119605	0.0689294	-3.85874
AT4G17080	8.71983	0.00467284	0.0372727	2.02065	1.01482
AT4G17100	43.012	1.16e-05	0.00258216	9.21936	3.20467
AT4G17140	12.7512	0.00153023	0.0206964	4.28636	2.09975
AT4G17215	18.743	0.000452415	0.0116196	0	#NUM!
AT4G17260	7.25918	0.00755048	0.0476314	0.220866	-2.17876
AT4G17510	18.3391	0.000495806	0.0119605	0.0861399	-3.53717
AT4G17770	11.9776	0.0018814	0.023319	0.149361	-2.74313
AT4G17790	8.14536	0.00562511	0.0413042	0.178703	-2.48436
AT4G18290	7.23025	0.00764131	0.0480291	Inf	#VALUE!
AT4G18335	34.6881	3.18e-05	0.00258216	0	#NUM!
AT4G18380	17.2251	0.000603413	0.0128448	2.1894	1.13053
AT4G18430	18.127	0.000518947	0.0119605	0.108687	-3.20175
AT4G18440	9.80943	0.00340006	0.0323802	0.205829	-2.28048
AT4G18593	7.19122	0.00772925	0.048231	0.12059	-3.05181
AT4G18670	25.2693	0.000148684	0.00687166	13.3291	3.73651
AT4G18690	8.98545	0.00435464	0.0359799	Inf	#VALUE!
AT4G18725	24.1307	0.000183396	0.00735499	0	#NUM!
AT4G18760	22.4499	0.000237778	0.0085625	13.6819	3.77419
AT4G18820	8.67058	0.00471333	0.0374403	2.41875	1.27426
AT4G18920	9.50325	0.00371883	0.0329135	0	#NUM!
AT4G18980	7.90616	0.00606827	0.0422603	0	#NUM!
AT4G19190	17.2449	0.000603413	0.0128448	2.3756	1.24829
AT4G19400	15.5444	0.000919294	0.0163477	0	#NUM!
AT4G19450	12.91	0.00147064	0.0204306	0	#NUM!
AT4G19610	14.4481	0.00110616	0.017786	0.103362	-3.27422
AT4G19660	10.481	0.00283425	0.0295476	2.0151	1.01085
AT4G19680	19.5834	0.000404397	0.0113474	0.0378164	-4.72485
AT4G19900	9.55466	0.00365982	0.0329135	2.37858	1.2501
AT4G19905	9.50325	0.00371883	0.0329135	0	#NUM!
AT4G20020	23.0857	0.000227943	0.00840085	0.0670017	-3.89966
AT4G20140	9.76126	0.00345386	0.032623	0.127824	-2.96777
AT4G20200	7.90616	0.00606827	0.0422603	0	#NUM!
AT4G20300	16.8592	0.000639283	0.0133615	3.53674	1.82242
AT4G20320	12.2277	0.00174313	0.0221969	0.134398	-2.89542
AT4G20325	11.2598	0.00225456	0.0255039	0	#NUM!
AT4G20460	11.3681	0.00219555	0.0251921	3.28432	1.71559
AT4G20680	15.5444	0.000919294	0.0163477	0	#NUM!
AT4G20840	19.2496	0.000436216	0.0116196	3.16725	1.66323
AT4G20880	7.3497	0.00727278	0.0466283	2.12754	1.08918
AT4G21020	8.39682	0.00520509	0.0397043	Inf	#VALUE!
AT4G21090	10.8977	0.00250969	0.0273346	0.135463	-2.88402
AT4G21100	7.29817	0.00746138	0.0472591	0.236525	-2.07993
AT4G21110	10.3489	0.00289442	0.0296035	0.12288	-3.02468
AT4G21180	15.6143	0.000907723	0.0163477	4.01778	2.0064
AT4G21410	7.0745	0.00800521	0.0489459	0.261908	-1.93287
AT4G21430	9.71388	0.00347816	0.0327095	2.16904	1.11706
AT4G21490	34.6881	3.18e-05	0.00258216	0	#NUM!
AT4G21540	9.422	0.00380561	0.033357	2.02913	1.02086
AT4G21920	15.5444	0.000919294	0.0163477	0	#NUM!
AT4G22010	8.9781	0.00435464	0.0359799	2.70535	1.43582
AT4G22080	8.41902	0.00515939	0.0394253	0.14743	-2.7619
AT4G22110	9.12363	0.0041562	0.0350953	0	#NUM!
AT4G22115	17.6998	0.000525889	0.0119605	0	#NUM!
AT4G22120	30.6865	7.98e-05	0.00491103	0.0296472	-5.07596
AT4G22214	17.7325	0.000525889	0.0119605	3.12587	1.64426
AT4G22220	7.44688	0.00703384	0.0456381	0.0912785	-3.45358
AT4G22310	9.61194	0.00360544	0.0329135	0.142637	-2.80958
AT4G22380	22.181	0.000274805	0.00969388	0.0818843	-3.61027
AT4G22485	13.6893	0.00124501	0.0187948	77.2487	6.27144
AT4G22610	9.75269	0.00345386	0.032623	0	#NUM!
AT4G22640	8.66762	0.00472028	0.0374438	0	#NUM!
AT4G22810	21.3894	0.000311831	0.0101296	2.75834	1.4638
AT4G22910	28.943	7.98e-05	0.00491103	3.97971	1.99266
AT4G23240	8.12172	0.00569395	0.0416328	Inf	#VALUE!
AT4G23260	7.63677	0.00657449	0.0438764	0	#NUM!
AT4G23440	23.2832	0.000218687	0.00827133	2.81209	1.49164
AT4G23590	23.3221	0.000218687	0.00827133	0.0579476	-4.10911
AT4G23690	33.5779	4.11e-05	0.00327189	0.00869698	-6.84527
AT4G23750	7.82955	0.00617761	0.0426097	0.150362	-2.73349
AT4G23760	8.89023	0.00447903	0.0366225	0	#NUM!
AT4G23810	7.34534	0.00728377	0.0466642	10.3912	3.3773
AT4G23870	26.7972	0.000118021	0.0063354	5.66468	2.50199
AT4G23920	19.2405	0.000436216	0.0116196	0.0462112	-4.43561
AT4G24100	15.8584	0.000856812	0.0161681	2.33206	1.22161
AT4G24170	41.4951	1.85e-05	0.00258216	14.5929	3.8672
AT4G24230	10.7744	0.00259531	0.027985	4.68311	2.22747
AT4G24390	9.01779	0.00430489	0.0358257	2.02	1.01436
AT4G24440	10.9389	0.00245936	0.0270248	0	#NUM!
AT4G24450	12.2105	0.00174776	0.0221969	20.5045	4.35787
AT4G24805	18.5468	0.000475557	0.0119605	2.44867	1.292
AT4G24973	17.6998	0.000525889	0.0119605	0	#NUM!
AT4G25010	17.6998	0.000525889	0.0119605	0	#NUM!
AT4G25020	9.50325	0.00371883	0.0329135	0	#NUM!
AT4G25040	15.5444	0.000919294	0.0163477	0	#NUM!
AT4G25070	20.9993	0.000329766	0.0102703	3.02668	1.59773
AT4G25130	9.25218	0.00400752	0.0344455	0.205256	-2.2845
AT4G25200	52.0756	0	0	0	#NUM!
AT4G25220	8.80198	0.00459242	0.0370761	0.201518	-2.31102
AT4G25250	30.6918	7.98e-05	0.00491103	9.95248	3.31506
AT4G25260	12.7712	0.00153023	0.0206964	2.00405	1.00292
AT4G25350	13.4701	0.00131791	0.0192262	6.20382	2.63316
AT4G25670	34.6881	3.18e-05	0.00258216	0	#NUM!
AT4G25750	8.59384	0.00483656	0.0379827	Inf	#VALUE!
AT4G25790	10.3256	0.0029164	0.0297229	0.0973437	-3.36077
AT4G25810	21.4239	0.000311831	0.0101296	0.041044	-4.60668
AT4G25835	26.4993	0.00012265	0.00646342	5.08019	2.34488
AT4G25845	7.63677	0.00657449	0.0438764	0	#NUM!
AT4G25880	11.2156	0.00228117	0.0257208	0.153438	-2.70427
AT4G25890	7.58347	0.0067035	0.0444406	0.151884	-2.71896
AT4G26040	7.90616	0.00606827	0.0422603	0	#NUM!
AT4G26320	43.3939	6.94e-06	0.00179105	0.0241659	-5.37088
AT4G26380	8.37303	0.00527047	0.0400792	Inf	#VALUE!
AT4G26450	16.5565	0.000698293	0.0141667	2.6977	1.43173
AT4G26455	25.552	0.000135956	0.00663842	3.51472	1.81341
AT4G26470	23.841	0.000200752	0.00790433	3.54215	1.82462
AT4G26480	16.92	0.000634076	0.0133615	0.0945336	-3.40303
AT4G26540	13.0828	0.00141047	0.0198858	3.85979	1.94852
AT4G26630	12.8227	0.00150246	0.0205134	4.86045	2.28109
AT4G26670	11.96	0.00188603	0.023319	0.0540375	-4.2099
AT4G26701	17.6998	0.000525889	0.0119605	0	#NUM!
AT4G26730	7.90616	0.00606827	0.0422603	0	#NUM!
AT4G26790	8.47746	0.00505583	0.0388055	0	#NUM!
AT4G26840	8.50362	0.0049893	0.0387421	0.137405	-2.86349
AT4G26870	7.39743	0.00713277	0.0460897	0.147025	-2.76587
AT4G26880	31.057	7.06e-05	0.00491103	0.0255831	-5.28867
AT4G27050	10.277	0.00295806	0.0299707	0.0737548	-3.76112
AT4G27100	15.3847	0.000943014	0.0164646	2.66268	1.41288
AT4G27230	15.2094	0.00099219	0.0170308	0.153933	-2.69963
AT4G27330	34.6881	3.18e-05	0.00258216	0	#NUM!
AT4G27400	10.713	0.00264854	0.0283292	0.0587487	-4.0893
AT4G27430	11.6714	0.00203066	0.0240576	2.46031	1.29884
AT4G27480	9.94324	0.00325889	0.0316283	2.37978	1.25083
AT4G27490	11.1972	0.0022858	0.0257227	0.11465	-3.12469
AT4G27585	10.097	0.00309228	0.0306655	0.140009	-2.8364
AT4G27595	27.087	0.000113393	0.00626198	3.40286	1.76675
AT4G27680	10.213	0.00300087	0.0302031	0.221117	-2.17712
AT4G28100	15.0144	0.00102864	0.0173463	0.0980408	-3.35047
AT4G28290	10.3382	0.00290483	0.0296574	0	#NUM!
AT4G28410	14.5321	0.00109459	0.0176988	0.0511996	-4.28772
AT4G28450	18.776	0.000452415	0.0116196	0.0961191	-3.37903
AT4G28510	8.71904	0.00467284	0.0372727	0.159102	-2.65198
AT4G28530	7.63677	0.00657449	0.0438764	0	#NUM!
AT4G28570	23.8093	0.000200752	0.00790433	3.64117	1.8644
AT4G28630	10.2062	0.0030055	0.0302031	2.41925	1.27456
AT4G28650	43.6124	6.94e-06	0.00179105	6.59	2.72028
AT4G28720	20.9529	0.000329766	0.0102703	0.0462087	-4.43569
AT4G28760	11.7564	0.00196876	0.0237707	0.19589	-2.35189
AT4G28850	35.2466	2.72e-05	0.00258216	0.0340127	-4.87778
AT4G28890	35.2948	2.72e-05	0.00258216	5.77868	2.53074
AT4G28910	8.9557	0.00437373	0.0360515	0.153531	-2.7034
AT4G29030	7.90616	0.00606827	0.0422603	0	#NUM!
AT4G29360	13.1778	0.00139601	0.0197787	0.0821018	-3.60644
AT4G29510	18.1691	0.000512005	0.0119605	0.0398549	-4.6491
AT4G29520	27.7169	9.78e-05	0.00550489	4.34002	2.1177
AT4G29780	7.5601	0.00679028	0.0448834	2.95304	1.5622
AT4G29830	10.0626	0.0031212	0.0307407	0.109733	-3.18793
AT4G30060	13.3477	0.00134336	0.019431	2.01838	1.0132
AT4G30067	24.1307	0.000183396	0.00735499	0	#NUM!
AT4G30097	8.21578	0.00553312	0.0410973	11.0239	3.46256
AT4G30220	15.6189	0.000907723	0.0163477	0.101375	-3.30223
AT4G30400	18.243	0.000495806	0.0119605	4.25479	2.08909
AT4G30410	42.417	1.16e-05	0.00258216	6.55788	2.71323
AT4G30470	23.117	0.000227943	0.00840085	3.25648	1.70331
AT4G30760	16.2903	0.000776396	0.0153547	0.0678839	-3.88079
AT4G30800	28.7178	7.98e-05	0.00491103	0.031711	-4.97887
AT4G30950	17.2222	0.000603413	0.0128448	0.130579	-2.93701
AT4G30980	17.7323	0.000525889	0.0119605	2.75238	1.46068
AT4G31100	7.0033	0.00821637	0.0497269	0.139473	-2.84194
AT4G31120	7.18637	0.00772925	0.048231	0.150907	-2.72827
AT4G31320	20.9387	0.000329766	0.0102703	3.77493	1.91645
AT4G31500	13.1839	0.00139601	0.0197787	0.0397453	-4.65307
AT4G31530	7.02128	0.00816835	0.0495056	0	#NUM!
AT4G31550	16.4454	0.000738212	0.0147856	3.53907	1.82337
AT4G31570	24.9241	0.000148684	0.00687166	4.5997	2.20154
AT4G31580	9.35053	0.00389355	0.0338702	0.163269	-2.61468
AT4G31695	24.1307	0.000183396	0.00735499	0	#NUM!
AT4G31720	15.8668	0.000856812	0.0161681	0.113278	-3.14206
AT4G31780	15.3023	0.000962106	0.0166466	0.154052	-2.69851
AT4G31810	19.3963	0.000417703	0.0114422	0.0721037	-3.79378
AT4G31840	31.9801	5.96e-05	0.00438298	0.0136972	-6.18998
AT4G31985	7.09281	0.00792826	0.0486821	0.0932265	-3.42312
AT4G32030	32.786	5.96e-05	0.00438298	5.17448	2.37142
AT4G32210	66.6137	0	0	19.0482	4.25158
AT4G32300	12.4095	0.00165635	0.0216402	3.98159	1.99334
AT4G32375	34.6881	3.18e-05	0.00258216	0	#NUM!
AT4G32520	23.8553	0.000200752	0.00790433	0.030917	-5.01546
AT4G32570	10.0929	0.00309228	0.0306655	0	#NUM!
AT4G32605	11.2082	0.00228117	0.0257208	0.0671142	-3.89724
AT4G32915	9.34586	0.00390281	0.0338825	0.0323091	-4.95192
AT4G33060	9.26197	0.00399826	0.0344173	0.149038	-2.74625
AT4G33270	10.6973	0.00266011	0.0283652	0.0862221	-3.5358
AT4G33400	12.1923	0.00174776	0.0221969	0.0798059	-3.64736
AT4G33560	7.63677	0.00657449	0.0438764	0	#NUM!
AT4G33590	12.159	0.00176338	0.0222807	Inf	#VALUE!
AT4G33670	8.26425	0.00543708	0.0406664	0	#NUM!
AT4G33740	17.3635	0.000588371	0.0128448	3.74899	1.9065
AT4G33905	44.8846	6.94e-06	0.00179105	0.0187065	-5.74031
AT4G34150	13.3315	0.00134336	0.019431	2.45173	1.2938
AT4G34290	9.4599	0.00377611	0.0332163	0.0861002	-3.53784
AT4G34555	15.6405	0.000907723	0.0163477	0.12322	-3.02069
AT4G34570	17.9406	0.000518947	0.0119605	0.0679726	-3.8789
AT4G34660	7.212	0.00767718	0.0481146	0.278855	-1.84241
AT4G34740	8.03963	0.00583685	0.0421605	0.112199	-3.15587
AT4G34970	10.2217	0.00300087	0.0302031	0	#NUM!
AT4G35050	14.2865	0.00112872	0.01785	0.118064	-3.08236
AT4G35110	29.1999	7.98e-05	0.00491103	3.44202	1.78325
AT4G35150	8.76765	0.00462135	0.0371137	Inf	#VALUE!
AT4G35200	15.19	0.00099219	0.0170308	2.51512	1.33063
AT4G35380	9.5397	0.00369048	0.0329135	2.35143	1.23354
AT4G35480	7.66441	0.00650101	0.0438764	0.0339075	-4.88225
AT4G35510	17.2519	0.000603413	0.0128448	4.52365	2.17749
AT4G35620	8.02623	0.00587388	0.0422603	0	#NUM!
AT4G35985	11.5053	0.00213306	0.0249122	3.44934	1.78632
AT4G36020	8.79739	0.00459242	0.0370761	0.211059	-2.24428
AT4G36590	9.50325	0.00371883	0.0329135	0	#NUM!
AT4G36620	20.2381	0.000365635	0.0108528	0.0606037	-4.04445
AT4G36650	21.3192	0.000316459	0.0101296	0.0227091	-5.46058
AT4G36710	11.4976	0.00213827	0.0249225	0.0283782	-5.13907
AT4G36880	29.1181	7.98e-05	0.00491103	5.90102	2.56096
AT4G36890	16.1758	0.000790859	0.0154813	2.53505	1.34201
AT4G36930	10.7155	0.00264391	0.0282972	0.121366	-3.04256
AT4G37160	7.56225	0.00679028	0.0448834	0.0796676	-3.64986
AT4G37180	18.4955	0.000480185	0.0119605	2.55275	1.35205
AT4G37250	12.8254	0.00150246	0.0205134	0	#NUM!
AT4G37260	23.5004	0.00020943	0.00806236	3.30572	1.72496
AT4G37400	8.57868	0.00486665	0.0381497	2.58468	1.36998
AT4G37490	13.6931	0.00123923	0.0187238	0.084537	-3.56427
AT4G37740	7.9785	0.00592421	0.0422603	0	#NUM!
AT4G37790	13.4169	0.00132253	0.0192262	0	#NUM!
AT4G37820	19.5199	0.000417703	0.0114422	2.82163	1.49653
AT4G38060	9.18433	0.00406017	0.0345204	0.143574	-2.80014
AT4G38100	16.9944	0.000624241	0.0132393	0.0638613	-3.96891
AT4G38230	17.5726	0.000549609	0.0123859	2.7608	1.46509
AT4G38400	12.2936	0.00170553	0.0219182	2.33336	1.22241
AT4G38470	14.1442	0.00113972	0.0178766	2.94535	1.55844
AT4G38660	31.4586	6.54e-05	0.00470833	0.0390043	-4.68022
AT4G38770	10.7076	0.00265548	0.0283652	Inf	#VALUE!
AT4G38860	8.93836	0.00438993	0.036099	138.103	7.1096
AT4G39130	7.90616	0.00606827	0.0422603	0	#NUM!
AT4G39300	26.4358	0.000131328	0.00663842	0.0479136	-4.38342
AT4G39400	7.33587	0.00732311	0.0468339	2.4504	1.29302
AT4G39420	20.6862	0.000341336	0.0104796	3.23507	1.6938
AT4G39460	15.9516	0.000837142	0.0159537	0.0365978	-4.7721
AT4G39790	7.53182	0.00685797	0.0449697	0	#NUM!
AT4G39800	16.052	0.000812844	0.0156808	0.0666296	-3.90769
AT4G39810	9.50325	0.00371883	0.0329135	0	#NUM!
AT4G39900	10.9587	0.00245473	0.0270248	0.144124	-2.79462
AT4G39950	14.7966	0.00105756	0.0175852	0.0312573	-4.99966
AT4G39955	9.42333	0.00380561	0.033357	0.167579	-2.57709
AT4G39990	21.793	0.000306624	0.0101296	2.91128	1.54166
AT4G40030	17.3793	0.000583743	0.0128448	0.0672596	-3.89412
AT5G01020	9.2171	0.00402777	0.0344995	0.166301	-2.58813
AT5G01160	8.18378	0.0055875	0.0411679	0.180124	-2.47294
AT5G01330	16.2326	0.000781024	0.0154286	2.63146	1.39586
AT5G01340	9.31162	0.00392595	0.034015	0.21408	-2.22378
AT5G01350	29.6212	7.98e-05	0.00491103	0.0406661	-4.62003
AT5G01390	10.8851	0.00250969	0.0273346	0	#NUM!
AT5G01600	16.5977	0.000689037	0.0140283	0.119752	-3.06188
AT5G01810	18.055	0.000518947	0.0119605	2.42269	1.27661
AT5G01890	25.6489	0.000135956	0.00663842	3.60816	1.85126
AT5G02340	12.8936	0.00148221	0.0204306	91.7443	6.51955
AT5G02400	21.3829	0.000311831	0.0101296	3.49201	1.80406
AT5G02450	15.6708	0.000902517	0.0163477	4.24924	2.0872
AT5G02480	22.0678	0.000288111	0.010081	2.99936	1.58465
AT5G02490	10.9335	0.00247324	0.0271429	0.112582	-3.15095
AT5G02530	8.00446	0.00590223	0.0422603	0.157636	-2.66533
AT5G02610	7.4279	0.00705988	0.0457555	0.0525568	-4.24998
AT5G02740	9.95357	0.00325195	0.0316142	0.167821	-2.575
AT5G02840	18.2581	0.000495806	0.0119605	0.0786054	-3.66923
AT5G02980	9.84263	0.00337749	0.0323383	Inf	#VALUE!
AT5G03120	24.1307	0.000183396	0.00735499	0	#NUM!
AT5G03210	15.0137	0.00102864	0.0173463	0.0587425	-4.08945
AT5G03270	17.6998	0.000525889	0.0119605	0	#NUM!
AT5G03345	18.2397	0.000495806	0.0119605	0.0856222	-3.54587
AT5G03435	8.53998	0.00492392	0.0384244	Inf	#VALUE!
AT5G03510	12.2863	0.00170553	0.0219182	3.43285	1.77941
AT5G03610	22.7595	0.00023315	0.00853814	0	#NUM!
AT5G03740	13.1263	0.00139601	0.0197787	0.0453161	-4.46383
AT5G03750	34.6881	3.18e-05	0.00258216	0	#NUM!
AT5G04020	18.2382	0.000495806	0.0119605	4.47822	2.16293
AT5G04130	22.9205	0.000227943	0.00840085	0.0996022	-3.32768
AT5G04200	53.2853	0	0	0	#NUM!
AT5G04290	24.4275	0.000183396	0.00735499	3.65433	1.86961
AT5G04460	38.9078	2.72e-05	0.00258216	5.42808	2.44044
AT5G04470	24.8119	0.000148684	0.00687166	3.56267	1.83296
AT5G04480	13.4702	0.00131791	0.0192262	2.95179	1.56159
AT5G04560	10.7178	0.00264391	0.0282972	2.08751	1.06178
AT5G04750	20.942	0.000329766	0.0102703	3.02558	1.59721
AT5G04760	22.1062	0.000288111	0.010081	3.22699	1.69019
AT5G04820	50.3979	0	0	14.8222	3.88969
AT5G04970	10.6701	0.00267457	0.0284492	4.66905	2.22313
AT5G05160	7.31727	0.00736419	0.0469358	3.25298	1.70176
[truncated: 495 more rows]

## Sheet: FEZ (EpiLRC)
gene	tt	pval	fdr	FC tcx2/WT	log2 FC tcx2/WT
AT1G01050	14.1728	0.000394613	0.0106352	0.093169	-3.42401
AT1G01140	8.14944	0.00523704	0.0425904	2.4483	1.29178
AT1G01190	11.1681	0.00137643	0.0217447	Inf	#VALUE!
AT1G01280	11.1747	0.00137643	0.0217447	Inf	#VALUE!
AT1G01290	12.4101	0.000818182	0.015924	0.0487172	-4.35942
AT1G01355	8.71352	0.00408687	0.037597	Inf	#VALUE!
AT1G01590	12.0582	0.000918519	0.0169441	Inf	#VALUE!
AT1G01610	13.6125	0.00050101	0.012272	Inf	#VALUE!
AT1G01830	10.4683	0.00179192	0.0245253	67.6423	6.07985
AT1G02080	10.0481	0.00221818	0.0275396	2.13728	1.09578
AT1G02140	12.1455	0.000881481	0.0165069	0.123538	-3.01697
AT1G02190	7.87394	0.00604444	0.046405	18.0804	4.17635
AT1G02360	14.9756	0.000323232	0.00965795	21.4354	4.42193
AT1G02380	13.7406	0.000482828	0.0121732	Inf	#VALUE!
AT1G02570	10.0701	0.00218182	0.0272269	212.773	7.73317
AT1G02730	11.1075	0.0014303	0.0222875	3.01693	1.59308
AT1G02800	10.8469	0.00153266	0.0226919	Inf	#VALUE!
AT1G02810	10.7505	0.00159529	0.0230897	2.11074	1.07775
AT1G02850	15.4545	0.000272727	0.00884279	71.0947	6.15167
AT1G03060	28.7042	3.90572e-05	0.00360248	5.8001	2.53608
AT1G03490	10.1233	0.00215758	0.0270826	Inf	#VALUE!
AT1G03860	8.03046	0.00556835	0.0441956	0.165544	-2.59472
AT1G03870	42.0954	1.0101e-05	0.00185185	8.27028	3.04794
AT1G04150	12.0582	0.000918519	0.0169441	Inf	#VALUE!
AT1G04160	13.8559	0.000465993	0.0119863	2.80604	1.48854
AT1G04220	8.02676	0.0055798	0.0442119	53.3178	5.73655
AT1G04300	10.2648	0.00200875	0.0262357	2.49501	1.31904
AT1G04340	10.9043	0.00150774	0.0225706	0.078086	-3.67879
AT1G04500	8.45965	0.00458384	0.0399004	Inf	#VALUE!
AT1G04540	8.34687	0.00478653	0.0406636	14.3219	3.84015
AT1G04620	9.69754	0.00259933	0.0298788	Inf	#VALUE!
AT1G04700	15.7307	0.000264646	0.0086755	2.91331	1.54266
AT1G05020	8.71739	0.00407609	0.037597	Inf	#VALUE!
AT1G05060	8.25619	0.00493805	0.0409894	0	#NUM!
AT1G05210	8.80901	0.00388889	0.03669	0.0523643	-4.25527
AT1G05240	34.8848	2.82828e-05	0.00360248	1140.3	10.1552
AT1G05250	25.5675	5.52189e-05	0.00448087	112.183	6.80972
AT1G05320	12.9159	0.000655892	0.0140955	2.64227	1.40178
AT1G05380	12.1547	0.000876094	0.0164475	3.38844	1.76062
AT1G05580	12.8842	0.000655892	0.0140955	Inf	#VALUE!
AT1G05600	10.7946	0.00156094	0.02286	Inf	#VALUE!
AT1G05620	8.69299	0.00410909	0.037597	0.115425	-3.11497
AT1G05630	9.31424	0.00305657	0.0322143	3.24703	1.69912
AT1G05650	15.4412	0.000272727	0.00884279	2.96115	1.56616
AT1G05660	17.9421	0.000187205	0.00811828	3.71975	1.8952
AT1G05730	7.73292	0.00660471	0.0491876	0	#NUM!
AT1G05780	9.38507	0.00296902	0.0319493	0	#NUM!
AT1G05785	9.97686	0.00225724	0.0276796	0	#NUM!
AT1G06090	41.5077	1.0101e-05	0.00185185	0.00256416	-8.6073
AT1G06350	8.55914	0.00437374	0.0388299	Inf	#VALUE!
AT1G06400	8.90424	0.00366599	0.0352591	3.13709	1.64943
AT1G07150	11.7272	0.00104781	0.0183059	9.79235	3.29166
AT1G07400	8.29557	0.00489899	0.0409894	26.1161	4.70687
AT1G07430	10.3552	0.00190438	0.0253632	Inf	#VALUE!
AT1G07830	7.86719	0.00606801	0.0465204	0.105512	-3.24452
AT1G07870	11.0916	0.00144377	0.0223275	4.34725	2.1201
AT1G08060	13.4063	0.00053468	0.012272	4.6007	2.20185
AT1G08100	8.20956	0.00503771	0.041423	Inf	#VALUE!
AT1G08115	38.2503	2.0202e-05	0.00340909	423.289	8.7255
AT1G08140	8.97537	0.00355084	0.0344641	Inf	#VALUE!
AT1G08190	12.9394	0.000645791	0.0140822	2.39935	1.26265
AT1G08300	8.43703	0.00462222	0.0399534	23.0277	4.5253
AT1G08340	11.0568	0.00145455	0.0223275	3.46789	1.79406
AT1G08410	8.53909	0.00442357	0.038962	0.134513	-2.89418
AT1G08480	8.33036	0.00482492	0.0408262	0.128755	-2.9573
AT1G08560	13.1292	0.000584512	0.0131515	4.14832	2.05253
AT1G08590	11.3003	0.00128148	0.0209351	3.71028	1.89153
AT1G08600	9.08729	0.00339327	0.034039	2.31909	1.21356
AT1G08800	10.8485	0.00153266	0.0226919	2.80722	1.48914
AT1G09080	10.6006	0.00169966	0.0238734	Inf	#VALUE!
AT1G09090	8.02498	0.00558586	0.0442119	84.1206	6.39439
AT1G09170	16.9428	0.000203367	0.00811828	2.46532	1.30177
AT1G09330	7.91643	0.00589697	0.0454909	0.149794	-2.73894
AT1G09550	7.78237	0.00639461	0.0480081	Inf	#VALUE!
AT1G09720	15.6148	0.000264646	0.0086755	Inf	#VALUE!
AT1G09830	11.8625	0.00101481	0.0181635	0.0916066	-3.44841
AT1G10030	11.2069	0.00137104	0.0217447	0.0780409	-3.67962
AT1G10340	8.30612	0.00488215	0.0409894	Inf	#VALUE!
AT1G10600	9.92603	0.00229158	0.0277796	0	#NUM!
AT1G11070	15.579	0.000264646	0.0086755	261.62	8.03133
AT1G11260	18.1219	0.000187205	0.00811828	2.99956	1.58475
AT1G11310	13.4564	0.00053468	0.012272	3.7151	1.8934
AT1G11410	8.24616	0.00496229	0.0410301	7.31006	2.86988
AT1G11475	8.97553	0.00355084	0.0344641	0.0733779	-3.76851
AT1G11600	13.0692	0.000616835	0.0137331	Inf	#VALUE!
AT1G11690	9.16871	0.00324781	0.033125	Inf	#VALUE!
AT1G11700	8.29871	0.00488754	0.0409894	8.40169	3.07068
AT1G12040	41.483	1.0101e-05	0.00185185	5.14918	2.36434
AT1G12740	7.71946	0.00664512	0.0493647	0.184871	-2.43541
AT1G13020	10.8506	0.00153266	0.0226919	2.83203	1.50183
AT1G13210	19.6594	0.000160269	0.00811828	3.64754	1.86692
AT1G13230	8.1255	0.00528283	0.0426127	Inf	#VALUE!
AT1G13500	9.88189	0.00233333	0.0280794	12.7795	3.67576
AT1G14220	8.54631	0.00439125	0.0388849	0.14508	-2.78508
AT1G14280	9.18718	0.00320875	0.0328847	Inf	#VALUE!
AT1G14450	9.43594	0.00285993	0.031297	0.123275	-3.02005
AT1G14580	8.71352	0.00408687	0.037597	Inf	#VALUE!
AT1G14620	12.8067	0.000687542	0.01446	0.0971901	-3.36305
AT1G14780	15.3612	0.000284175	0.00905579	17.1909	4.10357
AT1G14900	9.19332	0.00320875	0.0328847	0.104504	-3.25837
AT1G14960	18.7871	0.000181818	0.00811828	6.34793	2.66629
AT1G14980	9.35158	0.00301549	0.0320544	0.132341	-2.91766
AT1G15002	10.6247	0.0016835	0.0238734	32.9804	5.04354
AT1G15040	29.1855	3.90572e-05	0.00360248	14.1342	3.82112
AT1G15120	12.9666	0.000645791	0.0140822	0.135391	-2.8848
AT1G15150	8.00037	0.00565657	0.0444915	29.7552	4.89507
AT1G15180	10.7654	0.00158721	0.0230401	22.4901	4.49122
AT1G15210	14.5126	0.000349495	0.0098482	2.16346	1.11334
AT1G15250	12.9282	0.000655892	0.0140955	0.036624	-4.77107
AT1G15360	9.66006	0.0026202	0.0298788	Inf	#VALUE!
AT1G15405	153.078	0	0	3386.68	11.7257
AT1G15530	37.2996	2.0202e-05	0.00340909	Inf	#VALUE!
AT1G15550	12.655	0.000745455	0.0150204	Inf	#VALUE!
AT1G15930	14.6439	0.000349495	0.0098482	0.108429	-3.20518
AT1G15940	10.0378	0.00222357	0.0275396	3.15486	1.65758
AT1G16180	9.63966	0.00263906	0.0298788	0.11778	-3.08583
AT1G16290	10.563	0.00171582	0.0238734	Inf	#VALUE!
AT1G16440	12.3733	0.000826263	0.0160183	16.6943	4.06129
AT1G16610	13.0701	0.000616835	0.0137331	0.113819	-3.13519
AT1G16630	12.9158	0.000655892	0.0140955	2.65436	1.40836
AT1G16710	8.33518	0.00481953	0.0408262	2.61683	1.38782
AT1G16900	8.19162	0.00509697	0.0417485	0.0843766	-3.56701
AT1G16920	9.21823	0.0031697	0.032733	0.143752	-2.79834
AT1G16970	8.53305	0.00443704	0.0390575	0.11054	-3.17736
AT1G17220	19.0421	0.000175758	0.00811828	15.0802	3.91458
AT1G17340	16.9879	0.000203367	0.00811828	4.30088	2.10463
AT1G17360	12.3644	0.00083165	0.0160598	2.76474	1.46714
AT1G17440	9.45308	0.0028532	0.031297	2.64657	1.40412
AT1G17540	12.3498	0.00083771	0.0161558	Inf	#VALUE!
AT1G17610	8.26086	0.00493805	0.0409894	Inf	#VALUE!
AT1G17620	15.935	0.000259259	0.0086755	2.95874	1.56498
AT1G17860	9.87306	0.00235286	0.0282002	2.20824	1.1429
AT1G17880	13.5929	0.00050101	0.012272	0.116203	-3.10528
AT1G18350	11.3598	0.00123636	0.0204227	Inf	#VALUE!
AT1G18640	9.11837	0.00331919	0.033569	0.0716404	-3.80308
AT1G18740	11.4232	0.00115623	0.0193574	2.01505	1.01082
AT1G18800	8.98058	0.00353064	0.0343578	0.135961	-2.87874
AT1G18830	15.8984	0.000259259	0.0086755	Inf	#VALUE!
AT1G19090	10.5305	0.0017266	0.0238734	Inf	#VALUE!
AT1G19700	19.9515	0.000149495	0.00811828	9.41373	3.23477
AT1G19720	9.80525	0.00245657	0.0289283	24.1838	4.59597
AT1G19780	12.1007	0.000913131	0.0169441	Inf	#VALUE!
AT1G19835	11.5708	0.00110101	0.0187931	2.54069	1.34522
AT1G19870	9.2573	0.00312189	0.0324196	2.02511	1.018
AT1G19900	35.0016	2.82828e-05	0.00360248	16.7793	4.06861
AT1G19930	8.85846	0.0037771	0.0359321	Inf	#VALUE!
AT1G20010	11.4891	0.00114478	0.0193574	2.58499	1.37016
AT1G20190	24.7033	5.52189e-05	0.00448087	Inf	#VALUE!
AT1G20225	13.5071	0.000529293	0.012272	0.037905	-4.72147
AT1G20320	8.76466	0.0039899	0.0371473	Inf	#VALUE!
AT1G20440	30.8928	3.90572e-05	0.00360248	3.56886	1.83546
AT1G20500	7.86139	0.00608485	0.0465294	Inf	#VALUE!
AT1G20735	16.7361	0.000211448	0.00832891	Inf	#VALUE!
AT1G20920	15.2874	0.000289562	0.00912951	4.72773	2.24115
AT1G20925	9.91768	0.00229158	0.0277796	Inf	#VALUE!
AT1G20970	22.9549	8.68687e-05	0.006	3.49882	1.80687
AT1G21310	69.4823	0	0	11.5634	3.5315
AT1G21580	13.7206	0.000492929	0.012272	3.16855	1.66382
AT1G21630	8.93182	0.00363973	0.0350974	2.00644	1.00463
AT1G21670	9.77422	0.0024835	0.0290165	64.3263	6.00734
AT1G22140	8.51436	0.00450168	0.0394395	0	#NUM!
AT1G22260	10.0898	0.00216296	0.0270826	Inf	#VALUE!
AT1G22340	12.2244	0.000876094	0.0164475	Inf	#VALUE!
AT1G22530	54.4326	0	0	7.06001	2.81967
AT1G22550	8.73871	0.00403973	0.0374703	3.15886	1.6594
AT1G22780	11.9022	0.00100943	0.0181635	0.127597	-2.97034
AT1G22930	11.7418	0.00103771	0.0181936	2.29914	1.20109
AT1G22970	10.2081	0.00208485	0.0266295	0.0574863	-4.12064
AT1G23030	16.4339	0.000248485	0.0086755	3.22309	1.68844
AT1G23060	8.14098	0.00525051	0.0426127	5.13625	2.36071
AT1G23290	8.04521	0.00554007	0.0441126	0.164675	-2.60231
AT1G23720	102.15	0	0	12.3019	3.62081
AT1G23870	15.2462	0.000294949	0.00920168	2.73697	1.45258
AT1G24050	8.22366	0.00498855	0.0412013	0.154954	-2.69009
AT1G24060	7.95902	0.0057569	0.0449947	Inf	#VALUE!
AT1G24070	8.41175	0.00466869	0.040168	Inf	#VALUE!
AT1G24170	10.5396	0.0017266	0.0238734	2.46186	1.29975
AT1G24530	8.20956	0.00503771	0.041423	Inf	#VALUE!
AT1G24540	10.5141	0.00173805	0.0240093	Inf	#VALUE!
AT1G24610	7.93168	0.0058532	0.0453198	0.137482	-2.86269
AT1G24706	8.7149	0.00408687	0.037597	2.34254	1.22807
AT1G24800	17.3447	0.00019798	0.00811828	Inf	#VALUE!
AT1G24851	11.7534	0.00103232	0.0181635	Inf	#VALUE!
AT1G24881	17.6556	0.000192593	0.00811828	504.109	8.97759
AT1G24909	9.49808	0.00283098	0.0312769	Inf	#VALUE!
AT1G25025	10.6006	0.00169966	0.0238734	Inf	#VALUE!
AT1G25054	10.8981	0.00150774	0.0225706	Inf	#VALUE!
AT1G25055	17.8342	0.000187205	0.00811828	Inf	#VALUE!
AT1G25112	18.6654	0.000187205	0.00811828	Inf	#VALUE!
AT1G25150	16.8025	0.000203367	0.00811828	Inf	#VALUE!
AT1G25175	9.07641	0.00340539	0.034039	Inf	#VALUE!
AT1G25180	12.6191	0.000745455	0.0150204	Inf	#VALUE!
AT1G25260	11.3577	0.00123636	0.0204227	0.11159	-3.16371
AT1G25370	20.9019	0.000125253	0.00778243	15.455	3.95
AT1G25400	14.0277	0.000426263	0.0112234	2.71894	1.44304
AT1G26180	9.24964	0.00312189	0.0324196	0	#NUM!
AT1G26240	14.7186	0.000344108	0.0098482	Inf	#VALUE!
AT1G26250	17.7409	0.000192593	0.00811828	Inf	#VALUE!
AT1G26470	11.9556	0.00096633	0.0176942	0.0651867	-3.93928
AT1G26480	12.1314	0.00089697	0.0167758	Inf	#VALUE!
AT1G26820	19.4052	0.000160269	0.00811828	0	#NUM!
AT1G26830	13.4511	0.00053468	0.012272	2.9843	1.57739
AT1G27320	13.3025	0.00053468	0.012272	3.61552	1.8542
AT1G27461	8.45096	0.00460067	0.0399299	Inf	#VALUE!
AT1G27530	10.3271	0.00193872	0.0256367	0.0934132	-3.42023
AT1G27910	9.00712	0.00348956	0.0342942	3.39288	1.76251
AT1G27940	9.19274	0.00320875	0.0328847	Inf	#VALUE!
AT1G28050	8.3067	0.00488215	0.0409894	3.44367	1.78395
AT1G28220	9.18718	0.00320875	0.0328847	Inf	#VALUE!
AT1G28480	18.0601	0.000187205	0.00811828	4.32763	2.11358
AT1G29025	35.7483	2.82828e-05	0.00360248	11.0939	3.47169
AT1G29150	9.34849	0.00301549	0.0320544	0.146374	-2.77226
AT1G29230	16.709	0.000211448	0.00832891	98.746	6.62565
AT1G29630	9.38632	0.00294343	0.0317891	0.0975361	-3.35792
AT1G30050	12.7126	0.000727273	0.015	147.419	7.20378
AT1G30190	9.17723	0.00323636	0.0330992	200.443	7.64705
AT1G30350	10.8098	0.00154949	0.0227822	Inf	#VALUE!
AT1G30690	23.8879	7.07071e-05	0.00532995	3.66546	1.87399
AT1G30730	25.9119	4.51178e-05	0.00401198	5.92566	2.56698
AT1G30870	19.2283	0.000165657	0.00811828	2.63872	1.39984
AT1G30890	11.6406	0.0010835	0.0186876	0.0833954	-3.58389
AT1G31160	8.88234	0.00371313	0.0355055	0.0718557	-3.79875
AT1G31290	21.0314	0.000125253	0.00778243	Inf	#VALUE!
AT1G31310	8.12117	0.00528283	0.0426127	Inf	#VALUE!
AT1G31540	8.28312	0.00491515	0.0409894	2.14089	1.09821
AT1G31640	8.45965	0.00458384	0.0399004	Inf	#VALUE!
AT1G31760	9.74959	0.00252727	0.0293892	0	#NUM!
AT1G31810	9.68329	0.00260943	0.0298788	7.07286	2.82229
AT1G31835	11.2432	0.00135556	0.0217447	13.1116	3.71278
AT1G31860	19.442	0.000160269	0.00811828	0.0871439	-3.52046
AT1G31880	11.3891	0.00122828	0.0204227	63.0822	5.97916
AT1G32170	18.9915	0.000181818	0.00811828	9.17126	3.19712
AT1G32180	10.0919	0.00216296	0.0270826	Inf	#VALUE!
AT1G32190	13.1434	0.000576431	0.0130488	0.146878	-2.76731
AT1G32210	19.0077	0.000175758	0.00811828	0.0620622	-4.01014
AT1G32970	9.11818	0.00332525	0.033569	Inf	#VALUE!
AT1G33240	11.7966	0.00103232	0.0181635	2.65839	1.41055
AT1G34030	15.2238	0.000294949	0.00920168	0.103268	-3.27554
AT1G34050	7.83746	0.00618923	0.0471092	Inf	#VALUE!
AT1G34170	10.8283	0.00153805	0.0227038	Inf	#VALUE!
AT1G34190	9.62582	0.00265589	0.0298788	2.67088	1.41732
AT1G34260	9.54878	0.00275623	0.0307052	2.96199	1.56657
AT1G34300	9.33279	0.00303502	0.032181	4.05578	2.01998
AT1G35560	10.3552	0.00190438	0.0253632	Inf	#VALUE!
AT1G36060	19.3536	0.000160269	0.00811828	0.0679061	-3.88031
AT1G38065	17.25	0.00019798	0.00811828	Inf	#VALUE!
AT1G40104	82.5499	0	0	343.692	8.42497
AT1G42550	19.2927	0.000160269	0.00811828	534.095	9.06095
AT1G43190	14.0944	0.000410774	0.0109515	0.107924	-3.21191
AT1G44191	9.64769	0.00263367	0.0298788	Inf	#VALUE!
AT1G44608	7.98233	0.00569495	0.0446987	6.58428	2.71903
AT1G45145	9.0638	0.00341077	0.034039	0.152201	-2.71595
AT1G45170	13.3273	0.00053468	0.012272	0	#NUM!
AT1G45545	14.8299	0.000329966	0.0098	Inf	#VALUE!
AT1G47210	14.2009	0.000394613	0.0106352	0.0623149	-4.00428
AT1G47340	9.03171	0.00344377	0.0341161	0.0300414	-5.0569
AT1G47480	8.30775	0.00488215	0.0409894	10.9831	3.45721
AT1G47500	8.0415	0.00554007	0.0441126	0.129212	-2.95219
AT1G47560	8.5546	0.00437374	0.0388299	4.23778	2.08331
AT1G47600	50.0018	0	0	0.00406569	-7.94229
AT1G47670	12.972	0.000645791	0.0140822	0.0653745	-3.93513
AT1G47720	8.27439	0.00492054	0.0409894	0	#NUM!
AT1G47970	9.03585	0.00344377	0.0341161	2.46321	1.30054
AT1G48070	11.9287	0.000981145	0.0178773	0	#NUM!
AT1G48090	20.3775	0.000149495	0.00811828	3.9492	1.98156
AT1G48170	11.5644	0.00110101	0.0187931	0.016164	-5.95107
AT1G48180	8.45096	0.00460067	0.0399299	Inf	#VALUE!
AT1G48350	8.3986	0.00468081	0.040249	0.0549254	-4.18638
AT1G48480	14.0332	0.000426263	0.0112234	402.42	8.65256
AT1G48630	13.6571	0.00050101	0.012272	0.120201	-3.05647
AT1G48930	32.444	3.90572e-05	0.00360248	4.07377	2.02637
AT1G49250	11.168	0.00137643	0.0217447	Inf	#VALUE!
AT1G49270	9.80992	0.00245657	0.0289283	258.027	8.01138
AT1G49400	23.8832	7.07071e-05	0.00532995	0	#NUM!
AT1G49410	7.90035	0.00597239	0.046001	0.144422	-2.79164
AT1G49640	10.2862	0.00200202	0.0262169	Inf	#VALUE!
AT1G49700	15.9949	0.000259259	0.0086755	13.923	3.7994
AT1G49760	8.62144	0.00421886	0.038062	0.16962	-2.55962
AT1G49930	8.85122	0.00379731	0.0360089	Inf	#VALUE!
AT1G50030	8.60014	0.00431785	0.0387901	2.1041	1.0732
AT1G50060	12.8915	0.000655892	0.0140955	0.0228381	-5.45241
AT1G50270	10.0226	0.00222357	0.0275396	21.3616	4.41695
AT1G50280	10.7225	0.00162626	0.0233333	Inf	#VALUE!
AT1G50430	10.9653	0.00146599	0.0223741	0.126122	-2.98711
AT1G50830	7.95902	0.0057569	0.0449947	Inf	#VALUE!
AT1G51210	8.27764	0.00492054	0.0409894	Inf	#VALUE!
AT1G51370	8.57211	0.00436229	0.0388299	0	#NUM!
AT1G51390	11.0239	0.00145993	0.0223275	0.0261108	-5.25921
AT1G51470	59.1296	0	0	0.00120495	-9.69681
AT1G51480	8.839	0.00382559	0.0361847	Inf	#VALUE!
AT1G51500	8.88267	0.00371313	0.0355055	Inf	#VALUE!
AT1G51790	18.7076	0.000187205	0.00811828	84.7582	6.40528
AT1G51800	10.3416	0.00191987	0.0254781	2.14028	1.0978
AT1G51910	8.32299	0.00486465	0.0409894	190.612	7.5745
AT1G52050	18.6958	0.000187205	0.00811828	0.0287814	-5.11872
AT1G52060	14.0936	0.000410774	0.0109515	0.0480339	-4.3798
AT1G52070	21.3644	0.000109091	0.00713656	0.0317561	-4.97682
AT1G52380	7.94911	0.00579327	0.0451124	0.156514	-2.67564
AT1G52570	14.4657	0.000349495	0.0098482	Inf	#VALUE!
AT1G52600	8.73794	0.00403973	0.0374703	0.136073	-2.87755
AT1G52660	20.1344	0.000149495	0.00811828	5.92491	2.56679
AT1G52690	17.7983	0.000187205	0.00811828	5.22492	2.38541
AT1G52930	15.597	0.000264646	0.0086755	0.0850218	-3.55602
AT1G53130	9.78534	0.00247205	0.0289283	214.298	7.74348
AT1G53230	8.76466	0.0039899	0.0371473	Inf	#VALUE!
AT1G53240	9.24981	0.00312189	0.0324196	0.16571	-2.59327
AT1G53250	9.67987	0.00260943	0.0298788	39.1784	5.29199
AT1G53470	14.0392	0.000420875	0.0111607	2.96024	1.56571
AT1G53590	9.29936	0.00307677	0.0322214	2.1824	1.12591
AT1G53880	15.6813	0.000264646	0.0086755	Inf	#VALUE!
AT1G53900	12.9182	0.000655892	0.0140955	Inf	#VALUE!
AT1G54215	8.78351	0.00393131	0.0368328	194.03	7.60013
AT1G54360	8.22596	0.00497778	0.0411352	0.147129	-2.76485
AT1G54410	28.4513	3.90572e-05	0.00360248	4.16341	2.05777
AT1G54890	9.47774	0.00283704	0.0312769	5.65437	2.49937
AT1G54940	9.06493	0.00341077	0.034039	9.59405	3.26214
AT1G54970	28.7221	3.90572e-05	0.00360248	5.54233	2.47049
AT1G55200	9.15212	0.00328081	0.0333699	Inf	#VALUE!
AT1G55350	7.92636	0.00586869	0.0453198	2.27097	1.18331
AT1G55370	12.1184	0.000913131	0.0169441	Inf	#VALUE!
AT1G55560	11.9186	0.000986532	0.0179315	Inf	#VALUE!
AT1G55860	19.95	0.000149495	0.00811828	4.19219	2.0677
AT1G55940	11.1681	0.00137643	0.0217447	Inf	#VALUE!
AT1G56045	13.1064	0.000589899	0.0132326	0.126245	-2.98571
AT1G56410	9.01319	0.0034835	0.0342942	Inf	#VALUE!
AT1G56660	48.9683	0	0	8.42076	3.07395
AT1G57540	8.28237	0.00492054	0.0409894	0	#NUM!
AT1G58310	8.97537	0.00355084	0.0344641	Inf	#VALUE!
AT1G58370	9.23219	0.00314074	0.0325017	Inf	#VALUE!
AT1G58684	92.3993	0	0	Inf	#VALUE!
AT1G58983	91.1971	0	0	Inf	#VALUE!
AT1G59124	10.8098	0.00154949	0.0227822	Inf	#VALUE!
AT1G59218	8.20398	0.00505791	0.0414972	Inf	#VALUE!
AT1G59359	82.8728	0	0	Inf	#VALUE!
AT1G59510	10.5708	0.00171582	0.0238734	0	#NUM!
AT1G59720	9.41943	0.00289562	0.0315018	Inf	#VALUE!
AT1G59910	14.7184	0.000344108	0.0098482	3.81867	1.93307
AT1G60190	12.7018	0.000727273	0.015	2.57102	1.36234
AT1G60630	12.1515	0.000881481	0.0165069	Inf	#VALUE!
AT1G60810	7.72032	0.00664512	0.0493647	2.62417	1.39186
AT1G61100	10.9533	0.00148418	0.0225584	2.06336	1.045
AT1G61210	8.85787	0.0037771	0.0359321	3.08708	1.62624
AT1G61570	42.2548	1.0101e-05	0.00185185	0	#NUM!
AT1G61670	8.37582	0.00471785	0.0404503	0.143834	-2.79752
AT1G61770	18.6855	0.000187205	0.00811828	3.43733	1.78129
AT1G62240	9.83871	0.00241077	0.0285714	Inf	#VALUE!
AT1G62250	11.7686	0.00103232	0.0181635	Inf	#VALUE!
AT1G62440	34.5495	2.82828e-05	0.00360248	5.47128	2.45188
AT1G62740	12.4983	0.000772391	0.015273	3.89433	1.96138
AT1G63050	13.6671	0.00050101	0.012272	0.0692846	-3.85132
AT1G63070	11.2464	0.00134411	0.0217447	Inf	#VALUE!
AT1G63110	8.1521	0.00522492	0.0425151	0.0842648	-3.56893
AT1G63230	8.07543	0.00541953	0.0434088	0	#NUM!
AT1G63300	14.284	0.000373064	0.0102593	4.33501	2.11604
AT1G63460	9.19335	0.00320875	0.0328847	0.0721262	-3.79333
AT1G63470	18.0986	0.000187205	0.00811828	0.0657101	-3.92774
AT1G63490	8.58562	0.0043569	0.0388299	3.00569	1.5877
AT1G63500	8.42055	0.00464983	0.0400987	2.16914	1.11712
AT1G63710	11.8677	0.00101481	0.0181635	Inf	#VALUE!
AT1G63930	15.2229	0.000294949	0.00920168	6.72288	2.74908
AT1G64060	14.7137	0.000344108	0.0098482	3.6795	1.87951
AT1G64100	10.8934	0.00150774	0.0225706	21.3665	4.41728
AT1G64220	8.7835	0.00393131	0.0368328	0	#NUM!
AT1G64255	7.94257	0.00581145	0.0451124	Inf	#VALUE!
AT1G64330	22.5732	8.68687e-05	0.006	5.06807	2.34144
AT1G64350	13.2543	0.000562963	0.0128418	0.131042	-2.9319
AT1G64380	14.1007	0.000400673	0.0107207	Inf	#VALUE!
AT1G64520	7.80195	0.00631515	0.0478469	0.183487	-2.44625
AT1G64710	9.34011	0.00301549	0.0320544	Inf	#VALUE!
AT1G64950	9.31237	0.00305657	0.0322143	2.00071	1.00051
AT1G65010	16.3809	0.000248485	0.0086755	2.63537	1.39801
AT1G65150	9.03936	0.00343165	0.0341161	Inf	#VALUE!
AT1G65290	9.7242	0.00257643	0.0298207	0.147526	-2.76096
AT1G65310	40.3753	1.0101e-05	0.00185185	10.3767	3.37527
AT1G65346	8.3513	0.00477576	0.0406418	28.5065	4.83322
AT1G65440	23.8852	7.07071e-05	0.00532995	4.8269	2.2711
AT1G65740	10.9138	0.0014963	0.0225584	Inf	#VALUE!
AT1G65780	7.77029	0.00643838	0.0481905	Inf	#VALUE!
AT1G65920	9.83279	0.00241077	0.0285714	2.53983	1.34473
AT1G65960	13.1836	0.00056835	0.0128855	29.3723	4.87638
AT1G65980	15.6584	0.000264646	0.0086755	0.099232	-3.33305
AT1G66300	10.5846	0.00170976	0.0238734	Inf	#VALUE!
AT1G66680	11.479	0.00114478	0.0193574	0.117018	-3.0952
AT1G67120	28.1024	3.90572e-05	0.00360248	5.85795	2.5504
AT1G67220	18.2747	0.000187205	0.00811828	Inf	#VALUE!
AT1G67230	12.803	0.000687542	0.01446	2.42829	1.27994
AT1G67250	10.7674	0.00158721	0.0230401	0.135385	-2.88486
AT1G67270	7.94346	0.00581145	0.0451124	Inf	#VALUE!
AT1G67310	12.1992	0.000876094	0.0164475	2.83539	1.50355
AT1G67510	9.30744	0.00307003	0.0322214	10.3145	3.3666
AT1G67800	8.94212	0.00359865	0.0348143	9.71243	3.27983
AT1G68130	9.34434	0.00301549	0.0320544	232.403	7.86048
AT1G68690	10.7982	0.00155488	0.0227937	2.60337	1.38038
AT1G68740	10.5511	0.00171582	0.0238734	Inf	#VALUE!
AT1G68850	9.96357	0.00226263	0.0276999	Inf	#VALUE!
AT1G69410	7.88715	0.00601684	0.046294	0.149213	-2.74455
AT1G69440	10.0964	0.00215758	0.0270826	69.2572	6.11389
AT1G69620	8.66902	0.00416296	0.0378567	0.162651	-2.62014
AT1G69700	9.6643	0.00261481	0.0298788	0.118864	-3.07261
AT1G69770	8.90794	0.00366599	0.0352591	0.127731	-2.96882
AT1G69780	12.8569	0.00066936	0.0142	3.67863	1.87917
AT1G69900	8.09878	0.00535084	0.0430678	8.15707	3.02805
AT1G70090	10.7809	0.00156768	0.0229134	3.6422	1.86481
AT1G70150	12.0772	0.000913131	0.0169441	0	#NUM!
AT1G70290	15.7838	0.000259259	0.0086755	3.37491	1.75485
AT1G70320	29.7354	3.90572e-05	0.00360248	5.17344	2.37112
AT1G70460	27.8387	3.90572e-05	0.00360248	4.40004	2.13752
AT1G70520	10.0978	0.00215758	0.0270826	93.0351	6.5397
AT1G70600	10.5663	0.00171582	0.0238734	0.149474	-2.74204
AT1G70750	17.9241	0.000187205	0.00811828	4.26684	2.09317
AT1G70850	49.0384	0	0	17.5745	4.13542
AT1G71070	9.0294	0.00344377	0.0341161	0.126731	-2.98016
AT1G71260	12.5334	0.00076431	0.0151738	0.073961	-3.75709
AT1G71360	8.17572	0.00514613	0.0420121	5.58194	2.48077
AT1G71390	9.56096	0.00273131	0.0305422	85.7831	6.42262
AT1G71690	13.5622	0.000506397	0.012272	Inf	#VALUE!
AT1G72150	26.078	4.51178e-05	0.00401198	3.26106	1.70534
AT1G72370	17.3918	0.00019798	0.00811828	0.103446	-3.27304
AT1G72460	8.98175	0.00353064	0.0343578	Inf	#VALUE!
AT1G72520	8.42464	0.00463838	0.0400465	2.50039	1.32215
AT1G72550	7.89268	0.00599933	0.0461846	0.147474	-2.76146
AT1G72800	16.1372	0.000253872	0.0086755	0.086401	-3.53281
AT1G73050	12.8866	0.000655892	0.0140955	Inf	#VALUE!
AT1G73320	10.0762	0.00217508	0.0271886	0	#NUM!
AT1G73570	8.08536	0.00539596	0.0433135	5.50708	2.46129
AT1G73590	14.01	0.000432997	0.0113805	25.6414	4.68041
AT1G73730	8.69821	0.0041037	0.037597	5.8368	2.54518
AT1G73860	11.8399	0.0010202	0.0181635	3.70699	1.89025
AT1G73940	9.04689	0.00343165	0.0341161	0.125084	-2.99904
AT1G74060	8.15703	0.00518653	0.0422722	0.170275	-2.55406
AT1G74130	11.2849	0.00128956	0.0210209	Inf	#VALUE!
AT1G74450	16.2871	0.000248485	0.0086755	3.68182	1.88042
AT1G75190	7.71168	0.00669226	0.0496156	12.4264	3.63534
AT1G75310	15.9109	0.000259259	0.0086755	2.84424	1.50804
AT1G75470	8.15278	0.00521481	0.0424794	Inf	#VALUE!
AT1G75560	13.5406	0.000506397	0.012272	0.0978391	-3.35344
AT1G75630	9.81272	0.00243973	0.0288685	0.127783	-2.96823
AT1G75670	11.106	0.0014303	0.0222875	0.0297891	-5.06907
AT1G75780	15.6995	0.000264646	0.0086755	2.50598	1.32537
AT1G76040	9.4792	0.00283704	0.0312769	211.856	7.72694
AT1G76180	16.5974	0.000228956	0.0086755	2.50943	1.32736
AT1G76210	8.03141	0.00556296	0.0441765	Inf	#VALUE!
AT1G76240	25.425	5.52189e-05	0.00448087	5.68829	2.508
AT1G76490	10.3144	0.00196094	0.0258844	2.08868	1.06259
AT1G76640	8.72203	0.00407609	0.037597	2.23164	1.15811
AT1G76650	10.1522	0.00210774	0.0267979	2.59743	1.37708
AT1G76740	14.3127	0.000373064	0.0102593	8.08905	3.01597
AT1G76780	18.8169	0.000181818	0.00811828	14.289	3.83683
AT1G76810	11.0501	0.00145455	0.0223275	2.1051	1.07389
AT1G76820	9.06892	0.00341077	0.034039	31.1272	4.96011
AT1G76930	16.0375	0.000259259	0.0086755	47.8632	5.58085
AT1G77200	7.92518	0.00586869	0.0453198	0.0840115	-3.57327
AT1G77660	10.1971	0.00209091	0.0266295	10.6412	3.41159
AT1G77670	10.4268	0.00183704	0.0248905	0.0777196	-3.68558
AT1G77760	12.5208	0.00076431	0.0151738	2.90898	1.54051
AT1G77850	12.1146	0.000913131	0.0169441	20.0203	4.32339
AT1G77940	11.4611	0.00115084	0.0193574	0.131551	-2.92631
AT1G78040	13.4462	0.00053468	0.012272	2.19172	1.13206
AT1G78260	13.2951	0.00053468	0.012272	2.36531	1.24203
AT1G78500	11.8346	0.00102694	0.0181635	Inf	#VALUE!
AT1G78560	16.3321	0.000248485	0.0086755	0.0716431	-3.80303
AT1G78820	8.26086	0.00493805	0.0409894	Inf	#VALUE!
AT1G78830	8.63193	0.00421347	0.038062	2.55086	1.35099
AT1G78870	10.887	0.00150774	0.0225706	0.0616417	-4.01995
AT1G79000	8.57981	0.00436229	0.0388299	2.12111	1.08482
AT1G79270	9.9697	0.00225724	0.0276796	2.10643	1.0748
AT1G79310	7.71545	0.00666195	0.0494156	3.24721	1.6992
AT1G79340	15.0377	0.000323232	0.00965795	2.10045	1.0707
AT1G79360	10.2634	0.00200875	0.0262357	0.0741472	-3.75346
AT1G79420	11.168	0.00137643	0.0217447	Inf	#VALUE!
AT1G79840	29.2904	3.90572e-05	0.00360248	17.8172	4.1552
AT1G80470	15.6906	0.000264646	0.0086755	Inf	#VALUE!
AT1G80560	8.81545	0.00385724	0.0364145	0.0881928	-3.50319
AT1G80830	8.0393	0.00554007	0.0441126	0.154454	-2.69475
AT1G80840	13.4833	0.00053468	0.012272	2.59376	1.37504
AT1G80870	7.7965	0.00633737	0.0479419	3.92379	1.97225
AT1G80920	7.82764	0.00621886	0.047262	2.92422	1.54805
AT2G01008	72.9963	0	0	9.33353	3.22242
AT2G01020	235.033	0	0	241.471	7.9157
AT2G01021	302.01	0	0	4051.81	11.9843
AT2G01023	21.2619	0.000109091	0.00713656	22.4197	4.48669
AT2G01050	10.4834	0.00177845	0.0244085	Inf	#VALUE!
AT2G01150	12.8446	0.00066936	0.0142	0.0665513	-3.90939
AT2G01190	13.8091	0.00047138	0.0119863	3.52503	1.81764
AT2G01250	10.5698	0.00171582	0.0238734	0.147488	-2.76133
AT2G01830	9.70852	0.00259394	0.0298788	2.09457	1.06665
AT2G01910	17.5604	0.00019798	0.00811828	4.39856	2.13703
AT2G01950	17.1669	0.00019798	0.00811828	95.3336	6.57491
AT2G02480	9.42034	0.00289562	0.0315018	2.10153	1.07144
AT2G02640	12.7082	0.000727273	0.015	Inf	#VALUE!
AT2G02710	8.61826	0.00422896	0.0381299	5.99832	2.58456
AT2G02740	9.67188	0.00261481	0.0298788	0.0468695	-4.41521
AT2G03090	9.80244	0.00246667	0.0289283	0.0957702	-3.38428
AT2G03220	11.098	0.0014303	0.0222875	0.0631559	-3.98494
AT2G03440	8.92529	0.00363973	0.0350974	0.0297698	-5.07001
AT2G03720	11.7422	0.00103771	0.0181936	2.89779	1.53495
AT2G03820	9.44434	0.00285993	0.031297	0.137514	-2.86235
AT2G04050	8.76466	0.0039899	0.0371473	Inf	#VALUE!
AT2G04070	8.26086	0.00493805	0.0409894	Inf	#VALUE!
AT2G04400	14.0743	0.000420875	0.0111607	7.9887	2.99796
AT2G04880	8.45512	0.00460067	0.0399299	4.38929	2.13399
AT2G05230	20.1087	0.000149495	0.00811828	51.6049	5.68944
AT2G05250	16.7065	0.000211448	0.00832891	58.1378	5.8614
AT2G05510	8.01241	0.00562088	0.0442577	Inf	#VALUE!
AT2G05990	9.63475	0.00264512	0.0298788	0.136588	-2.8721
AT2G06040	9.48176	0.00283704	0.0312769	3.45059	1.78684
AT2G06530	10.8219	0.00154411	0.0227706	3.0139	1.59163
AT2G06850	11.9337	0.000981145	0.0178773	3.34665	1.74272
AT2G06906	8.20398	0.00505791	0.0414972	Inf	#VALUE!
AT2G07560	10.5996	0.00169966	0.0238734	Inf	#VALUE!
AT2G07599	69.2281	0	0	660.403	9.3672
AT2G07667	66.2862	0	0	107.003	6.74151
AT2G07669	49.1403	0	0	141.13	7.14088
AT2G07671	72.6714	0	0	44.8868	5.48822
AT2G07673	14.3873	0.000360943	0.0100942	Inf	#VALUE!
AT2G07674	23.2443	7.67677e-05	0.00556098	22.6152	4.49922
AT2G07675	49.959	0	0	Inf	#VALUE!
AT2G07676	31.5195	3.90572e-05	0.00360248	198.354	7.63193
AT2G07678	9.32556	0.0030404	0.032181	203.857	7.67142
AT2G07681	72.3044	0	0	Inf	#VALUE!
AT2G07687	122.898	0	0	408.274	8.67339
AT2G07689	44.1356	1.0101e-05	0.00185185	494.757	8.95058
AT2G07692	31.8699	3.90572e-05	0.00360248	187.623	7.55169
AT2G07695	99.7338	0	0	Inf	#VALUE!
AT2G07696	41.3647	1.0101e-05	0.00185185	34.643	5.11449
AT2G07698	150.283	0	0	347.848	8.44231
AT2G07701	24.813	5.52189e-05	0.00448087	Inf	#VALUE!
AT2G07702	19.4665	0.000160269	0.00811828	Inf	#VALUE!
AT2G07705	8.64713	0.00419865	0.0379951	70.7632	6.14493
AT2G07706	59.1301	0	0	57.7134	5.85084
AT2G07707	123.269	0	0	Inf	#VALUE!
AT2G07708	77.0302	0	0	42.7382	5.41745
AT2G07714	11.2376	0.00135556	0.0217447	Inf	#VALUE!
AT2G07715	103.938	0	0	375.796	8.55381
AT2G07718	13.6048	0.00050101	0.012272	Inf	#VALUE!
AT2G07719	31.5056	3.90572e-05	0.00360248	44.3563	5.47107
AT2G07721	19.8433	0.000154882	0.00811828	Inf	#VALUE!
AT2G07722	43.3078	1.0101e-05	0.00185185	198.312	7.63162
AT2G07724	13.7876	0.000476768	0.0120819	Inf	#VALUE!
AT2G07725	92.1578	0	0	501.568	8.9703
AT2G07727	123.978	0	0	271.291	8.0837
AT2G07728	20.0847	0.000149495	0.00811828	207.156	7.69458
AT2G07732	10.494	0.00176835	0.0243148	35.481	5.14898
AT2G07734	85.184	0	0	188.824	7.5609
AT2G07738	45.8832	0	0	394.626	8.62434
AT2G07739	24.1174	7.07071e-05	0.00532995	131.322	7.03697
AT2G07741	116.623	0	0	Inf	#VALUE!
AT2G07746	7.83995	0.00618923	0.0471092	Inf	#VALUE!
AT2G07749	62.0008	0	0	94.3387	6.55978
AT2G07751	33.7933	3.367e-05	0.00360248	Inf	#VALUE!
AT2G07761	9.11818	0.00332525	0.033569	Inf	#VALUE!
AT2G07763	8.78373	0.00393131	0.0368328	174.374	7.44604
AT2G07768	35.7477	2.82828e-05	0.00360248	Inf	#VALUE!
AT2G07771	32.3134	3.90572e-05	0.00360248	Inf	#VALUE!
AT2G07772	15.655	0.000264646	0.0086755	44.7512	5.48385
AT2G07773	30.9955	3.90572e-05	0.00360248	Inf	#VALUE!
AT2G07774	18.4935	0.000187205	0.00811828	73.8075	6.20569
AT2G07775	27.2191	3.90572e-05	0.00360248	Inf	#VALUE!
AT2G07776	27.6609	3.90572e-05	0.00360248	64.3524	6.00792
AT2G07777	52.6114	0	0	Inf	#VALUE!
AT2G07779	26.5698	3.90572e-05	0.00360248	87.779	6.4558
AT2G07785	61.1543	0	0	302.215	8.23943
AT2G07787	63.4145	0	0	610.441	9.25371
AT2G07795	50.4889	0	0	348.066	8.44322
AT2G07798	61.3512	0	0	121.57	6.92565
AT2G07806	69.6316	0	0	262.354	8.03537
AT2G07815	39.0087	2.0202e-05	0.00340909	152.357	7.25132
AT2G07820	12.3869	0.000818182	0.015924	Inf	#VALUE!
AT2G07825	15.653	0.000264646	0.0086755	48.675	5.60511
AT2G07827	31.7021	3.90572e-05	0.00360248	194.686	7.605
AT2G07835	55.6944	0	0	1785.49	10.8021
AT2G07981	66.3333	0	0	1303.3	10.348
AT2G08986	125.272	0	0	14259.2	13.7996
AT2G09840	9.41422	0.00290572	0.0315194	Inf	#VALUE!
AT2G09990	38.3861	2.0202e-05	0.00340909	0.0355346	-4.81463
AT2G10940	10.2165	0.00207946	0.0266295	Inf	#VALUE!
AT2G10970	9.67902	0.00260943	0.0298788	Inf	#VALUE!
AT2G11778	8.3486	0.00477576	0.0406418	Inf	#VALUE!
AT2G12190	26.3616	3.90572e-05	0.00360248	Inf	#VALUE!
AT2G13150	10.5027	0.00176162	0.0242897	Inf	#VALUE!
AT2G13370	7.79915	0.00633199	0.0479419	2.37483	1.24783
AT2G13790	8.83996	0.00382559	0.0361847	3.97319	1.9903
AT2G13900	9.82905	0.00241077	0.0285714	16.1158	4.01041
AT2G13950	9.13003	0.00329966	0.0335157	Inf	#VALUE!
AT2G14610	8.88858	0.00370101	0.035481	Inf	#VALUE!
AT2G14710	10.7296	0.00162626	0.0233333	Inf	#VALUE!
AT2G14890	44.8167	1.0101e-05	0.00185185	6.23382	2.64012
AT2G15020	8.99254	0.00351717	0.0342942	Inf	#VALUE!
AT2G15480	14.5841	0.000349495	0.0098482	3.67207	1.87659
AT2G15620	17.1033	0.00019798	0.00811828	3.5894	1.84374
AT2G15880	23.0678	8.68687e-05	0.006	11.2782	3.49547
AT2G16190	7.83995	0.00618923	0.0471092	Inf	#VALUE!
AT2G16530	14.1443	0.000394613	0.0106352	0	#NUM!
AT2G16586	36.8814	2.82828e-05	0.00360248	3.48966	1.80309
AT2G16600	7.94324	0.00581145	0.0451124	0.181605	-2.46113
AT2G17010	12.7548	0.000694276	0.01446	Inf	#VALUE!
AT2G17050	9.41943	0.00289562	0.0315018	Inf	#VALUE!
AT2G17180	11.1897	0.00137643	0.0217447	Inf	#VALUE!
AT2G17310	9.90165	0.00230505	0.0278973	Inf	#VALUE!
AT2G17550	16.1286	0.000253872	0.0086755	2.39276	1.25867
AT2G17840	9.92032	0.00229158	0.0277796	2.85545	1.51372
AT2G18020	26.8339	3.90572e-05	0.00360248	0.0623386	-4.00373
AT2G18196	8.64627	0.00419865	0.0379951	Inf	#VALUE!
AT2G18400	11.2027	0.00137104	0.0217447	0.0506216	-4.3041
AT2G18540	13.7985	0.00047138	0.0119863	Inf	#VALUE!
AT2G18570	11.1283	0.00141212	0.0221436	Inf	#VALUE!
AT2G18700	27.2241	3.90572e-05	0.00360248	9.24802	3.20914
AT2G18900	12.1579	0.000876094	0.0164475	0.105652	-3.2426
AT2G19130	8.65409	0.00419327	0.0379951	209.029	7.70756
AT2G19640	12.6356	0.000745455	0.0150204	0.122967	-3.02366
AT2G19650	9.41422	0.00290572	0.0315194	Inf	#VALUE!
AT2G19710	20.7531	0.0001367	0.00811828	4.84798	2.27738
AT2G19730	14.0276	0.000426263	0.0112234	0.116406	-3.10276
AT2G19790	8.38732	0.00470034	0.0403702	0.157101	-2.67024
AT2G19800	10.4244	0.00183704	0.0248905	4.18849	2.06643
AT2G19850	8.01241	0.00562088	0.0442577	Inf	#VALUE!
AT2G19920	10.0898	0.00216296	0.0270826	Inf	#VALUE!
AT2G20490	11.7486	0.00103232	0.0181635	0.112997	-3.14564
AT2G20630	9.46341	0.00284242	0.0312898	2.01813	1.01302
AT2G20670	15.3859	0.000278788	0.00898048	2.67878	1.42158
AT2G20720	8.14255	0.00525051	0.0426127	11.6945	3.54776
AT2G20930	8.79306	0.00392525	0.0368328	0.170722	-2.55028
AT2G20960	13.5892	0.00050101	0.012272	3.13444	1.64821
AT2G21030	10.1471	0.0021138	0.026852	41.2713	5.36707
AT2G21140	15.6217	0.000264646	0.0086755	Inf	#VALUE!
AT2G21260	14.3873	0.000360943	0.0100942	Inf	#VALUE!
AT2G21520	11.8855	0.00101481	0.0181635	2.2821	1.19036
AT2G21580	11.8821	0.00101481	0.0181635	0.121368	-3.04254
AT2G21720	10.308	0.00196633	0.0259325	Inf	#VALUE!
AT2G21990	8.06634	0.00547071	0.0437716	15.1246	3.91883
AT2G22125	21.1042	0.000119192	0.00762931	3.51033	1.8116
AT2G22560	34.354	2.82828e-05	0.00360248	5.89446	2.55936
AT2G22740	13.7565	0.000482828	0.0121732	12.0137	3.5866
AT2G22795	20.2235	0.000149495	0.00811828	3.17412	1.66636
AT2G22840	7.98813	0.0056835	0.0446561	0.0976897	-3.35565
AT2G23170	12.877	0.000661279	0.0141703	Inf	#VALUE!
AT2G23350	12.5162	0.00076431	0.0151738	0.124546	-3.00525
AT2G23410	24.4846	6.53199e-05	0.00518717	0	#NUM!
AT2G23450	8.90111	0.00367407	0.0353139	2.10747	1.07551
AT2G23550	10.9191	0.0014963	0.0225584	Inf	#VALUE!
AT2G23770	14.0109	0.000426263	0.0112234	5.8676	2.55277
AT2G24330	12.1926	0.000876094	0.0164475	3.37195	1.75358
AT2G24980	70.6892	0	0	38.4168	5.26367
AT2G25160	11.2403	0.00135556	0.0217447	5.57332	2.47854
AT2G25210	16.4139	0.000248485	0.0086755	0.0809678	-3.62651
AT2G25290	23.4682	7.67677e-05	0.00556098	19.4451	4.28133
AT2G25430	10.9604	0.00148418	0.0225584	2.19449	1.13389
AT2G25460	14.0991	0.000400673	0.0107207	2.59414	1.37525
AT2G25730	11.9952	0.000944781	0.0173424	3.2068	1.68113
AT2G26200	10.5531	0.00171582	0.0238734	0.135391	-2.8848
AT2G26260	8.24835	0.0049569	0.0410301	0.113861	-3.13466
AT2G26290	8.35145	0.00477576	0.0406418	6.74203	2.75318
AT2G26420	10.4664	0.00179192	0.0245253	4.07064	2.02526
AT2G26470	9.44262	0.00285993	0.031297	0.0181013	-5.78777
AT2G26570	15.7073	0.000264646	0.0086755	3.28946	1.71785
AT2G26610	8.53908	0.00442357	0.038962	27.7956	4.79678
AT2G26790	10.4339	0.0018303	0.0248905	0	#NUM!
AT2G26810	15.7747	0.000259259	0.0086755	0	#NUM!
AT2G26890	11.7233	0.00104781	0.0183059	2.92415	1.54802
AT2G26975	10.4623	0.00180202	0.0246409	Inf	#VALUE!
AT2G27120	12.6484	0.000745455	0.0150204	Inf	#VALUE!
AT2G27270	7.86139	0.00608485	0.0465294	Inf	#VALUE!
AT2G27310	15.9065	0.000259259	0.0086755	4.95765	2.30966
AT2G27380	17.4055	0.00019798	0.00811828	108.894	6.76678
AT2G27500	7.92266	0.00586869	0.0453198	3.73093	1.89954
AT2G27530	10.2212	0.00205993	0.0266	0.15152	-2.72242
AT2G27610	13.4244	0.00053468	0.012272	67.5899	6.07873
AT2G27660	23.5144	7.67677e-05	0.00556098	5.2228	2.38482
AT2G27775	12.1867	0.000876094	0.0164475	0.067305	-3.89314
AT2G27880	10.0898	0.00216296	0.0270826	Inf	#VALUE!
AT2G28000	8.24103	0.00496229	0.0410301	0.137584	-2.86162
AT2G28180	9.00019	0.00350505	0.0342942	Inf	#VALUE!
AT2G28290	14.7837	0.000336027	0.0098482	3.15386	1.65712
AT2G28330	9.02253	0.00345724	0.0341811	0	#NUM!
AT2G28370	13.4855	0.00053468	0.012272	0	#NUM!
AT2G28400	29.38	3.90572e-05	0.00360248	8.73874	3.12743
AT2G28600	13.7943	0.00047138	0.0119863	0.0587573	-4.08909
AT2G28780	11.2052	0.00137104	0.0217447	Inf	#VALUE!
AT2G28910	10.9427	0.00148418	0.0225584	2.33904	1.22592
AT2G29040	11.7686	0.00103232	0.0181635	Inf	#VALUE!
AT2G29400	10.5713	0.00171582	0.0238734	0.18511	-2.43354
AT2G29440	9.09088	0.00338721	0.034039	2.07766	1.05496
AT2G29530	16.6305	0.000223569	0.0086755	0.0571282	-4.12965
AT2G29600	8.3486	0.00477576	0.0406418	Inf	#VALUE!
AT2G29620	15.309	0.000289562	0.00912951	5.64657	2.49737
AT2G29690	10.2303	0.00205993	0.0266	0.045638	-4.45362
AT2G29750	16.5103	0.000237037	0.0086755	2.30675	1.20586
AT2G29860	9.55104	0.00275084	0.0306912	Inf	#VALUE!
AT2G29940	12.5492	0.00076431	0.0151738	Inf	#VALUE!
AT2G30220	8.85295	0.00378316	0.0359667	0	#NUM!
AT2G30300	7.78237	0.00639461	0.0480081	Inf	#VALUE!
AT2G30500	10.7412	0.00161077	0.0232459	2.03432	1.02455
AT2G30630	14.2086	0.000388552	0.0106066	Inf	#VALUE!
AT2G31020	30.7703	3.90572e-05	0.00360248	6.56249	2.71424
AT2G31141	69.9057	0	0	219.968	7.78115
AT2G31220	11.3894	0.00121818	0.0203487	Inf	#VALUE!
AT2G31290	9.58291	0.00269899	0.0302491	8.09486	3.01701
AT2G31440	8.79279	0.00392525	0.0368328	0.0213146	-5.55201
AT2G31830	10.4261	0.00183704	0.0248905	39.6181	5.30809
AT2G32060	28.0345	3.90572e-05	0.00360248	0.0444886	-4.49042
AT2G32610	10.9444	0.00148418	0.0225584	0.0317324	-4.9779
AT2G32620	13.3546	0.00053468	0.012272	0.0744309	-3.74796
AT2G32680	14.482	0.000349495	0.0098482	Inf	#VALUE!
AT2G32900	8.13035	0.00528283	0.0426127	0.163362	-2.61385
AT2G32940	10.3124	0.00196094	0.0258844	13.8137	3.78803
AT2G33080	9.38266	0.00296902	0.0319493	Inf	#VALUE!
AT2G33250	7.9748	0.00572256	0.044797	0	#NUM!
AT2G33370	30.1818	3.90572e-05	0.00360248	0.0479139	-4.38341
AT2G33420	9.76111	0.00250236	0.029168	Inf	#VALUE!
AT2G33435	7.85482	0.00614478	0.0469635	2.52361	1.33549
AT2G33470	9.05894	0.00342088	0.034094	0.151676	-2.72093
AT2G33790	34.3342	2.82828e-05	0.00360248	7.73505	2.95141
AT2G33855	8.99654	0.00351717	0.0342942	Inf	#VALUE!
AT2G34180	7.78887	0.00638114	0.0480081	2.34232	1.22794
AT2G34210	13.8224	0.00047138	0.0119863	Inf	#VALUE!
AT2G34260	15.8345	0.000259259	0.0086755	0.0888805	-3.49199
AT2G34460	8.88454	0.00370707	0.0354932	0	#NUM!
AT2G34500	15.3925	0.000278788	0.00898048	4.08628	2.03079
AT2G34910	15.7219	0.000264646	0.0086755	3.27009	1.70933
AT2G35140	11.0508	0.00145455	0.0223275	249.571	7.9633
AT2G35580	8.88858	0.00370101	0.035481	Inf	#VALUE!
AT2G35605	14.2281	0.000388552	0.0106066	0.0959994	-3.38083
AT2G35630	10.4884	0.00176835	0.0243148	2.16604	1.11506
AT2G35750	75.6873	0	0	442.191	8.78853
AT2G35880	23.7103	7.07071e-05	0.00532995	3.22024	1.68717
AT2G36090	13.3705	0.00053468	0.012272	Inf	#VALUE!
AT2G36120	9.99248	0.00224646	0.0276796	368.447	8.52531
AT2G36160	12.6234	0.000745455	0.0150204	0.115591	-3.11289
AT2G36190	10.2319	0.00205455	0.0266	14.4801	3.856
AT2G36410	9.07668	0.00340539	0.034039	4.06306	2.02257
AT2G36570	7.98326	0.00569495	0.0446987	Inf	#VALUE!
AT2G36885	9.32882	0.00303502	0.032181	0	#NUM!
AT2G36950	13.4965	0.000529293	0.012272	2.68401	1.42439
AT2G37035	10.2891	0.00200202	0.0262169	6.0633	2.6001
AT2G37130	26.0826	4.51178e-05	0.00401198	5.17671	2.37204
AT2G37270	12.8768	0.000661279	0.0141703	0.112982	-3.14584
AT2G37540	15.4736	0.000272727	0.00884279	0.0465985	-4.42357
AT2G37670	10.7477	0.00160539	0.0231907	4.95159	2.30789
AT2G37975	10.7703	0.00158721	0.0230401	0	#NUM!
AT2G38070	13.3101	0.00053468	0.012272	Inf	#VALUE!
AT2G38280	9.28344	0.00309024	0.0323169	0.140686	-2.82945
AT2G38410	8.33918	0.00480875	0.0408262	2.40387	1.26536
AT2G38540	7.83746	0.00618923	0.0471092	Inf	#VALUE!
AT2G38550	7.71871	0.00665522	0.049415	0.128368	-2.96164
AT2G38650	10.8797	0.00152256	0.0226919	2.44177	1.28792
AT2G38730	9.06701	0.00341077	0.034039	0.135742	-2.88106
AT2G38940	10.3744	0.00187542	0.0251581	2.71155	1.43912
AT2G39040	15.8103	0.000259259	0.0086755	2.50217	1.32318
AT2G39110	14.256	0.000373064	0.0102593	3.10004	1.63229
AT2G39260	7.9521	0.00578788	0.0451124	2.55578	1.35376
AT2G39445	8.73526	0.00404781	0.0374751	0	#NUM!
AT2G39700	12.8627	0.00066936	0.0142	0.0948775	-3.39779
AT2G39725	9.1898	0.00320875	0.0328847	0	#NUM!
AT2G39950	8.21009	0.00503771	0.041423	3.27832	1.71296
AT2G39990	13.0328	0.000632323	0.0139732	0.106315	-3.23358
AT2G40000	54.1224	0	0	12.6577	3.66194
AT2G40140	11.299	0.00128148	0.0209351	2.28659	1.19319
AT2G40180	9.78808	0.00247205	0.0289283	Inf	#VALUE!
AT2G40205	10.8459	0.00153805	0.0227038	0.0896741	-3.47917
AT2G40220	11.4912	0.00114478	0.0193574	Inf	#VALUE!
AT2G40550	11.0421	0.00145993	0.0223275	0.0774487	-3.69062
AT2G40730	7.91678	0.00589697	0.0454909	2.01504	1.01081
AT2G41210	8.76298	0.0039899	0.0371473	Inf	#VALUE!
AT2G41380	9.64796	0.00263367	0.0298788	Inf	#VALUE!
AT2G41700	8.54953	0.0043798	0.0388299	3.91381	1.96857
AT2G41800	8.36392	0.00474276	0.0405937	0.183512	-2.44605
AT2G42080	8.13303	0.00526667	0.0426127	0.0338226	-4.88587
AT2G42120	13.4742	0.00053468	0.012272	0.0138739	-6.17149
AT2G42270	25.8851	4.51178e-05	0.00401198	9.7114	3.27968
AT2G42330	8.88631	0.00370707	0.0354932	5.93818	2.57002
AT2G42610	12.2511	0.000870707	0.0164475	Inf	#VALUE!
AT2G42620	13.5741	0.00050101	0.012272	13.6479	3.77061
AT2G42730	8.60255	0.00431246	0.0387886	Inf	#VALUE!
AT2G42910	12.1216	0.000907071	0.0169434	0.106094	-3.23659
AT2G42990	8.85122	0.00379731	0.0360089	Inf	#VALUE!
AT2G43010	8.3486	0.00477576	0.0406418	Inf	#VALUE!
AT2G43150	53.0983	0	0	9.75478	3.28611
AT2G43290	8.4757	0.00454747	0.0396769	2.04401	1.0314
AT2G43460	11.8269	0.00102694	0.0181635	0.121711	-3.03847
AT2G43465	7.76237	0.00645522	0.0482436	0	#NUM!
AT2G43590	16.9018	0.000203367	0.00811828	9.22881	3.20614
AT2G43700	8.09528	0.0053569	0.0430932	38.4483	5.26485
AT2G43770	16.2142	0.000253872	0.0086755	0.0376123	-4.73265
AT2G43820	42.2518	1.0101e-05	0.00185185	7.38501	2.8846
AT2G44110	8.9373	0.00362828	0.0350325	2.62495	1.39229
AT2G44430	9.36278	0.0030101	0.0320544	2.2842	1.19169
AT2G44490	18.9727	0.000181818	0.00811828	2.78461	1.47748
AT2G44520	10.788	0.00156768	0.0229134	0.145191	-2.78397
AT2G44640	9.02057	0.00345724	0.0341811	0.103515	-3.27209
AT2G45540	24.6406	5.52189e-05	0.00448087	4.40767	2.14002
AT2G45695	10.7509	0.00159529	0.0230897	0	#NUM!
AT2G45710	8.84616	0.00381751	0.0361774	0.0910051	-3.45791
AT2G45760	8.12762	0.00528283	0.0426127	5.25784	2.39447
AT2G45820	18.7505	0.000187205	0.00811828	7.10635	2.82911
AT2G45850	7.78237	0.00639461	0.0480081	Inf	#VALUE!
AT2G46230	11.1613	0.00137643	0.0217447	0.133169	-2.90867
AT2G46240	9.84156	0.00241077	0.0285714	3.14464	1.65289
AT2G46290	17.6487	0.000192593	0.00811828	0.029575	-5.07948
AT2G46400	20.7145	0.0001367	0.00811828	4.65047	2.21738
AT2G46740	9.97003	0.00225724	0.0276796	3.54988	1.82777
AT2G46750	12.3049	0.00086532	0.0164475	Inf	#VALUE!
AT2G46770	8.41175	0.00466869	0.040168	Inf	#VALUE!
AT2G47000	14.1898	0.000394613	0.0106352	2.33538	1.22366
AT2G47140	10.4233	0.00183704	0.0248905	3.02278	1.59587
AT2G47550	10.4266	0.00183704	0.0248905	2.23653	1.16126
AT2G48060	17.1903	0.00019798	0.00811828	3.69929	1.88725
AT3G01120	9.0808	0.00339865	0.034039	0.158538	-2.6571
AT3G01220	13.916	0.000455892	0.0118772	4.12522	2.04447
AT3G01290	10.4234	0.00183704	0.0248905	2.14292	1.09958
AT3G01313	35.3787	2.82828e-05	0.00360248	Inf	#VALUE!
AT3G01740	10.6922	0.00164242	0.0235198	0.0972999	-3.36142
AT3G01990	16.2324	0.000253872	0.0086755	Inf	#VALUE!
AT3G02020	10.9339	0.00148956	0.0225584	141.705	7.14675
AT3G02250	10.2538	0.00202222	0.026296	4.27197	2.0949
AT3G02260	17.0425	0.00019798	0.00811828	2.9731	1.57197
AT3G02530	7.77798	0.00641145	0.0481102	0.173128	-2.53009
AT3G02560	11.7002	0.00106801	0.0185932	0.152276	-2.71524
AT3G02645	10.5305	0.0017266	0.0238734	Inf	#VALUE!
AT3G02840	12.5081	0.000772391	0.015273	2.77538	1.47269
AT3G03500	20.9897	0.000125253	0.00778243	0.0337969	-4.88696
AT3G03640	27.6152	3.90572e-05	0.00360248	5.1298	2.3589
AT3G03800	9.2312	0.00314074	0.0325017	Inf	#VALUE!
AT3G04210	8.32299	0.00486465	0.0409894	190.612	7.5745
AT3G04400	17.6642	0.000192593	0.00811828	0.0971202	-3.36408
AT3G04770	9.52901	0.00277104	0.030824	0.0960676	-3.37981
AT3G04840	12.5683	0.00076431	0.0151738	0.133015	-2.91034
AT3G04970	8.78277	0.00393131	0.0368328	0.077625	-3.68733
AT3G05160	10.3446	0.00191987	0.0254781	Inf	#VALUE!
AT3G05270	12.1679	0.000876094	0.0164475	3.49696	1.8061
AT3G05670	13.85	0.00047138	0.0119863	3.31855	1.73055
AT3G05710	9.42912	0.0028734	0.0313519	2.92512	1.54849
AT3G05880	13.2381	0.000562963	0.0128418	0.0623566	-4.00331
AT3G05980	9.38377	0.00296902	0.0319493	2.53705	1.34315
AT3G06110	9.2238	0.00315758	0.0326305	0	#NUM!
AT3G06150	10.9192	0.0014963	0.0225584	4.41821	2.14346
AT3G06400	8.77752	0.0039596	0.0370744	2.10283	1.07233
AT3G06460	9.72297	0.00258182	0.0298598	0.101095	-3.30621
AT3G06560	9.16871	0.00324781	0.033125	Inf	#VALUE!
AT3G06690	14.3299	0.00036633	0.0102064	0	#NUM!
AT3G06860	13.5469	0.000506397	0.012272	2.3343	1.22299
AT3G06890	9.75645	0.0025138	0.0292555	0	#NUM!
AT3G07010	9.83064	0.00241077	0.0285714	2.20784	1.14263
AT3G07540	18.7749	0.000181818	0.00811828	Inf	#VALUE!
AT3G07690	8.96524	0.0035798	0.0346997	3.08031	1.62307
AT3G07770	13.3717	0.00053468	0.012272	0.109856	-3.18631
AT3G07960	8.34711	0.00478653	0.0406636	3.44231	1.78338
AT3G08030	7.73387	0.00659865	0.0491671	2.06888	1.04885
AT3G08610	19.4475	0.000160269	0.00811828	0.0659061	-3.92344
AT3G08620	9.39863	0.00292121	0.0316181	0	#NUM!
AT3G08690	9.61428	0.00265589	0.0298788	0.0868418	-3.52547
AT3G08730	9.58445	0.00269226	0.0301964	2.17906	1.12371
AT3G08790	7.70069	0.00675017	0.0499452	Inf	#VALUE!
AT3G08820	9.39721	0.0029266	0.0316533	80.5879	6.33249
AT3G09340	9.86472	0.00235825	0.0282192	216.389	7.75748
AT3G09350	8.0205	0.00559125	0.0442119	0.165939	-2.59128
AT3G09500	15.862	0.000259259	0.0086755	0.101799	-3.29621
AT3G09620	9.49808	0.00283098	0.0312769	Inf	#VALUE!
AT3G09800	9.00918	0.0034835	0.0342942	0.0500334	-4.32097
AT3G10020	10.338	0.00193333	0.0256339	4.46782	2.15957
AT3G10090	13.121	0.000584512	0.0131515	0.055151	-4.18047
AT3G10370	9.98453	0.00225185	0.0276796	3.1092	1.63654
AT3G10525	7.69963	0.00675556	0.0499602	9.73311	3.2829
AT3G10570	9.85526	0.00238316	0.0284714	Inf	#VALUE!
AT3G10610	15.6858	0.000264646	0.0086755	0.102722	-3.28318
AT3G10710	30.1514	3.90572e-05	0.00360248	29.0059	4.85827
AT3G10720	22.528	8.68687e-05	0.006	4.1873	2.06602
AT3G10940	8.90664	0.00366599	0.0352591	0.167586	-2.57702
AT3G11070	9.12711	0.00330572	0.0335314	0.114174	-3.13069
AT3G11150	16.6095	0.000228956	0.0086755	Inf	#VALUE!
AT3G11250	16.4568	0.000248485	0.0086755	0.0931511	-3.42428
AT3G11340	13.5196	0.000529293	0.012272	5.34989	2.41951
AT3G11480	8.99254	0.00351717	0.0342942	Inf	#VALUE!
AT3G11510	20.0021	0.000149495	0.00811828	0.07664	-3.70576
AT3G11590	16.1278	0.000253872	0.0086755	3.10834	1.63615
AT3G11660	9.63127	0.00265589	0.0298788	0	#NUM!
AT3G11810	18.3008	0.000187205	0.00811828	6.62853	2.72869
AT3G11820	11.2432	0.00135556	0.0217447	3.6693	1.87551
AT3G11945	11.6426	0.0010835	0.0186876	0.0581895	-4.1031
AT3G12120	8.21758	0.00500606	0.0412542	0.182274	-2.45582
AT3G12710	15.3677	0.000284175	0.00905579	3.04368	1.60582
AT3G12760	10.3762	0.00187542	0.0251581	0.0778315	-3.6835
AT3G12890	8.01241	0.00562088	0.0442577	Inf	#VALUE!
AT3G12965	13.4232	0.00053468	0.012272	0.0750366	-3.73626
AT3G13010	11.7382	0.00103771	0.0181936	Inf	#VALUE!
AT3G13090	8.37007	0.00472391	0.0404789	3.17272	1.66572
AT3G13100	18.6448	0.000187205	0.00811828	8.38811	3.06835
AT3G13210	8.5481	0.0043798	0.0388299	11.2401	3.49058
AT3G13220	7.77029	0.00643838	0.0481905	Inf	#VALUE!
AT3G13230	13.9023	0.000455892	0.0118772	0.0908495	-3.46038
AT3G13600	8.61244	0.0042734	0.0384606	2.54296	1.34651
AT3G13782	8.94549	0.00359865	0.0348143	2.89457	1.53335
AT3G13790	13.1455	0.00056835	0.0128855	2.35353	1.23483
AT3G13882	8.58436	0.0043569	0.0388299	0.118226	-3.08038
AT3G14067	23.5837	7.07071e-05	0.00532995	3.97397	1.99058
AT3G14270	29.2635	3.90572e-05	0.00360248	7.33892	2.87557
AT3G14362	11.0929	0.00144377	0.0223275	0	#NUM!
AT3G14470	8.42141	0.00464983	0.0400987	3.73906	1.90268
AT3G14660	8.47815	0.00454747	0.0396769	5.47747	2.45351
AT3G14680	10.5868	0.00170976	0.0238734	Inf	#VALUE!
AT3G14700	11.3463	0.00125051	0.0205876	Inf	#VALUE!
AT3G14735	11.789	0.00103232	0.0181635	136.307	7.09072
AT3G14740	10.7276	0.00162626	0.0233333	0.114447	-3.12725
AT3G14810	12.1185	0.000913131	0.0169441	Inf	#VALUE!
AT3G14840	11.8024	0.00103232	0.0181635	2.14361	1.10004
AT3G14850	15.6612	0.000264646	0.0086755	9.19939	3.20154
AT3G14920	12.7213	0.000719192	0.0149162	5.80515	2.53733
AT3G15030	15.3719	0.000284175	0.00905579	Inf	#VALUE!
AT3G15070	8.54024	0.00441549	0.038962	4.20348	2.07158
AT3G15090	9.12321	0.0033138	0.033569	0.153448	-2.70417
AT3G15120	8.28853	0.00490909	0.0409894	2.34735	1.23103
AT3G15130	9.27395	0.00310303	0.0323823	11.4656	3.51924
AT3G15240	20.1791	0.000149495	0.00811828	0.0420702	-4.57106
AT3G15370	7.87116	0.00604983	0.046405	Inf	#VALUE!
AT3G15450	17.485	0.00019798	0.00811828	4.58588	2.1972
AT3G15470	10.5484	0.00171582	0.0238734	3.01305	1.59123
AT3G15540	8.32395	0.00486465	0.0409894	3.47633	1.79756
AT3G15630	14.4398	0.000349495	0.0098482	5.81865	2.54068
AT3G15660	9.09787	0.00338721	0.034039	0.127077	-2.97623
AT3G15700	16.1343	0.000253872	0.0086755	7.54712	2.91593
AT3G15930	8.56986	0.00436229	0.0388299	7.3107	2.87001
AT3G15960	8.88858	0.00370101	0.035481	Inf	#VALUE!
AT3G16080	9.40869	0.00290572	0.0315194	0.144853	-2.78734
AT3G16390	34.0558	3.367e-05	0.00360248	11.6599	3.54349
AT3G16410	20.2508	0.000149495	0.00811828	3.05281	1.61014
AT3G16440	38.3491	2.0202e-05	0.00340909	0.00582112	-7.42449
AT3G16510	8.25447	0.00494882	0.0410301	2.23204	1.15836
AT3G16520	11.2849	0.00128956	0.0210209	Inf	#VALUE!
AT3G16860	12.2623	0.000870707	0.0164475	Inf	#VALUE!
AT3G17760	10.7981	0.00155488	0.0227937	Inf	#VALUE!
AT3G18200	15.3108	0.000289562	0.00912951	3.94042	1.97835
AT3G18535	11.9226	0.000986532	0.0179315	Inf	#VALUE!
AT3G18580	7.72498	0.00663704	0.049354	0.0875489	-3.51377
AT3G18710	16.4866	0.000237037	0.0086755	5.38384	2.42864
AT3G18740	19.6595	0.000160269	0.00811828	0.0759754	-3.71832
AT3G18810	10.1977	0.00209091	0.0266295	Inf	#VALUE!
AT3G18840	11.6221	0.00109428	0.0187931	Inf	#VALUE!
AT3G18940	10.7752	0.00158182	0.0230401	0.172278	-2.53719
AT3G18950	28.8594	3.90572e-05	0.00360248	10.8233	3.43607
AT3G19040	8.45965	0.00458384	0.0399004	Inf	#VALUE!
AT3G19050	14.4476	0.000349495	0.0098482	3.38733	1.76015
AT3G19070	8.18438	0.00514007	0.0420121	33.5812	5.06958
AT3G19240	13.065	0.000616835	0.0137331	2.2026	1.1392
AT3G19320	27.5949	3.90572e-05	0.00360248	174.868	7.45013
AT3G19390	20.6898	0.0001367	0.00811828	3.13184	1.64701
AT3G19430	21.4092	0.000109091	0.00713656	0.0320869	-4.96187
AT3G19480	7.81449	0.00625522	0.0474655	14.4765	3.85565
AT3G19520	8.39376	0.00468889	0.0402951	0.0571359	-4.12946
AT3G19620	14.8268	0.000329966	0.0098	Inf	#VALUE!
AT3G19770	8.03087	0.00556296	0.0441765	0.192403	-2.3778
AT3G20110	10.3641	0.00189091	0.0252745	Inf	#VALUE!
AT3G20160	15.1248	0.000315152	0.00965795	0.015026	-6.0564
AT3G20410	10.045	0.00221818	0.0275396	2.09326	1.06575
AT3G20470	8.62212	0.00421886	0.038062	Inf	#VALUE!
AT3G20570	8.53759	0.00442357	0.038962	Inf	#VALUE!
AT3G20820	9.92214	0.00229158	0.0277796	0.0783735	-3.67349
AT3G20880	8.31995	0.00487071	0.0409894	8.51567	3.09012
AT3G21130	8.85567	0.0037771	0.0359321	Inf	#VALUE!
AT3G21295	12.5487	0.00076431	0.0151738	4.5621	2.1897
AT3G21610	12.6192	0.000745455	0.0150204	0.038202	-4.71021
AT3G21680	7.94665	0.00579933	0.0451124	2.00142	1.00102
AT3G21700	14.7075	0.000344108	0.0098482	4.0804	2.02871
AT3G21750	9.83139	0.00241077	0.0285714	2.7491	1.45896
AT3G21790	8.76466	0.0039899	0.0371473	Inf	#VALUE!
AT3G21800	9.9321	0.00229158	0.0277796	Inf	#VALUE!
AT3G21820	10.8512	0.00153266	0.0226919	0.0861823	-3.53646
AT3G22040	8.20956	0.00503771	0.041423	Inf	#VALUE!
AT3G22110	15.4238	0.000272727	0.00884279	0.0914137	-3.45145
AT3G22142	12.9874	0.000645791	0.0140822	177.995	7.47569
AT3G22200	11.0613	0.00145455	0.0223275	2.6113	1.38477
AT3G22670	9.27654	0.00310303	0.0323823	0	#NUM!
AT3G22680	19.6986	0.000160269	0.00811828	0	#NUM!
AT3G22830	27.647	3.90572e-05	0.00360248	6.13904	2.61801
AT3G22890	8.0242	0.00559125	0.0442119	0.150495	-2.73221
AT3G22910	14.826	0.000329966	0.0098	3.25738	1.70371
AT3G23020	7.76065	0.00645522	0.0482436	278.08	8.11936
AT3G23030	11.4118	0.00115623	0.0193574	2.32537	1.21746
AT3G23110	8.98872	0.00351717	0.0342942	Inf	#VALUE!
AT3G23240	8.80601	0.0039064	0.0368084	Inf	#VALUE!
AT3G23390	17.7451	0.000192593	0.00811828	0.0842109	-3.56985
AT3G23450	22.1118	9.69697e-05	0.0066055	Inf	#VALUE!
AT3G23750	12.4355	0.000806734	0.0158466	2.72375	1.4456
AT3G23830	27.5257	3.90572e-05	0.00360248	0.0354821	-4.81677
AT3G23930	9.29599	0.00307677	0.0322214	14.959	3.90294
AT3G24255	9.40742	0.00290572	0.0315194	22.4624	4.48944
AT3G24480	80.2929	0	0	141.94	7.14914
AT3G24550	21.2186	0.000119192	0.00762931	3.77536	1.91661
AT3G24610	8.99654	0.00351717	0.0342942	Inf	#VALUE!
AT3G24615	71.4854	0	0	Inf	#VALUE!
AT3G24780	10.7988	0.00155488	0.0227937	Inf	#VALUE!
AT3G24830	12.9787	0.000645791	0.0140822	0.128351	-2.96183
AT3G24870	14.6201	0.000349495	0.0098482	5.55916	2.47487
AT3G24880	13.8364	0.00047138	0.0119863	7.27391	2.86273
AT3G24900	8.53674	0.00442357	0.038962	Inf	#VALUE!
AT3G25010	10.7481	0.00160539	0.0231907	280.76	8.13319
AT3G25020	11.0836	0.00144377	0.0223275	Inf	#VALUE!
AT3G25290	27.0615	3.90572e-05	0.00360248	24.1993	4.59689
AT3G25430	15.3864	0.000278788	0.00898048	0	#NUM!
AT3G25545	11.5949	0.00110101	0.0187931	0.0646295	-3.95166
AT3G25585	10.9838	0.00146599	0.0223741	0.131898	-2.92251
AT3G25610	14.2464	0.000383165	0.0105176	3.48208	1.79995
AT3G26170	11.7071	0.00106801	0.0185932	Inf	#VALUE!
AT3G26230	13.9033	0.000455892	0.0118772	Inf	#VALUE!
AT3G26280	8.01241	0.00562088	0.0442577	Inf	#VALUE!
AT3G26300	8.99654	0.00351717	0.0342942	Inf	#VALUE!
AT3G26400	17.487	0.00019798	0.00811828	9.35638	3.22595
AT3G26910	8.68209	0.00413401	0.0377552	2.13046	1.09117
AT3G27140	8.24146	0.00496229	0.0410301	82.7137	6.37005
AT3G27170	8.03356	0.00555758	0.0441765	32.1041	5.00468
AT3G27740	22.1569	9.69697e-05	0.0066055	0.0640082	-3.9656
AT3G27785	9.00019	0.00350505	0.0342942	Inf	#VALUE!
AT3G27840	8.67551	0.00415488	0.0378528	Inf	#VALUE!
AT3G27960	14.6187	0.000349495	0.0098482	3.30426	1.72433
AT3G28170	7.95076	0.00578788	0.0451124	Inf	#VALUE!
AT3G28290	8.20398	0.00505791	0.0414972	Inf	#VALUE!
AT3G28345	23.1489	8.68687e-05	0.006	4.40126	2.13792
AT3G28360	9.67902	0.00260943	0.0298788	Inf	#VALUE!
AT3G28380	9.4058	0.00291582	0.0315828	9.60527	3.26383
AT3G28550	107.715	0	0	11.4721	3.52005
AT3G28570	8.76298	0.0039899	0.0371473	Inf	#VALUE!
AT3G28580	14.579	0.000349495	0.0098482	Inf	#VALUE!
AT3G28740	51.4579	0	0	16.005	4.00045
AT3G30380	9.84021	0.00241077	0.0285714	4.09082	2.03239
AT3G30770	14.2322	0.000388552	0.0106066	Inf	#VALUE!
AT3G31950	11.7955	0.00103232	0.0181635	Inf	#VALUE!
AT3G41762	32.4856	3.90572e-05	0.00360248	3.89363	1.96112
AT3G41979	296.838	0	0	2585.07	11.336
AT3G42670	12.2857	0.00086532	0.0164475	158.528	7.3086
AT3G43148	10.8619	0.00153266	0.0226919	Inf	#VALUE!
AT3G43190	9.31413	0.00305657	0.0322143	Inf	#VALUE!
AT3G43960	15.1507	0.00030303	0.009375	2.1955	1.13455
AT3G44630	8.36763	0.00473064	0.0405133	3.33419	1.73733
AT3G45030	13.0377	0.000632323	0.0139732	0.106276	-3.23412
AT3G45440	12.5348	0.00076431	0.0151738	Inf	#VALUE!
AT3G45660	14.2608	0.000373064	0.0102593	7.94839	2.99066
AT3G45700	7.79711	0.00633737	0.0479419	0	#NUM!
AT3G45830	8.72604	0.00407609	0.037597	3.30388	1.72416
AT3G46080	9.30141	0.00307677	0.0322214	14.418	3.8498
AT3G46240	10.2806	0.00200202	0.0262169	Inf	#VALUE!
AT3G46280	13.3256	0.00053468	0.012272	2.36862	1.24404
AT3G46360	13.8439	0.00047138	0.0119863	Inf	#VALUE!
AT3G46530	9.35856	0.00301549	0.0320544	Inf	#VALUE!
AT3G46550	7.70482	0.00672323	0.0497955	2.71458	1.44073
AT3G46620	11.8699	0.00101481	0.0181635	2.52344	1.33539
AT3G46700	8.35843	0.00475354	0.0406157	2.11482	1.08054
AT3G46940	19.6196	0.000160269	0.00811828	0.0666623	-3.90699
AT3G47040	7.77277	0.00643838	0.0481905	7.1039	2.82861
AT3G47080	9.31251	0.00305657	0.0322143	2.42488	1.27791
AT3G47160	11.7451	0.00103232	0.0181635	7.03018	2.81356
AT3G47220	10.1068	0.00215758	0.0270826	Inf	#VALUE!
AT3G47340	19.0695	0.000175758	0.00811828	8.70277	3.12147
AT3G47350	9.32864	0.00303502	0.032181	0.0625836	-3.99807
AT3G47370	16.167	0.000253872	0.0086755	0.0759247	-3.71929
AT3G47836	9.32695	0.0030404	0.032181	0.0747423	-3.74193
AT3G48010	12.4284	0.000812121	0.015924	Inf	#VALUE!
AT3G48260	10.7626	0.00158721	0.0230401	4.2031	2.07145
AT3G48270	11.9282	0.000981145	0.0178773	Inf	#VALUE!
AT3G48290	11.1326	0.00140606	0.0220719	Inf	#VALUE!
AT3G48830	8.42213	0.00463838	0.0400465	0	#NUM!
AT3G48930	25.718	5.52189e-05	0.00448087	0.0505463	-4.30625
AT3G48990	9.24233	0.00313535	0.0325017	2.31119	1.20864
AT3G49055	12.6782	0.00073266	0.0150204	33.4176	5.06254
AT3G49190	34.4656	2.82828e-05	0.00360248	0.00749434	-7.05998
AT3G49530	8.73564	0.00404781	0.0374751	2.1471	1.10239
AT3G49650	7.93757	0.00583973	0.0452846	4.40732	2.1399
AT3G49680	7.83139	0.00620067	0.0471721	0.14645	-2.77152
AT3G49960	27.5692	3.90572e-05	0.00360248	5.08174	2.34532
AT3G50010	8.33558	0.00481953	0.0408262	35.9768	5.169
AT3G50200	10.5306	0.0017266	0.0238734	Inf	#VALUE!
AT3G50270	9.68492	0.00260943	0.0298788	Inf	#VALUE!
AT3G50330	9.06459	0.00341077	0.034039	Inf	#VALUE!
AT3G50370	16.2694	0.000253872	0.0086755	2.91584	1.54391
AT3G50410	8.62096	0.00421886	0.038062	Inf	#VALUE!
AT3G50890	7.78237	0.00639461	0.0480081	Inf	#VALUE!
AT3G50930	26.4135	3.90572e-05	0.00360248	5.15807	2.36683
AT3G50970	10.257	0.00201684	0.026296	2.41048	1.26932
AT3G51160	13.0405	0.000626936	0.0139371	2.13072	1.09134
AT3G51180	10.356	0.00190438	0.0253632	20.0287	4.324
AT3G51330	22.0084	0.000103704	0.00693694	3.10591	1.63502
AT3G51430	9.39577	0.00293199	0.0316885	0	#NUM!
AT3G51810	10.6053	0.00169428	0.0238734	Inf	#VALUE!
AT3G52060	24.6666	5.52189e-05	0.00448087	6.68122	2.74011
AT3G52090	10.7232	0.00162626	0.0233333	0.103383	-3.27392
AT3G52155	7.97534	0.0057165	0.0447968	0	#NUM!
AT3G52250	9.92365	0.00229158	0.0277796	2.40447	1.26572
AT3G52400	26.1211	4.51178e-05	0.00401198	9.33073	3.22199
AT3G52420	7.84923	0.00616229	0.0470247	0	#NUM!
AT3G52490	9.64796	0.00263367	0.0298788	Inf	#VALUE!
AT3G52580	10.7287	0.00162626	0.0233333	0.122107	-3.03379
AT3G52590	7.75781	0.00647677	0.0483803	0.183547	-2.44578
AT3G53330	8.70154	0.00409832	0.037597	Inf	#VALUE!
AT3G53480	12.9278	0.000655892	0.0140955	2.00911	1.00656
AT3G53600	8.65734	0.00418519	0.037989	2.47132	1.30528
AT3G53740	9.73547	0.00255556	0.0296253	0.144823	-2.78764
AT3G53870	12.2483	0.000870707	0.0164475	0.134266	-2.89683
AT3G53890	20.7989	0.000125253	0.00778243	0.0642149	-3.96095
AT3G53950	12.674	0.00073266	0.0150204	Inf	#VALUE!
AT3G54030	9.3842	0.00296902	0.0319493	2.27097	1.18331
AT3G54100	9.78911	0.00247205	0.0289283	2.51394	1.32995
AT3G54150	7.71657	0.00666195	0.0494156	0	#NUM!
AT3G54470	11.2398	0.00135556	0.0217447	0.115534	-3.1136
AT3G54580	75.2181	0	0	8.90309	3.15431
AT3G54590	70.4126	0	0	11.2447	3.49117
AT3G54720	12.9526	0.000645791	0.0140822	13.3869	3.74274
AT3G54870	14.9622	0.000323232	0.00965795	5.9811	2.58041
AT3G54930	8.02663	0.0055798	0.0442119	24.7476	4.62922
AT3G55200	10.3628	0.00189091	0.0252745	3.92654	1.97326
AT3G55220	12.784	0.000694276	0.01446	4.92812	2.30104
AT3G55320	14.1712	0.000394613	0.0106352	3.84047	1.94128
AT3G55690	11.4976	0.00113872	0.0193574	0.0149703	-6.06175
AT3G55950	16.0414	0.000259259	0.0086755	5.12742	2.35823
AT3G55980	13.1525	0.00056835	0.0128855	2.63256	1.39647
AT3G56020	17.7942	0.000187205	0.00811828	0.0486984	-4.35998
AT3G56050	10.8099	0.00154949	0.0227822	2.64696	1.40434
AT3G56070	20.1474	0.000149495	0.00811828	0.0582509	-4.10157
AT3G56080	15.7158	0.000264646	0.0086755	Inf	#VALUE!
AT3G56130	11.4811	0.00114478	0.0193574	0.0844349	-3.56602
AT3G56340	9.43136	0.00286667	0.0313476	0.152794	-2.71034
AT3G56410	17.5742	0.00019798	0.00811828	5.46941	2.45138
AT3G56490	11.833	0.00102694	0.0181635	0.114973	-3.12063
AT3G56660	10.5476	0.00171582	0.0238734	261.076	8.02833
AT3G56705	13.3705	0.00053468	0.012272	177.924	7.47511
AT3G56760	15.5241	0.000264646	0.0086755	4.44929	2.15358
AT3G56825	17.0621	0.00019798	0.00811828	473.548	8.88737
AT3G56930	10.0999	0.00215758	0.0270826	2.69518	1.43038
AT3G57080	8.69109	0.00410909	0.037597	0.0342975	-4.86575
AT3G57220	20.8073	0.000125253	0.00778243	0.0524051	-4.25415
AT3G57330	25.6251	5.52189e-05	0.00448087	4.00637	2.0023
AT3G57400	10.1244	0.00215758	0.0270826	6.76175	2.7574
AT3G57490	9.92116	0.00229158	0.0277796	0.125314	-2.99638
AT3G57530	21.1121	0.000119192	0.00762931	4.37285	2.12858
AT3G57580	9.16564	0.00325859	0.0332121	0	#NUM!
AT3G57610	11.9416	0.000974411	0.0178202	0.110325	-3.18017
AT3G58440	8.64627	0.00419865	0.0379951	Inf	#VALUE!
AT3G58460	11.1245	0.00142222	0.0222785	0.114922	-3.12127
AT3G58620	23.9397	7.07071e-05	0.00532995	12.6162	3.65721
AT3G58960	9.2886	0.00309024	0.0323169	Inf	#VALUE!
AT3G59180	8.76298	0.0039899	0.0371473	Inf	#VALUE!
AT3G59220	10.4056	0.00184714	0.0249818	4.55222	2.18657
AT3G59480	13.8598	0.000465993	0.0119863	0.0882005	-3.50307
AT3G59490	16.4264	0.000248485	0.0086755	0	#NUM!
AT3G59650	8.54923	0.0043798	0.0388299	0.0915447	-3.44938
AT3G59700	12.8068	0.000687542	0.01446	15.3156	3.93693
AT3G59740	11.1327	0.00140067	0.0220106	Inf	#VALUE!
AT3G59840	12.1607	0.000876094	0.0164475	0	#NUM!
AT3G60070	9.32589	0.0030404	0.032181	0.0917717	-3.44581
AT3G60150	8.16717	0.00515286	0.0420209	0	#NUM!
AT3G60176	8.09856	0.00535084	0.0430678	Inf	#VALUE!
AT3G60280	10.1991	0.00209091	0.0266295	3.41407	1.77149
AT3G60770	13.4644	0.00053468	0.012272	0.118566	-3.07624
AT3G60940	8.70154	0.00409832	0.037597	Inf	#VALUE!
AT3G61110	13.8042	0.00047138	0.0119863	0.0900527	-3.47309
AT3G61260	20.9659	0.000125253	0.00778243	4.90182	2.29332
AT3G61300	15.352	0.000284175	0.00905579	10.7661	3.42843
AT3G61320	10.3745	0.00187542	0.0251581	0	#NUM!
AT3G61380	7.87588	0.00604444	0.046405	27.5793	4.78551
AT3G61530	11.2	0.00137104	0.0217447	0	#NUM!
AT3G61540	11.167	0.00137643	0.0217447	0.0768551	-3.70172
AT3G61550	7.94346	0.00581145	0.0451124	Inf	#VALUE!
AT3G61720	8.26086	0.00493805	0.0409894	Inf	#VALUE!
AT3G61750	15.2527	0.000289562	0.00912951	Inf	#VALUE!
AT3G61770	10.668	0.00166263	0.0237861	0.0314121	-4.99254
AT3G62010	9.16001	0.00327475	0.0333539	2.09603	1.06766
AT3G62150	18.0261	0.000187205	0.00811828	Inf	#VALUE!
AT3G62190	13.6586	0.00050101	0.012272	0	#NUM!
AT3G62460	9.6875	0.00260943	0.0298788	0.0803659	-3.63727
AT3G62680	32.7232	3.90572e-05	0.00360248	4.40465	2.13903
AT3G62700	8.44845	0.00460673	0.0399534	2.91389	1.54295
AT3G62820	13.5865	0.00050101	0.012272	Inf	#VALUE!
AT3G62870	13.817	0.00047138	0.0119863	0.121623	-3.03952
AT3G62880	8.93917	0.00361279	0.0349057	0	#NUM!
AT3G62900	8.58148	0.0043569	0.0388299	2.29079	1.19584
AT3G63052	13.6141	0.00050101	0.012272	127.099	6.98981
AT3G63095	9.27903	0.00310303	0.0323823	Inf	#VALUE!
AT3G63180	10.2365	0.002033	0.0264129	4.97321	2.31418
AT3G63540	8.55914	0.00437374	0.0388299	Inf	#VALUE!
AT4G00100	13.6678	0.00050101	0.012272	0.115394	-3.11536
AT4G00210	8.01241	0.00562088	0.0442577	Inf	#VALUE!
AT4G00234	12.0499	0.000918519	0.0169441	Inf	#VALUE!
AT4G00320	8.53759	0.00442357	0.038962	Inf	#VALUE!
AT4G00335	8.43782	0.00462222	0.0399534	0	#NUM!
AT4G00360	8.07494	0.00541953	0.0434088	4.7317	2.24236
AT4G00380	10.5305	0.0017266	0.0238734	Inf	#VALUE!
AT4G00680	12.7287	0.000709091	0.0147479	2.57459	1.36434
AT4G00700	13.469	0.00053468	0.012272	22.6989	4.50455
AT4G00710	10.4675	0.00179192	0.0245253	0.158981	-2.65307
AT4G01070	9.20988	0.00317508	0.0327431	2.50414	1.32431
AT4G01460	8.97537	0.00355084	0.0344641	Inf	#VALUE!
AT4G01540	7.73122	0.0066101	0.049203	2.87711	1.52462
AT4G01630	29.7991	3.90572e-05	0.00360248	7.8963	2.98118
AT4G01820	11.5906	0.00110101	0.0187931	Inf	#VALUE!
AT4G01870	9.02668	0.00344377	0.0341161	2.13783	1.09615
AT4G01890	8.11286	0.00528822	0.042633	8.6822	3.11806
AT4G01985	23.2021	8.68687e-05	0.006	Inf	#VALUE!
AT4G02100	9.77496	0.0024835	0.0290165	2.02698	1.01933
AT4G02190	18.7005	0.000187205	0.00811828	Inf	#VALUE!
AT4G02220	12.8599	0.00066936	0.0142	0.0256561	-5.28455
AT4G02290	13.7274	0.000482828	0.0121732	2.23876	1.1627
AT4G02350	8.72038	0.00407609	0.037597	2.24404	1.1661
AT4G02420	8.3486	0.00477576	0.0406418	Inf	#VALUE!
AT4G02660	9.33758	0.00301549	0.0320544	5.89137	2.5586
AT4G02970	122.131	0	0	370.12	8.53185
AT4G03830	10.9244	0.0014963	0.0225584	Inf	#VALUE!
AT4G04950	8.08994	0.00537778	0.0432377	0.118721	-3.07436
AT4G04960	8.53759	0.00442357	0.038962	Inf	#VALUE!
AT4G05080	8.88858	0.00370101	0.035481	Inf	#VALUE!
AT4G05120	9.34953	0.00301549	0.0320544	Inf	#VALUE!
AT4G05631	31.2192	3.90572e-05	0.00360248	19.9825	4.32067
AT4G06526	10.6344	0.00167811	0.0238697	Inf	#VALUE!
AT4G06534	9.61206	0.00265589	0.0298788	68.9919	6.10836
AT4G06688	9.78808	0.00247205	0.0289283	Inf	#VALUE!
AT4G08263	11.6662	0.00107811	0.0186814	Inf	#VALUE!
AT4G08380	13.07	0.000616835	0.0137331	366.015	8.51576
AT4G08395	11.168	0.00137643	0.0217447	Inf	#VALUE!
AT4G08400	82.3605	0	0	121.381	6.9234
AT4G08410	88.0293	0	0	116.925	6.86944
AT4G08550	10.1865	0.00209091	0.0266295	Inf	#VALUE!
AT4G08770	11.1897	0.00137643	0.0217447	Inf	#VALUE!
AT4G08790	13.4918	0.00053468	0.012272	0.0139074	-6.168
AT4G08810	8.58901	0.0043569	0.0388299	2.40896	1.26841
AT4G08850	12.3636	0.00083165	0.0160598	3.764	1.91227
AT4G08878	7.70069	0.00675017	0.0499452	Inf	#VALUE!
AT4G09030	13.5583	0.000506397	0.012272	2.81809	1.49472
AT4G09200	15.8439	0.000259259	0.0086755	Inf	#VALUE!
AT4G09250	9.65065	0.00262828	0.0298788	Inf	#VALUE!
AT4G09310	10.6006	0.00169966	0.0238734	Inf	#VALUE!
AT4G09320	16.3095	0.000248485	0.0086755	0.0867567	-3.52688
AT4G09630	15.9401	0.000259259	0.0086755	4.34399	2.11902
AT4G09750	10.2387	0.00202222	0.026296	0.0717886	-3.8001
AT4G10120	21.5821	0.000109091	0.00713656	Inf	#VALUE!
AT4G10180	8.4364	0.00462222	0.0399534	0.0690153	-3.85694
AT4G10250	11.6098	0.00110101	0.0187931	Inf	#VALUE!
AT4G10330	10.0929	0.00216296	0.0270826	0	#NUM!
AT4G10695	11.9914	0.000944781	0.0173424	Inf	#VALUE!
AT4G10780	9.35249	0.00301549	0.0320544	Inf	#VALUE!
AT4G10840	11.3635	0.00123636	0.0204227	2.3214	1.21499
AT4G11020	10.0898	0.00216296	0.0270826	Inf	#VALUE!
AT4G11110	8.12085	0.00528283	0.0426127	2.55354	1.3525
AT4G11230	8.03296	0.00555758	0.0441765	8.00217	3.00039
AT4G11590	9.09066	0.00338721	0.034039	52.9622	5.72689
AT4G11720	11.0816	0.00144377	0.0223275	Inf	#VALUE!
AT4G11750	7.78237	0.00639461	0.0480081	Inf	#VALUE!
AT4G12020	16.0993	0.000253872	0.0086755	6.6464	2.73257
AT4G12130	7.93995	0.00581953	0.0451515	0.121534	-3.04056
AT4G12520	19.5462	0.000160269	0.00811828	2.35742	1.23721
AT4G12550	9.80588	0.00245657	0.0289283	2.22205	1.15189
AT4G12610	11.9974	0.000944781	0.0173424	3.56389	1.83345
AT4G12720	12.6679	0.000739394	0.0150204	3.09463	1.62977
AT4G12730	12.6538	0.000745455	0.0150204	2.57582	1.36503
AT4G13170	11.3572	0.00123636	0.0204227	0.115263	-3.117
AT4G13180	24.2973	6.53199e-05	0.00518717	4.64856	2.21679
AT4G13220	7.78904	0.00638114	0.0480081	0	#NUM!
AT4G13260	9.76595	0.00249697	0.0291509	65.0752	6.02404
AT4G13340	93.4711	0	0	168.342	7.39525
AT4G13390	41.3694	1.0101e-05	0.00185185	8.52	3.09085
AT4G13520	12.8022	0.000687542	0.01446	0.0227652	-5.45702
AT4G13610	8.16771	0.00515286	0.0420209	Inf	#VALUE!
AT4G13660	11.88	0.00101481	0.0181635	10.0488	3.32895
AT4G13710	8.75203	0.00400202	0.0371902	0.158219	-2.66001
AT4G13750	9.69515	0.00259933	0.0298788	3.23139	1.69215
AT4G13850	12.6339	0.000745455	0.0150204	0.113794	-3.1355
AT4G13890	18.1544	0.000187205	0.00811828	0	#NUM!
AT4G13940	11.7661	0.00103232	0.0181635	0.164575	-2.60318
AT4G14280	10.2251	0.00205993	0.0266	11.5665	3.53188
AT4G14350	9.19382	0.00320875	0.0328847	2.57102	1.36234
AT4G14368	12.8549	0.00066936	0.0142	6.99292	2.80589
AT4G14420	8.33616	0.00481953	0.0408262	0.15259	-2.71226
AT4G14750	10.8695	0.00152256	0.0226919	2.97799	1.57434
AT4G14760	18.9452	0.000181818	0.00811828	4.20083	2.07067
AT4G15000	20.0659	0.000149495	0.00811828	0.074851	-3.73984
AT4G15160	88.6803	0	0	26.1238	4.70729
AT4G15180	19.7711	0.000160269	0.00811828	4.40195	2.13814
AT4G15258	12.0108	0.000944781	0.0173424	166.387	7.3784
AT4G15270	15.0164	0.000323232	0.00965795	77.1904	6.27035
AT4G15290	18.0838	0.000187205	0.00811828	37.0195	5.21022
AT4G15380	12.6532	0.000745455	0.0150204	Inf	#VALUE!
AT4G15550	9.71107	0.00258855	0.0298788	2.63311	1.39677
AT4G15563	8.52035	0.00450168	0.0394395	51.4569	5.68529
AT4G15910	10.2794	0.00200202	0.0262169	0.132257	-2.91858
AT4G16110	14.415	0.000354882	0.00998106	2.52038	1.33364
AT4G16260	9.65768	0.0026202	0.0298788	68.4991	6.09801
AT4G16450	10.2809	0.00200202	0.0262169	0.143539	-2.80048
AT4G16460	11.8395	0.0010202	0.0181635	Inf	#VALUE!
AT4G16550	15.0635	0.000315152	0.00965795	Inf	#VALUE!
AT4G16563	11.5763	0.00110101	0.0187931	42.3123	5.403
AT4G16660	9.95331	0.00227407	0.0277796	2.01874	1.01345
AT4G16680	8.32217	0.00487071	0.0409894	20.1773	4.33466
AT4G16720	11.3297	0.00126397	0.0207174	0.143173	-2.80417
AT4G16890	8.00744	0.00564444	0.0444197	36.8487	5.20354
AT4G17100	21.5825	0.000109091	0.00713656	6.44038	2.68715
AT4G17140	23.3112	7.67677e-05	0.00556098	4.76969	2.2539
AT4G17210	13.2774	0.000540067	0.0123765	Inf	#VALUE!
AT4G17250	9.63013	0.00265589	0.0298788	Inf	#VALUE!
AT4G17390	9.64061	0.00263906	0.0298788	0.16236	-2.62273
AT4G17420	12.4457	0.000794613	0.0156499	0.124494	-3.00585
AT4G17480	8.11052	0.0052936	0.0426533	Inf	#VALUE!
AT4G18010	11.3788	0.00122828	0.0204227	174.427	7.44648
AT4G18050	10.0938	0.00216296	0.0270826	130.252	7.02517
AT4G18100	9.04572	0.00343165	0.0341161	0.168841	-2.56626
AT4G18195	10.116	0.00215758	0.0270826	Inf	#VALUE!
AT4G18197	9.8046	0.00245657	0.0289283	54.3152	5.76329
AT4G18210	12.5348	0.00076431	0.0151738	Inf	#VALUE!
AT4G18440	8.48762	0.00453603	0.0396702	0.152331	-2.71472
AT4G18630	8.52174	0.00449158	0.0394395	0	#NUM!
AT4G18660	9.11818	0.00332525	0.033569	Inf	#VALUE!
AT4G18670	11.8806	0.00101481	0.0181635	2.65649	1.40952
AT4G18730	11.1466	0.00139461	0.0219618	0.138593	-2.85107
AT4G18750	14.1011	0.000400673	0.0107207	13.3293	3.73653
AT4G18760	42.326	1.0101e-05	0.00185185	14.117	3.81937
AT4G18910	8.55914	0.00437374	0.0388299	Inf	#VALUE!
AT4G19003	13.1278	0.000584512	0.0131515	0	#NUM!
AT4G19006	9.88349	0.00233333	0.0280794	0.131734	-2.9243
AT4G19030	19.5837	0.000160269	0.00811828	2.38956	1.25674
AT4G19920	8.76298	0.0039899	0.0371473	Inf	#VALUE!
AT4G20080	11.6432	0.0010835	0.0186876	Inf	#VALUE!
AT4G20130	8.82198	0.00385051	0.0363972	0	#NUM!
AT4G20140	8.57113	0.00436229	0.0388299	120.02	6.90713
AT4G20260	28.9161	3.90572e-05	0.00360248	3.36334	1.74989
AT4G20270	10.1869	0.00209091	0.0266295	Inf	#VALUE!
AT4G20300	18.2877	0.000187205	0.00811828	3.05454	1.61095
AT4G20460	19.2424	0.000160269	0.00811828	2.78528	1.47782
AT4G20520	9.26249	0.0031165	0.0324196	Inf	#VALUE!
AT4G20530	7.94257	0.00581145	0.0451124	Inf	#VALUE!
AT4G20570	9.85526	0.00238316	0.0284714	Inf	#VALUE!
AT4G20590	10.1865	0.00209091	0.0266295	Inf	#VALUE!
AT4G20640	9.11818	0.00332525	0.033569	Inf	#VALUE!
AT4G20700	8.54203	0.00439663	0.0389094	72.0636	6.1712
AT4G20820	9.55104	0.00275084	0.0306912	Inf	#VALUE!
AT4G20830	11.3497	0.00125051	0.0205876	2.03521	1.02518
AT4G20840	12.9028	0.000655892	0.0140955	3.05451	1.61094
AT4G20860	17.2005	0.00019798	0.00811828	3.2912	1.71862
AT4G20880	8.32703	0.00483502	0.0408651	9.52946	3.25239
AT4G21020	8.70154	0.00409832	0.037597	Inf	#VALUE!
AT4G21110	11.6507	0.00107811	0.0186814	0.103467	-3.27275
AT4G21570	11.1677	0.00137643	0.0217447	0.120954	-3.04747
AT4G21640	10.1869	0.00209091	0.0266295	Inf	#VALUE!
AT4G21960	10.3622	0.0018963	0.0253237	0.171667	-2.54231
AT4G22070	8.17961	0.00514613	0.0420121	17.878	4.16011
AT4G22080	8.73488	0.00404781	0.0374751	63.3129	5.98443
AT4G22470	12.4163	0.000818182	0.015924	Inf	#VALUE!
AT4G22485	19.8376	0.000160269	0.00811828	Inf	#VALUE!
AT4G22505	8.52935	0.00445993	0.0392358	Inf	#VALUE!
AT4G22690	9.50899	0.00280471	0.0311751	Inf	#VALUE!
AT4G22745	7.74185	0.00657172	0.048991	0	#NUM!
AT4G23050	17.2631	0.00019798	0.00811828	3.52217	1.81646
AT4G23130	8.20353	0.00505791	0.0414972	Inf	#VALUE!
AT4G23160	9.74121	0.00253737	0.0294605	0.0179237	-5.80199
AT4G23180	13.1382	0.000584512	0.0131515	21.8565	4.44999
AT4G23360	9.56807	0.00272458	0.0305128	Inf	#VALUE!
AT4G23590	11.0882	0.00144377	0.0223275	0.114774	-3.12313
AT4G23760	16.6005	0.000228956	0.0086755	0	#NUM!
AT4G23800	27.4302	3.90572e-05	0.00360248	5.86741	2.55272
AT4G23810	10.7074	0.00163704	0.0234653	49.9188	5.64151
AT4G24020	7.88586	0.0060229	0.046294	2.28399	1.19155
AT4G24050	10.0108	0.00222896	0.0275604	11.8683	3.56904
AT4G24110	9.60762	0.00265589	0.0298788	5.77015	2.52861
AT4G24150	12.9716	0.000645791	0.0140822	Inf	#VALUE!
AT4G24170	17.7222	0.000192593	0.00811828	6.84809	2.7757
AT4G24390	12.7884	0.000694276	0.01446	2.85677	1.51439
AT4G24430	8.64627	0.00419865	0.0379951	Inf	#VALUE!
AT4G24450	16.4314	0.000248485	0.0086755	Inf	#VALUE!
AT4G25070	10.2994	0.00198653	0.0261525	2.32398	1.2166
AT4G25110	10.9175	0.0014963	0.0225584	5.79057	2.53371
AT4G25190	7.95445	0.0057798	0.0451124	5.59305	2.48364
AT4G25220	12.6484	0.000745455	0.0150204	Inf	#VALUE!
AT4G25250	8.68749	0.00412054	0.0376786	2.28982	1.19524
AT4G25350	9.22811	0.00314074	0.0325017	6.9862	2.80451
AT4G25550	8.1511	0.00522492	0.0425151	0.154974	-2.6899
AT4G25580	10.8646	0.00152256	0.0226919	Inf	#VALUE!
AT4G25630	20.644	0.0001367	0.00811828	0.0619004	-4.01391
AT4G25640	14.7326	0.000344108	0.0098482	0.0952945	-3.39146
AT4G25750	10.3706	0.00188552	0.0252708	Inf	#VALUE!
AT4G25835	17.6958	0.000192593	0.00811828	13.0412	3.705
AT4G26010	15.2396	0.000294949	0.00920168	9.3506	3.22506
AT4G26380	8.85122	0.00379731	0.0360089	Inf	#VALUE!
AT4G26450	8.24319	0.00496229	0.0410301	2.56632	1.3597
AT4G26500	8.01301	0.00562088	0.0442577	0	#NUM!
AT4G26630	18.3065	0.000187205	0.00811828	3.28306	1.71504
AT4G26880	12.85	0.00066936	0.0142	0	#NUM!
AT4G26970	19.1925	0.000165657	0.00811828	2.68286	1.42377
AT4G27040	8.54756	0.00439125	0.0388849	0.0966701	-3.37079
AT4G27050	11.1699	0.00137643	0.0217447	0.0852838	-3.55159
AT4G27330	7.78237	0.00639461	0.0480081	Inf	#VALUE!
AT4G27400	20.6316	0.0001367	0.00811828	0.00917059	-6.76877
AT4G27430	12.6823	0.00073266	0.0150204	3.28438	1.71562
AT4G27760	10.2211	0.00205993	0.0266	0.118439	-3.07778
AT4G27980	15.7964	0.000259259	0.0086755	Inf	#VALUE!
AT4G28000	9.92561	0.00229158	0.0277796	245.343	7.93866
AT4G28230	10.6473	0.00167273	0.0238617	3.57175	1.83663
AT4G28250	8.29455	0.00490909	0.0409894	0.137492	-2.86258
AT4G28350	13.859	0.000465993	0.0119863	34.6582	5.11513
AT4G28560	9.88653	0.00232054	0.0279708	Inf	#VALUE!
AT4G28620	8.51151	0.00450168	0.0394395	Inf	#VALUE!
AT4G28650	14.9803	0.000323232	0.00965795	5.17669	2.37203
AT4G28670	8.67264	0.00416296	0.0378567	Inf	#VALUE!
AT4G28680	10.0898	0.00216296	0.0270826	Inf	#VALUE!
AT4G28890	14.3468	0.00036633	0.0102064	14.2149	3.82933
AT4G29410	11.3064	0.00128148	0.0209351	0.121553	-3.04034
AT4G29450	8.66174	0.00417912	0.0379804	64.2262	6.00509
AT4G29510	8.43206	0.00462222	0.0399534	0.129177	-2.95257
AT4G29600	7.94257	0.00581145	0.0451124	Inf	#VALUE!
AT4G29780	26.22	3.90572e-05	0.00360248	3.85421	1.94644
AT4G29820	7.81984	0.00622963	0.0472955	0	#NUM!
AT4G29920	7.91317	0.00591313	0.0455919	67.195	6.07028
AT4G29950	12.397	0.000818182	0.015924	3.35783	1.74753
AT4G30097	9.01679	0.0034835	0.0342942	14.4813	3.85612
AT4G30100	12.7949	0.000694276	0.01446	2.69234	1.42886
AT4G30190	14.4546	0.000349495	0.0098482	2.03348	1.02395
AT4G30280	24.7022	5.52189e-05	0.00448087	4.14047	2.04979
AT4G30470	11.4347	0.00115623	0.0193574	2.9807	1.57565
AT4G30680	8.52418	0.00447609	0.0393546	0.0962461	-3.37713
AT4G30700	8.08459	0.00540606	0.0433477	3.56963	1.83577
AT4G30800	24.8104	5.52189e-05	0.00448087	0.0521722	-4.26057
AT4G30830	9.98113	0.00225185	0.0276796	5.12114	2.35647
AT4G30890	10.3648	0.00189091	0.0252745	0.135562	-2.88297
AT4G30950	11.6983	0.00106801	0.0185932	0.112909	-3.14677
AT4G31120	14.497	0.000349495	0.0098482	0.0979871	-3.35126
AT4G31180	9.31722	0.00304579	0.0322143	0.161775	-2.62794
AT4G31500	11.6395	0.0010835	0.0186876	2.26889	1.18199
AT4G31530	9.97854	0.00225724	0.0276796	0	#NUM!
AT4G31570	22.6712	8.68687e-05	0.006	4.63654	2.21305
AT4G31670	7.87301	0.00604983	0.046405	0.111574	-3.16393
AT4G31690	9.46541	0.00284242	0.0312898	Inf	#VALUE!
AT4G31720	36.7953	2.82828e-05	0.00360248	0.0141999	-6.13798
AT4G31810	11.9105	0.00100404	0.0181635	0.107904	-3.21218
AT4G31840	17.4258	0.00019798	0.00811828	0.0524484	-4.25296
AT4G31985	16.1175	0.000253872	0.0086755	0.0916012	-3.44849
AT4G32030	13.9768	0.000445118	0.0116578	5.01408	2.32599
AT4G32070	9.35837	0.00301549	0.0320544	2.55667	1.35427
AT4G32175	10.6121	0.00168889	0.0238734	0.0177024	-5.81991
AT4G32190	16.0574	0.000253872	0.0086755	7.08774	2.82533
AT4G32210	32.7175	3.90572e-05	0.00360248	17.3408	4.1161
AT4G32230	8.12117	0.00528283	0.0426127	Inf	#VALUE!
AT4G32240	8.56791	0.00436229	0.0388299	0.100649	-3.3126
AT4G32375	9.16833	0.00324781	0.033125	Inf	#VALUE!
AT4G32470	12.5288	0.00076431	0.0151738	0.128617	-2.95885
AT4G32490	10.3729	0.00187542	0.0251581	Inf	#VALUE!
AT4G32520	10.4887	0.00176835	0.0243148	0.126386	-2.98409
AT4G32720	14.3784	0.000360943	0.0100942	0.103534	-3.27182
AT4G32915	9.87817	0.00235286	0.0282002	0.0948255	-3.39858
AT4G32980	7.86139	0.00608485	0.0465294	Inf	#VALUE!
AT4G33250	19.017	0.000175758	0.00811828	0.0813214	-3.62022
AT4G33360	14.7068	0.000344108	0.0098482	0.104693	-3.25576
AT4G33370	8.41175	0.00466869	0.040168	Inf	#VALUE!
AT4G33410	9.93187	0.00229158	0.0277796	0.121978	-3.03531
AT4G33467	11.7636	0.00103232	0.0181635	2.40929	1.26861
AT4G33740	11.648	0.00107811	0.0186814	2.36441	1.24148
AT4G33790	22.0336	9.69697e-05	0.0066055	6.79319	2.76409
AT4G33970	16.3296	0.000248485	0.0086755	Inf	#VALUE!
AT4G34070	9.19711	0.00319865	0.0328847	0.117965	-3.08357
AT4G34138	8.43361	0.00462222	0.0399534	5.61482	2.48924
AT4G34150	12.1934	0.000876094	0.0164475	2.44296	1.28863
AT4G34265	9.5054	0.00282088	0.0312769	0.140891	-2.82734
AT4G34410	9.84609	0.00241077	0.0285714	2.00795	1.00572
AT4G34510	8.18392	0.00514007	0.0420121	28.807	4.84835
AT4G34555	20.4652	0.000143434	0.00811828	0.0543029	-4.20283
AT4G34570	10.8706	0.00152256	0.0226919	0.0963084	-3.37619
AT4G34640	11.3461	0.00125051	0.0205876	0.13601	-2.87821
AT4G34700	11.0406	0.00145993	0.0223275	0.145591	-2.78001
AT4G34720	8.68192	0.00413401	0.0377552	0.162434	-2.62208
AT4G35050	17.5166	0.00019798	0.00811828	0.0497835	-4.32819
AT4G35190	10.8619	0.00153266	0.0226919	Inf	#VALUE!
AT4G35200	10.1573	0.00209697	0.0266838	4.41446	2.14224
AT4G35210	8.52025	0.00450168	0.0394395	Inf	#VALUE!
AT4G35510	8.08074	0.00540606	0.0433477	3.44087	1.78277
AT4G35700	8.26086	0.00493805	0.0409894	Inf	#VALUE!
AT4G35770	8.99254	0.00351717	0.0342942	Inf	#VALUE!
AT4G35800	9.43706	0.00285993	0.031297	2.00581	1.00418
AT4G36130	11.4375	0.00115623	0.0193574	0.135033	-2.88862
AT4G36220	10.5981	0.00169966	0.0238734	0.0419962	-4.5736
AT4G36520	12.791	0.000694276	0.01446	2.4049	1.26598
AT4G36648	11.6709	0.00107811	0.0186814	2.9379	1.55478
AT4G36660	16.1568	0.000253872	0.0086755	0.0455562	-4.45621
AT4G36690	8.87517	0.00375084	0.0358199	2.11944	1.08368
AT4G36870	8.86187	0.0037771	0.0359321	44.0862	5.46225
AT4G37070	15.0025	0.000323232	0.00965795	3.48206	1.79994
AT4G37180	12.1732	0.000876094	0.0164475	3.10253	1.63345
AT4G37420	8.99254	0.00351717	0.0342942	Inf	#VALUE!
AT4G37610	16.7828	0.000203367	0.00811828	3.30269	1.72364
AT4G37730	9.02765	0.00344377	0.0341161	146.317	7.19295
AT4G37820	9.29802	0.00307677	0.0322214	2.86611	1.51909
AT4G38030	14.2942	0.000373064	0.0102593	Inf	#VALUE!
AT4G38390	10.7671	0.00158721	0.0230401	158.966	7.31258
AT4G38410	10.3463	0.00191448	0.0254521	3.89851	1.96292
AT4G38470	17.6531	0.000192593	0.00811828	3.76257	1.91172
AT4G38560	15.171	0.00030303	0.009375	Inf	#VALUE!
AT4G38680	9.80782	0.00245657	0.0289283	0.143862	-2.79725
AT4G38770	13.5306	0.000529293	0.012272	Inf	#VALUE!
AT4G38800	9.8909	0.00232054	0.0279708	0.152068	-2.71721
AT4G39230	7.75486	0.0064835	0.0483819	11.9814	3.58273
AT4G39290	8.70154	0.00409832	0.037597	Inf	#VALUE!
AT4G39300	11.2654	0.00131987	0.0214912	0.069537	-3.84608
AT4G39366	18.39	0.000187205	0.00811828	23.3833	4.54741
AT4G39420	22.5196	8.68687e-05	0.006	5.41825	2.43783
AT4G39460	26.81	3.90572e-05	0.00360248	0	#NUM!
AT4G39520	9.89637	0.00232054	0.0279708	0.131631	-2.92542
AT4G40020	14.1772	0.000394613	0.0106352	Inf	#VALUE!
AT5G01020	13.5521	0.000506397	0.012272	0.101996	-3.29342
AT5G01190	10.2339	0.00204646	0.0265647	Inf	#VALUE!
AT5G01330	13.3199	0.00053468	0.012272	2.95596	1.56363
AT5G01390	14.651	0.000344108	0.0098482	0	#NUM!
AT5G01550	15.07	0.000315152	0.00965795	Inf	#VALUE!
AT5G01690	8.74853	0.00400202	0.0371902	Inf	#VALUE!
AT5G01810	14.5738	0.000349495	0.0098482	8.17191	3.03067
AT5G01830	13.572	0.00050101	0.012272	2.86337	1.51771
AT5G01840	11.1823	0.00137643	0.0217447	0.0270412	-5.2087
AT5G02000	8.85214	0.00378923	0.0360013	Inf	#VALUE!
AT5G02330	8.55008	0.0043798	0.0388299	3.87085	1.95265
AT5G02340	8.67551	0.00415488	0.0378528	Inf	#VALUE!
AT5G02610	16.9379	0.000203367	0.00811828	0.0749158	-3.73859
AT5G02740	8.9654	0.0035798	0.0346997	0.131517	-2.92668
AT5G02960	11.5114	0.00113872	0.0193574	0.14369	-2.79897
AT5G03345	11.7589	0.00103232	0.0181635	0.0972406	-3.3623
AT5G03380	27.6516	3.90572e-05	0.00360248	6.06595	2.60073
AT5G03400	8.01241	0.00562088	0.0442577	Inf	#VALUE!
AT5G03640	8.37288	0.00471785	0.0404503	119.144	6.89657
AT5G03710	10.6084	0.00169428	0.0238734	288.454	8.1722
AT5G03740	12.3747	0.000826263	0.0160183	0.0976494	-3.35624
AT5G03850	9.00269	0.00348956	0.0342942	0.138542	-2.8516
AT5G03860	7.93037	0.0058633	0.0453198	145.633	7.18619
AT5G03880	14.5442	0.000349495	0.0098482	0	#NUM!
AT5G04020	13.1924	0.00056835	0.0128855	2.92101	1.54647
AT5G04200	29.9432	3.90572e-05	0.00360248	0.0327923	-4.9305
AT5G04290	23.2641	7.67677e-05	0.00556098	12.0487	3.5908
AT5G04360	8.74448	0.00401818	0.0373171	8.05224	3.00939
AT5G04400	8.27764	0.00492054	0.0409894	Inf	#VALUE!
AT5G04460	11.4194	0.00115623	0.0193574	3.20542	1.68051
AT5G04470	7.78454	0.00639461	0.0480081	2.21863	1.14967
AT5G04480	12.264	0.00086532	0.0164475	3.06208	1.61451
AT5G04560	12.6871	0.00073266	0.0150204	2.78097	1.47559
AT5G04760	9.58866	0.00268687	0.0301587	2.83272	1.50219
AT5G04800	11.0548	0.00145455	0.0223275	0.131938	-2.92207
AT5G04820	16.064	0.000253872	0.0086755	4.054	2.01934
AT5G04960	38.6224	2.0202e-05	0.00340909	30.265	4.91958
AT5G04970	20.1674	0.000149495	0.00811828	2.47885	1.30967
AT5G05160	7.88525	0.0060229	0.046294	6.29898	2.65512
AT5G05370	12.4899	0.000786532	0.0155319	0.108211	-3.20808
AT5G06165	38.5394	2.0202e-05	0.00340909	69.8873	6.12696
AT5G06230	10.165	0.00209091	0.0266295	5.71674	2.51519
AT5G06300	10.0715	0.00218182	0.0272269	2.43308	1.28278
AT5G06340	10.3858	0.0018633	0.0251317	0.0476471	-4.39147
AT5G06390	33.5033	3.367e-05	0.00360248	12.371	3.62889
AT5G06630	50.5358	0	0	15.928	3.9935
AT5G06640	84.7856	0	0	116.886	6.86896
AT5G06660	19.8564	0.000154882	0.00811828	0.0596729	-4.06678
AT5G06900	9.06224	0.00341077	0.034039	Inf	#VALUE!
AT5G07090	15.1567	0.00030303	0.009375	0.106433	-3.23198
AT5G07130	9.8784	0.00235286	0.0282002	0	#NUM!
AT5G07390	11.2435	0.00134411	0.0217447	Inf	#VALUE!
AT5G07480	11.3682	0.00123636	0.0204227	Inf	#VALUE!
AT5G07740	50.5415	0	0	28.2635	4.82087
AT5G07780	12.5078	0.000772391	0.015273	12.9947	3.69985
AT5G07820	11.3341	0.00126397	0.0207174	4.12871	2.04569
AT5G07990	7.76346	0.00644983	0.0482436	35.5439	5.15153
AT5G08020	8.93888	0.00361279	0.0349057	0.163109	-2.6161
AT5G08090	7.86139	0.00608485	0.0465294	Inf	#VALUE!
AT5G08180	10.4334	0.0018303	0.0248905	0.129851	-2.94507
AT5G08290	17.1734	0.00019798	0.00811828	0.0870089	-3.52269
AT5G08570	8.47668	0.00454747	0.0396769	0.171583	-2.54302
AT5G08620	7.74835	0.00651919	0.0486238	0.148889	-2.74769
AT5G09210	10.1745	0.00209091	0.0266295	Inf	#VALUE!
AT5G09270	9.73843	0.00255017	0.0295859	0.0190655	-5.71289
AT5G09510	21.1685	0.000119192	0.00762931	0.0611535	-4.03142
AT5G09585	18.9013	0.000181818	0.00811828	Inf	#VALUE!
AT5G09600	43.4253	1.0101e-05	0.00185185	33.7446	5.07659
AT5G09700	9.49808	0.00283098	0.0312769	Inf	#VALUE!
AT5G09770	11.1897	0.00137643	0.0217447	0.0736292	-3.76358
AT5G10200	16.2036	0.000253872	0.0086755	14.7179	3.8795
AT5G10240	8.59938	0.00431785	0.0387901	0.131271	-2.92938
AT5G10430	56.4718	0	0	7.54883	2.91625
AT5G10770	24.6687	5.52189e-05	0.00448087	Inf	#VALUE!
AT5G10780	9.42111	0.00289562	0.0315018	0.128823	-2.95654
AT5G11000	15.9127	0.000259259	0.0086755	4.06315	2.0226
AT5G11420	14.914	0.000323232	0.00965795	Inf	#VALUE!
AT5G11750	7.85272	0.00615152	0.0469907	0.143638	-2.79949
AT5G11870	8.81892	0.00385724	0.0364145	0	#NUM!
AT5G11910	12.8108	0.000687542	0.01446	0	#NUM!
AT5G12090	10.7763	0.00157576	0.0230088	Inf	#VALUE!
AT5G12400	9.54799	0.00275623	0.0307052	2.05453	1.03881
AT5G12470	14.9019	0.000323232	0.00965795	0.0906321	-3.46383
AT5G12940	10.017	0.00222357	0.0275396	0.140792	-2.82836
AT5G13150	20.9191	0.000125253	0.00778243	4.33372	2.1156
AT5G13350	9.2371	0.00313535	0.0325017	Inf	#VALUE!
AT5G13450	8.31725	0.00487071	0.0409894	0.177123	-2.49717
AT5G13610	10.0855	0.0021697	0.0271441	0.0488099	-4.35668
AT5G13630	11.1093	0.0014303	0.0222875	5.99619	2.58405
AT5G13700	8.79158	0.00392525	0.0368328	93.6105	6.5486
AT5G13730	15.8007	0.000259259	0.0086755	Inf	#VALUE!
AT5G13870	15.614	0.000264646	0.0086755	0.092771	-3.43018
AT5G13990	22.4564	8.68687e-05	0.006	3.37197	1.75359
AT5G14620	9.87794	0.00235286	0.0282002	0.0321038	-4.96111
AT5G14800	15.9873	0.000259259	0.0086755	0.0995377	-3.32861
AT5G14980	8.26086	0.00493805	0.0409894	Inf	#VALUE!
AT5G15020	13.2701	0.000557576	0.0127581	2.5286	1.33834
AT5G15150	20.0302	0.000149495	0.00811828	5.40005	2.43297
AT5G15780	10.4386	0.0018303	0.0248905	Inf	#VALUE!
AT5G15800	10.9064	0.00150774	0.0225706	Inf	#VALUE!
AT5G15940	16.6712	0.000223569	0.0086755	0	#NUM!
AT5G16130	11.4571	0.00115084	0.0193574	0.138086	-2.85636
AT5G16290	8.9927	0.00351717	0.0342942	0.121167	-3.04493
AT5G16720	16.7173	0.000211448	0.00832891	Inf	#VALUE!
AT5G16730	24.2812	7.07071e-05	0.00532995	4.3513	2.12145
AT5G16780	19.436	0.000160269	0.00811828	5.10742	2.35259
AT5G16850	7.92619	0.00586869	0.0453198	19.4021	4.27814
AT5G16960	10.0973	0.00215758	0.0270826	62.7896	5.97245
AT5G17030	10.9151	0.0014963	0.0225584	Inf	#VALUE!
AT5G17190	8.78595	0.00392525	0.0368328	0.135127	-2.88761
AT5G17230	12.2892	0.00086532	0.0164475	0.0661489	-3.91814
AT5G17240	12.7069	0.000727273	0.015	0.0906576	-3.46343
AT5G17390	21.9648	0.000103704	0.00693694	4.81065	2.26623
AT5G17440	8.38173	0.00471785	0.0404503	3.81149	1.93036
AT5G17520	9.42736	0.0028734	0.0313519	0.0763987	-3.71031
AT5G17560	14.6525	0.000344108	0.0098482	0.058905	-4.08547
AT5G17980	7.97703	0.00570572	0.044736	9.01311	3.17202
AT5G18090	9.35084	0.00301549	0.0320544	78.2602	6.29021
AT5G18160	8.62212	0.00421886	0.038062	Inf	#VALUE!
AT5G18200	10.2497	0.00202222	0.026296	0.125261	-2.99699
AT5G18420	16.9278	0.000203367	0.00811828	0.0606857	-4.0425
AT5G18475	14.4805	0.000349495	0.0098482	26.8462	4.74665
AT5G18570	8.70436	0.00409832	0.037597	12.1208	3.59942
AT5G18610	10.394	0.00185724	0.0250727	7.92051	2.98559
AT5G18670	16.1937	0.000253872	0.0086755	3.71009	1.89146
AT5G18790	7.93019	0.0058633	0.0453198	0.0594192	-4.07293
AT5G18920	10.3261	0.00193872	0.0256367	0	#NUM!
AT5G18980	9.89311	0.00232054	0.0279708	5.87035	2.55345
AT5G19190	12.4344	0.000806734	0.0158466	Inf	#VALUE!
AT5G19220	8.67533	0.00415488	0.0378528	16.1189	4.01068
AT5G19230	10.2233	0.00205993	0.0266	3.31847	1.73052
AT5G19270	9.82725	0.00241616	0.0286124	Inf	#VALUE!
AT5G19280	7.97909	0.00570572	0.044736	0.138359	-2.85351
AT5G19370	13.3091	0.00053468	0.012272	0.0524908	-4.25179
AT5G19440	9.06819	0.00341077	0.034039	0.153167	-2.70682
AT5G19640	8.87915	0.00372862	0.0356306	96.7648	6.59641
AT5G19700	9.99831	0.0022404	0.0276559	Inf	#VALUE!
AT5G19740	9.7247	0.00257643	0.0298207	13.0758	3.70883
AT5G19750	10.0271	0.00222357	0.0275396	0.11801	-3.08302
AT5G19780	13.4883	0.00053468	0.012272	2.54712	1.34887
AT5G20020	16.2817	0.000253872	0.0086755	0.103479	-3.27258
AT5G20050	10.4261	0.00183704	0.0248905	4.18822	2.06634
AT5G20090	12.7538	0.000694276	0.01446	0.0845461	-3.56412
AT5G20150	20.3251	0.000149495	0.00811828	17.0602	4.09256
AT5G20160	29.8368	3.90572e-05	0.00360248	0.0265955	-5.23268
AT5G20250	27.0027	3.90572e-05	0.00360248	5.78693	2.5328
AT5G20370	9.16833	0.00324781	0.033125	Inf	#VALUE!
AT5G20420	10.3312	0.00193872	0.0256367	Inf	#VALUE!
AT5G20570	12.72	0.000719192	0.0149162	0.0949944	-3.39601
AT5G20700	25.2714	5.52189e-05	0.00448087	7.40581	2.88866
AT5G20960	9.3635	0.0030101	0.0320544	2.14976	1.10418
AT5G21080	11.9435	0.00096633	0.0176942	12.3488	3.62629
AT5G22000	9.47606	0.00283704	0.0312769	2.27261	1.18435
AT5G22100	11.3945	0.00120741	0.0201914	0.072872	-3.77849
AT5G22310	32.3837	3.90572e-05	0.00360248	7.24048	2.85609
AT5G22470	8.12117	0.00528283	0.0426127	Inf	#VALUE!
AT5G23110	23.4507	7.67677e-05	0.00556098	7.33917	2.87562
AT5G23270	9.7622	0.00250236	0.029168	224.096	7.80797
AT5G23280	9.00635	0.00348956	0.0342942	13.5322	3.75832
AT5G23370	7.78237	0.00639461	0.0480081	Inf	#VALUE!
AT5G23750	25.184	5.52189e-05	0.00448087	5.89431	2.55932
AT5G23830	13.107	0.000589899	0.0132326	0.112604	-3.15068
AT5G23860	9.63596	0.00264512	0.0298788	3.91786	1.97007
AT5G23900	9.66915	0.00261481	0.0298788	0.138673	-2.85024
AT5G24260	11.0262	0.00145993	0.0223275	2.74797	1.45837
AT5G24360	9.17632	0.00323636	0.0330992	2.3716	1.24586
AT5G24380	9.90165	0.00230505	0.0278973	Inf	#VALUE!
AT5G24480	13.09	0.0006	0.0134389	Inf	#VALUE!
AT5G24490	14.6381	0.000349495	0.0098482	35.9749	5.16892
AT5G24740	9.47522	0.00283704	0.0312769	2.84965	1.51079
AT5G24820	7.77029	0.00643838	0.0481905	Inf	#VALUE!
AT5G24880	29.6154	3.90572e-05	0.00360248	3.7687	1.91407
AT5G24910	9.71687	0.00258855	0.0298788	3.26908	1.70888
AT5G25060	8.48166	0.00454141	0.0396769	2.17546	1.12132
AT5G25320	10.7617	0.00159529	0.0230897	Inf	#VALUE!
AT5G25460	20.6137	0.0001367	0.00811828	135.553	7.08271
AT5G25550	7.78237	0.00639461	0.0480081	Inf	#VALUE!
AT5G25860	8.17066	0.00514613	0.0420121	Inf	#VALUE!
AT5G25930	10.5028	0.00176162	0.0242897	2.56877	1.36108
AT5G25980	9.36616	0.003	0.0320544	199.107	7.6374
AT5G26110	12.585	0.000756229	0.0151738	0.0618439	-4.01522
AT5G26200	11.1483	0.00139461	0.0219618	23.9329	4.58092
AT5G26220	7.9035	0.00595825	0.0459159	0.054781	-4.19018
AT5G26310	8.85567	0.0037771	0.0359321	Inf	#VALUE!
AT5G26360	11.5721	0.00110101	0.0187931	0.134458	-2.89478
AT5G26660	7.86115	0.00608485	0.0465294	2.295	1.19849
AT5G26800	25.0383	5.52189e-05	0.00448087	0	#NUM!
AT5G27010	9.11818	0.00332525	0.033569	Inf	#VALUE!
AT5G27395	11.5998	0.00110101	0.0187931	0.0978392	-3.35344
AT5G27700	17.2697	0.00019798	0.00811828	0.110357	-3.17975
AT5G27800	9.35249	0.00301549	0.0320544	Inf	#VALUE!
AT5G27850	19.7579	0.000160269	0.00811828	0.0864639	-3.53176
AT5G28370	17.6054	0.00019798	0.00811828	Inf	#VALUE!
AT5G28463	13.7876	0.000476768	0.0120819	Inf	#VALUE!
AT5G28540	13.8465	0.00047138	0.0119863	2.07617	1.05393
AT5G28823	8.26086	0.00493805	0.0409894	Inf	#VALUE!
AT5G32590	9.35249	0.00301549	0.0320544	Inf	#VALUE!
AT5G33320	13.6355	0.00050101	0.012272	0.110641	-3.17604
AT5G33390	10.0667	0.00219259	0.0273384	Inf	#VALUE!
AT5G34870	9.88653	0.00232054	0.0279708	Inf	#VALUE!
AT5G35190	58.8823	0	0	13.081	3.7094
AT5G35300	9.31142	0.00306465	0.0322214	Inf	#VALUE!
AT5G35570	8.45233	0.00460067	0.0399299	2.49514	1.31912
AT5G35600	8.45965	0.00458384	0.0399004	Inf	#VALUE!
AT5G35750	15.1674	0.00030303	0.009375	12.9595	3.69593
AT5G35940	9.78035	0.00247205	0.0289283	0.174327	-2.52013
AT5G35950	11.0571	0.00145455	0.0223275	Inf	#VALUE!
AT5G36110	11.2376	0.00135556	0.0217447	Inf	#VALUE!
AT5G36670	10.6375	0.00167811	0.0238697	132.109	7.04558
AT5G37060	16.7138	0.000211448	0.00832891	Inf	#VALUE!
AT5G37290	8.03189	0.00555758	0.0441765	0	#NUM!
AT5G37475	9.26341	0.0031165	0.0324196	0.165942	-2.59125
AT5G37650	8.99254	0.00351717	0.0342942	Inf	#VALUE!
AT5G38100	12.1983	0.000876094	0.0164475	16.422	4.03756
AT5G38190	13.0096	0.000632323	0.0139732	Inf	#VALUE!
AT5G38450	9.06459	0.00341077	0.034039	Inf	#VALUE!
AT5G38560	18.7913	0.000181818	0.00811828	3.14909	1.65494
AT5G38630	9.00815	0.0034835	0.0342942	0.158359	-2.65873
AT5G38820	7.95902	0.0057569	0.0449947	Inf	#VALUE!
AT5G38840	8.76627	0.0039899	0.0371473	2.97929	1.57497
AT5G38850	12.3101	0.000858586	0.0164475	29.8217	4.89829
AT5G39000	13.985	0.000445118	0.0116578	Inf	#VALUE!
AT5G39580	8.69369	0.00410909	0.037597	72.2964	6.17585
AT5G39770	7.80302	0.00631515	0.0478469	17.7071	4.14625
AT5G40340	20.3162	0.000149495	0.00811828	4.74574	2.24663
AT5G40450	73.4463	0	0	29.5677	4.88595
AT5G40510	13.0356	0.000632323	0.0139732	2.04255	1.03037
AT5G40590	23.6376	7.07071e-05	0.00532995	Inf	#VALUE!
AT5G40700	8.02309	0.00559125	0.0442119	9.33889	3.22325
AT5G40720	9.29572	0.00307677	0.0322214	16.8287	4.07285
AT5G41210	11.7286	0.00104781	0.0183059	0.0652319	-3.93828
AT5G41480	15.7978	0.000259259	0.0086755	0.0186766	-5.74262
AT5G41520	30.1955	3.90572e-05	0.00360248	0.0445827	-4.48737
AT5G41540	15.0055	0.000323232	0.00965795	27.6184	4.78756
AT5G41750	19.5458	0.000160269	0.00811828	606.307	9.2439
AT5G41790	26.0867	4.51178e-05	0.00401198	19.1814	4.26163
AT5G42050	10.0879	0.00216296	0.0270826	2.06719	1.04767
AT5G42090	11.1386	0.00140067	0.0220106	0.108529	-3.20385
AT5G42380	24.3932	6.53199e-05	0.00518717	5.79426	2.53462
AT5G42580	16.7671	0.000203367	0.00811828	3.9802	1.99284
AT5G42750	9.8647	0.00235825	0.0282192	181.079	7.50047
AT5G42870	8.57129	0.00436229	0.0388299	2.00708	1.0051
AT5G42880	8.71448	0.00408687	0.037597	2.17984	1.12422
AT5G43060	13.5251	0.000529293	0.012272	2.40297	1.26482
AT5G43370	13.3342	0.00053468	0.012272	346.008	8.43466
AT5G43460	16.9856	0.000203367	0.00811828	0.118379	-3.07852
AT5G43520	19.7829	0.000160269	0.00811828	22.0313	4.46148
AT5G43740	7.72173	0.00663704	0.049354	5.45624	2.44791
AT5G43760	17.9487	0.000187205	0.00811828	5.00338	2.3229
AT5G43820	10.0222	0.00222357	0.0275396	12.7346	3.67069
AT5G43880	13.4864	0.00053468	0.012272	5.91213	2.56368
AT5G43890	9.96213	0.00226263	0.0276999	10.6589	3.41399
AT5G43980	10.4856	0.00177845	0.0244085	Inf	#VALUE!
AT5G44180	8.34767	0.00478653	0.0406636	2.00296	1.00213
AT5G44380	15.4461	0.000272727	0.00884279	2.11864	1.08314
AT5G44580	9.35249	0.00301549	0.0320544	Inf	#VALUE!
AT5G44670	9.97315	0.00225724	0.0276796	19.2416	4.26616
AT5G44770	7.99499	0.00566465	0.0445315	15.7626	3.97843
AT5G44790	15.9493	0.000259259	0.0086755	3.01793	1.59356
AT5G45490	15.2068	0.000294949	0.00920168	3.29548	1.72049
AT5G45700	9.59463	0.00268687	0.0301587	6.93642	2.79419
AT5G45770	8.51151	0.00450168	0.0394395	Inf	#VALUE!
AT5G45775	15.7033	0.000264646	0.0086755	0.100749	-3.31116
AT5G45920	11.3309	0.00126397	0.0207174	0.0847756	-3.56021
AT5G45990	8.98175	0.00353064	0.0343578	Inf	#VALUE!
AT5G46150	8.0519	0.00551852	0.0440828	5.68763	2.50783
AT5G46160	9.80843	0.00245657	0.0289283	0.0812582	-3.62134
AT5G46310	10.3054	0.00198114	0.0261047	Inf	#VALUE!
AT5G46540	15.0349	0.000323232	0.00965795	104.002	6.70047
AT5G46580	9.15423	0.00328081	0.0333699	10.8028	3.43334
AT5G46760	25.2125	5.52189e-05	0.00448087	8.02795	3.00503
AT5G46850	10.5191	0.0017266	0.0238734	0	#NUM!
AT5G46910	13.466	0.00053468	0.012272	3.454	1.78827
AT5G47220	23.3233	7.67677e-05	0.00556098	61.8581	5.95089
AT5G47230	18.8284	0.000181818	0.00811828	5.54338	2.47077
AT5G47250	9.83426	0.00241077	0.0285714	14.8547	3.89284
AT5G47530	8.26086	0.00493805	0.0409894	Inf	#VALUE!
AT5G47560	15.2527	0.000289562	0.00912951	Inf	#VALUE!
AT5G47870	10.7335	0.00162088	0.0233333	0	#NUM!
AT5G47930	26.2318	3.90572e-05	0.00360248	0.0403132	-4.6326
AT5G48010	29.1593	3.90572e-05	0.00360248	7.22801	2.8536
AT5G48290	10.8338	0.00153805	0.0227038	Inf	#VALUE!
AT5G48310	8.2197	0.00500606	0.0412542	4.98646	2.31802
AT5G48390	11.3599	0.00123636	0.0204227	7.10348	2.82852
AT5G48430	19.8341	0.000160269	0.00811828	52.0958	5.7031
AT5G48560	8.7964	0.00391987	0.0368328	2.01943	1.01395
AT5G48600	11.167	0.00137643	0.0217447	3.46307	1.79205
AT5G48900	9.74208	0.00253737	0.0294605	3.22846	1.69085
AT5G48920	8.04419	0.00554007	0.0441126	Inf	#VALUE!
AT5G49260	9.26249	0.0031165	0.0324196	Inf	#VALUE!
AT5G49310	10.5305	0.0017266	0.0238734	Inf	#VALUE!
AT5G49360	17.3953	0.00019798	0.00811828	2.70411	1.43515
AT5G49480	44.3299	1.0101e-05	0.00185185	13.3214	3.73568
AT5G49510	11.1027	0.0014303	0.0222875	0.118176	-3.08099
AT5G49560	10.0344	0.00222357	0.0275396	0.0618685	-4.01465
AT5G49680	24.5719	6.53199e-05	0.00518717	4.96674	2.3123
AT5G49870	8.70928	0.00408687	0.037597	189.276	7.56435
AT5G49970	21.9786	0.000103704	0.00693694	0	#NUM!
AT5G50360	9.45765	0.0028532	0.031297	Inf	#VALUE!
AT5G50375	22.6757	8.68687e-05	0.006	0.0546192	-4.19445
AT5G50550	11.8611	0.00101481	0.0181635	Inf	#VALUE!
AT5G50565	10.8981	0.00150774	0.0225706	Inf	#VALUE!
AT5G50580	12.2613	0.000870707	0.0164475	Inf	#VALUE!
AT5G50630	10.1685	0.00209091	0.0266295	Inf	#VALUE!
AT5G50640	15.5687	0.000264646	0.0086755	Inf	#VALUE!
AT5G50650	11.1546	0.00138451	0.0218491	Inf	#VALUE!
AT5G50670	10.5306	0.0017266	0.0238734	Inf	#VALUE!
AT5G50680	9.31142	0.00306465	0.0322214	Inf	#VALUE!
AT5G50790	8.26086	0.00493805	0.0409894	Inf	#VALUE!
AT5G51060	19.9191	0.000149495	0.00811828	2.35274	1.23434
AT5G51070	10.4055	0.00184714	0.0249818	3.13636	1.64909
AT5G51174	15.5005	0.000264646	0.0086755	72.4767	6.17944
AT5G51400	15.0154	0.000323232	0.00965795	0.061513	-4.02296
AT5G51530	9.78501	0.00247205	0.0289283	Inf	#VALUE!
AT5G51620	13.3497	0.00053468	0.012272	0	#NUM!
AT5G51760	10.3491	0.00191448	0.0254521	Inf	#VALUE!
AT5G51800	13.4535	0.00053468	0.012272	Inf	#VALUE!
AT5G51870	10.1865	0.00209091	0.0266295	Inf	#VALUE!
AT5G51930	14.523	0.000349495	0.0098482	Inf	#VALUE!
AT5G51960	13.5022	0.000529293	0.012272	0	#NUM!
AT5G52060	8.35985	0.00475354	0.0406157	2.15468	1.10747
AT5G52280	14.1197	0.000400673	0.0107207	2.99401	1.58208
AT5G52310	16.4742	0.000242424	0.0086755	2.67638	1.42028
AT5G52820	8.99802	0.00350505	0.0342942	0.131134	-2.93089
AT5G52860	12.0486	0.000918519	0.0169441	Inf	#VALUE!
AT5G52882	28.035	3.90572e-05	0.00360248	15.0294	3.90971
AT5G52910	9.02039	0.00345724	0.0341811	0.0752827	-3.73154
AT5G53045	9.59615	0.00268687	0.0301587	0.0346939	-4.84917
AT5G53130	12.8497	0.00066936	0.0142	3.68257	1.88071
AT5G53340	9.49954	0.00283098	0.0312769	2.26361	1.17862
AT5G53370	9.42655	0.0028734	0.0313519	205.214	7.68099
AT5G53440	8.36275	0.00474815	0.0406157	2.05834	1.04148
AT5G53460	21.9898	0.000103704	0.00693694	2.95569	1.5635
AT5G53650	9.83649	0.00241077	0.0285714	0.0666297	-3.90769
AT5G53740	36.1936	2.82828e-05	0.00360248	233.24	7.86567
AT5G53870	12.3863	0.000818182	0.015924	Inf	#VALUE!
AT5G54145	19.5679	0.000160269	0.00811828	0	#NUM!
AT5G54200	17.7816	0.000187205	0.00811828	4.12807	2.04547
AT5G54250	7.78237	0.00639461	0.0480081	Inf	#VALUE!
AT5G54330	8.92155	0.00366061	0.0352591	Inf	#VALUE!
AT5G54380	17.9019	0.000187205	0.00811828	3.96734	1.98817
AT5G54630	7.94257	0.00581145	0.0451124	Inf	#VALUE!
AT5G54640	9.6074	0.00265589	0.0298788	0.103564	-3.2714
AT5G54730	11.3697	0.00123636	0.0204227	4.03672	2.01318
AT5G54900	14.0555	0.000420875	0.0111607	0.104761	-3.25482
AT5G54940	9.43711	0.00285993	0.031297	2.53702	1.34313
AT5G55020	11.0009	0.00145993	0.0223275	250.271	7.96735
AT5G55100	9.21115	0.00317508	0.0327431	2.45341	1.29479
AT5G55130	10.0002	0.00223502	0.0276123	0.10883	-3.19985
AT5G55160	18.3178	0.000187205	0.00811828	0.0203264	-5.6205
AT5G55660	12.9017	0.000655892	0.0140955	2.51284	1.32932
AT5G55900	7.94486	0.00579933	0.0451124	0	#NUM!
AT5G56960	13.4719	0.00053468	0.012272	Inf	#VALUE!
AT5G57060	7.708	0.00669832	0.0496357	0	#NUM!
AT5G57070	23.7868	7.07071e-05	0.00532995	15.9553	3.99596
AT5G57230	9.18274	0.00321684	0.0329448	0.0526417	-4.24765
AT5G57290	18.9244	0.000181818	0.00811828	0.0745855	-3.74496
AT5G57320	8.67551	0.00415488	0.0378528	Inf	#VALUE!
AT5G57340	8.06181	0.00549495	0.0439418	5.96022	2.57536
AT5G57560	23.4144	7.67677e-05	0.00556098	4.25946	2.09067
AT5G57670	10.1924	0.00209091	0.0266295	412.277	8.68747
AT5G57815	8.49835	0.00453064	0.0396698	0	#NUM!
AT5G58005	12.4689	0.000794613	0.0156499	0	#NUM!
AT5G58110	7.78243	0.00639461	0.0480081	0.172461	-2.53566
AT5G58160	9.08444	0.00339327	0.034039	4.02072	2.00745
AT5G58220	15.0221	0.000323232	0.00965795	0.0880894	-3.50489
AT5G58320	12.9423	0.000645791	0.0140822	3.47678	1.79775
AT5G58530	10.9183	0.0014963	0.0225584	4.64355	2.21523
AT5G58540	11.0825	0.00144377	0.0223275	3.50583	1.80976
AT5G58550	16.3649	0.000248485	0.0086755	5.81367	2.53945
AT5G58980	8.14779	0.00524242	0.0426108	0	#NUM!
AT5G59140	10.3773	0.00187542	0.0251581	0.119947	-3.05954
AT5G59380	8.28627	0.00491515	0.0409894	0.0677115	-3.88446
AT5G59440	12.0564	0.000918519	0.0169441	0.0784292	-3.67247
AT5G59820	12.7909	0.000694276	0.01446	2.10461	1.07356
AT5G59850	12.9669	0.000645791	0.0140822	0.112345	-3.15399
AT5G60320	9.61259	0.00265589	0.0298788	Inf	#VALUE!
AT5G60390	10.8482	0.00153266	0.0226919	0.165488	-2.5952
AT5G60530	7.80552	0.00630976	0.0478469	0.101443	-3.30127
AT5G60570	10.273	0.00200875	0.0262357	2.57967	1.36719
AT5G60680	11.4185	0.00115623	0.0193574	2.50138	1.32273
AT5G60730	12.3884	0.000818182	0.015924	0	#NUM!
AT5G60750	8.53736	0.00442357	0.038962	0.0522704	-4.25786
AT5G60780	8.21947	0.00500606	0.0412542	Inf	#VALUE!
AT5G61130	9.22591	0.00315758	0.0326305	0.0966812	-3.37062
AT5G61160	13.8079	0.00047138	0.0119863	Inf	#VALUE!
AT5G61170	9.24877	0.00312189	0.0324196	0.167048	-2.58166
AT5G61260	8.24278	0.00496229	0.0410301	4.70501	2.2342
AT5G61350	25.7343	5.52189e-05	0.00448087	7.85635	2.97386
AT5G61455	8.69797	0.0041037	0.037597	20.4637	4.35499
AT5G61560	10.6339	0.00167811	0.0238697	4.33763	2.11691
AT5G62310	15.3358	0.000284175	0.00905579	2.60991	1.384
AT5G62620	8.01261	0.00562088	0.0442577	2.77142	1.47063
AT5G62760	7.97414	0.00572256	0.044797	4.48559	2.1653
AT5G62820	8.839	0.00382559	0.0361847	Inf	#VALUE!
AT5G62940	7.78237	0.00639461	0.0480081	Inf	#VALUE!
AT5G63320	33.9301	3.367e-05	0.00360248	6.65645	2.73475
AT5G63350	7.8461	0.00616835	0.0470467	14.7488	3.88252
AT5G63370	9.40559	0.00291582	0.0315828	2.17824	1.12316
AT5G63450	8.13875	0.00525859	0.0426127	142.917	7.15904
AT5G63595	8.21947	0.00500606	0.0412542	Inf	#VALUE!
AT5G63710	10.2959	0.00199192	0.0262002	Inf	#VALUE!
AT5G64030	9.03748	0.00344377	0.0341161	2.10385	1.07303
AT5G64070	26.305	3.90572e-05	0.00360248	5.13576	2.36058
AT5G64080	8.35557	0.00476364	0.0406418	0.0479868	-4.38122
AT5G64140	18.8589	0.000181818	0.00811828	0.0673507	-3.89216
AT5G64300	9.29504	0.00307677	0.0322214	2.50547	1.32508
AT5G64350	10.5446	0.00172121	0.0238734	0.134827	-2.89082
AT5G64400	16.8823	0.000203367	0.00811828	0.084512	-3.5647
AT5G64540	12.3771	0.000826263	0.0160183	Inf	#VALUE!
AT5G64650	10.0074	0.00222896	0.0275604	0.0179919	-5.79651
AT5G64810	10.2186	0.00207946	0.0266295	7.15825	2.83961
AT5G65140	11.0279	0.00145993	0.0223275	0.0600259	-4.05827
AT5G65170	8.45281	0.00460067	0.0399299	24.3523	4.60598
AT5G65260	12.5739	0.00076431	0.0151738	0	#NUM!
AT5G65310	11.4934	0.00114478	0.0193574	3.65251	1.86889
AT5G65360	13.3642	0.00053468	0.012272	2.91275	1.54238
AT5G65390	43.4449	1.0101e-05	0.00185185	13.4415	3.74862
AT5G65630	13.3448	0.00053468	0.012272	2.60447	1.38099
AT5G65970	14.2942	0.000373064	0.0102593	Inf	#VALUE!
AT5G66130	18.4117	0.000187205	0.00811828	6.40106	2.67831
AT5G66140	8.67219	0.00416296	0.0378567	0.130505	-2.93782
AT5G66490	12.3642	0.00083165	0.0160598	53.2002	5.73336
AT5G66570	10.9064	0.00150774	0.0225706	Inf	#VALUE!
AT5G66840	29.1302	3.90572e-05	0.00360248	56.4729	5.81949
AT5G66860	9.05664	0.00342088	0.034094	0.13063	-2.93644
AT5G67300	17.3716	0.00019798	0.00811828	3.70085	1.88786
AT5G67385	8.65819	0.00418519	0.037989	7.07659	2.82305
AT5G67510	8.80107	0.0039064	0.0368084	0.154949	-2.69013
AT5G67620	9.4726	0.00283704	0.0312769	18.5942	4.21678

## Sheet: TMO5 (Xyl)
gene	tt	pval	fdr	FC tcx2/WT	log2 FC tcx2/WT
AT1G01020	11.4828	0.000917803	0.00310865	0.191541	-2.38427
AT1G01030	4.80946	0.0136399	0.0181442	10.5087	3.39351
AT1G01040	12.5469	0.000775894	0.00300139	2.95995	1.56557
AT1G01050	15.5977	0.000450608	0.00244622	0.139763	-2.83895
AT1G01120	5.11885	0.0110735	0.0153081	7.54246	2.91503
AT1G01150	9.04255	0.00158312	0.0039458	Inf	#VALUE!
AT1G01180	3.54782	0.0320522	0.0361307	8.91324	3.15595
AT1G01190	7.72657	0.00261887	0.00547275	45.8475	5.51877
AT1G01200	3.12432	0.0425101	0.0449761	22.0597	4.46334
AT1G01210	15.2482	0.000470881	0.00247938	0.145287	-2.78302
AT1G01230	7.90931	0.00240048	0.00513646	0.149396	-2.74278
AT1G01240	3.10265	0.0432446	0.0455224	2.76343	1.46646
AT1G01280	8.83531	0.00169462	0.00410639	34.7199	5.11769
AT1G01310	13.4437	0.000647807	0.00280191	Inf	#VALUE!
AT1G01340	5.7535	0.00726778	0.0110215	9.79649	3.29227
AT1G01355	7.4357	0.00298378	0.00595987	Inf	#VALUE!
AT1G01390	6.65745	0.00435035	0.00761206	Inf	#VALUE!
AT1G01400	6.99073	0.00363527	0.00673438	Inf	#VALUE!
AT1G01420	6.45553	0.00483137	0.00817813	Inf	#VALUE!
AT1G01460	7.53109	0.00285846	0.00576687	Inf	#VALUE!
AT1G01480	5.59621	0.00808422	0.0119752	7.84678	2.9721
AT1G01490	7.53765	0.00283819	0.00574091	6.07194	2.60216
AT1G01500	8.55741	0.00184482	0.00430075	6.31746	2.65934
AT1G01510	4.70119	0.0146802	0.0192636	0.297446	-1.7493
AT1G01560	3.46292	0.033873	0.0376745	13.3399	3.73768
AT1G01580	4.50849	0.0165923	0.0212837	2.86825	1.52017
AT1G01590	10.922	0.00103115	0.00324668	Inf	#VALUE!
AT1G01600	14.3067	0.000549208	0.00261403	37.9596	5.24639
AT1G01630	8.05937	0.0022641	0.0049377	2.16923	1.11719
AT1G01640	3.24017	0.0392177	0.0421043	12.4135	3.63384
AT1G01670	16.4573	0.000411906	0.00241506	440.945	8.78446
AT1G01680	4.11544	0.0219241	0.0267078	8.25131	3.04462
AT1G01695	3.37645	0.0359344	0.0394367	53.2081	5.73357
AT1G01730	8.71227	0.00176742	0.0042192	0.278068	-1.84649
AT1G01750	10.2964	0.00116845	0.00340215	2.57653	1.36543
AT1G01820	9.13514	0.00154626	0.00388786	0.193113	-2.37248
AT1G01830	4.79989	0.0137523	0.0182601	2.3505	1.23297
AT1G01910	10.3088	0.00116476	0.00340215	0.233253	-2.10003
AT1G01920	17.1109	0.000383339	0.00240385	0.133715	-2.90276
AT1G01940	7.07182	0.0034777	0.00655892	0.257813	-1.9556
AT1G01980	16.0574	0.000425728	0.00241506	234.697	7.87466
AT1G01990	8.22235	0.00206967	0.00462902	0.307433	-1.70166
AT1G02000	7.57583	0.0028087	0.00570974	2.21672	1.14843
AT1G02010	5.07444	0.0113693	0.0156276	2.45947	1.29835
AT1G02065	6.46195	0.00482031	0.00817472	Inf	#VALUE!
AT1G02080	5.54574	0.00839661	0.0123771	2.30867	1.20706
AT1G02090	3.91424	0.025293	0.0299324	0.368266	-1.44118
AT1G02100	4.78328	0.0139486	0.0184891	0.360698	-1.47114
AT1G02130	24.5131	0.000155732	0.00169509	0.0941469	-3.40894
AT1G02140	9.63645	0.00134261	0.00360494	0.123575	-3.01654
AT1G02145	9.82608	0.00128363	0.00352379	0.252273	-1.98695
AT1G02150	21.7066	0.000245116	0.00217498	0.114302	-3.12907
AT1G02160	5.75089	0.00728622	0.0110464	0.356987	-1.48605
AT1G02190	14.4662	0.00053815	0.00257155	Inf	#VALUE!
AT1G02205	6.78804	0.00406837	0.00728548	14.4845	3.85644
AT1G02250	6.27785	0.00533634	0.00878223	16.2373	4.02124
AT1G02270	9.5012	0.00138408	0.00365605	3.43667	1.78101
AT1G02280	5.06935	0.0114099	0.0156595	0.366827	-1.44683
AT1G02310	2.97196	0.0474309	0.0489231	6.99505	2.80633
AT1G02360	3.09967	0.0433229	0.045596	2.47984	1.31025
AT1G02370	16.6442	0.000404534	0.00241506	0.221238	-2.17633
AT1G02390	16.4318	0.000415592	0.00241506	5.90836	2.56276
AT1G02405	3.56661	0.0316725	0.0357785	17.4732	4.12707
AT1G02510	7.04493	0.00352562	0.0066148	Inf	#VALUE!
AT1G02520	22.6065	0.000214707	0.00202433	4.76133	2.25136
AT1G02530	11.1721	0.000963878	0.00314226	12.2219	3.6114
AT1G02560	9.64299	0.00134261	0.00360494	0.233859	-2.09629
AT1G02570	3.01143	0.0460809	0.0478061	0.0420093	-4.57315
AT1G02575	4.42587	0.0175488	0.0222451	6.53635	2.70849
AT1G02630	10.6497	0.00109841	0.0033568	Inf	#VALUE!
AT1G02640	8.16597	0.00213417	0.00474201	40.5582	5.34192
AT1G02660	41.686	3.13e-05	0.000962567	16.2497	4.02234
AT1G02670	8.11131	0.00220789	0.00486263	7.11746	2.83136
AT1G02690	8.43596	0.00191393	0.00438952	0.23227	-2.10612
AT1G02810	32.3838	7.28e-05	0.00130579	5.16499	2.36877
AT1G02850	3.05208	0.0448701	0.0468923	14.6043	3.86832
AT1G02870	9.15548	0.00153059	0.00386729	0.256586	-1.96249
AT1G02880	5.51099	0.00860302	0.012635	2.62412	1.39184
AT1G02900	3.48698	0.0333671	0.0372876	0.147559	-2.76063
AT1G02920	9.31218	0.00146056	0.00375888	11.0165	3.4616
AT1G02960	3.829	0.0267518	0.0313351	0.273144	-1.87227
AT1G02980	10.2008	0.00118504	0.00341024	31.5163	4.97803
AT1G03060	24.8606	0.000143752	0.0016	7.12971	2.83384
AT1G03080	40.9987	3.32e-05	0.000962567	10.6115	3.40755
AT1G03110	10.0879	0.00120807	0.00344275	0.18152	-2.4618
AT1G03150	20.2441	0.000279211	0.00223947	0.100981	-3.30784
AT1G03190	5.20373	0.0104405	0.0146686	0.350452	-1.51271
AT1G03200	6.21347	0.00555197	0.00902216	Inf	#VALUE!
AT1G03220	4.52991	0.0163721	0.0210659	2.53417	1.34151
AT1G03230	24.1715	0.000165868	0.00175268	7.85043	2.97277
AT1G03330	27.7468	0.000113343	0.00148617	0.0798492	-3.64658
AT1G03360	18.7719	0.0003216	0.00233289	0.13388	-2.90099
AT1G03390	6.45553	0.00483137	0.00817813	Inf	#VALUE!
AT1G03410	11.4802	0.000917803	0.00310865	Inf	#VALUE!
AT1G03445	6.80403	0.00401585	0.00721762	Inf	#VALUE!
AT1G03475	16.9647	0.00038979	0.00240385	0.215449	-2.21458
AT1G03490	7.4939	0.00290361	0.00583518	Inf	#VALUE!
AT1G03495	4.49601	0.0167112	0.0214033	14.9885	3.90578
AT1G03540	4.37091	0.0182529	0.0229845	4.3372	2.11676
AT1G03550	3.07773	0.044014	0.0461756	2.08593	1.06069
AT1G03620	4.07707	0.0224456	0.0271822	27.4884	4.78075
AT1G03630	9.30878	0.00146056	0.00375888	Inf	#VALUE!
AT1G03670	10.3283	0.00116476	0.00340215	Inf	#VALUE!
AT1G03680	8.77909	0.00171673	0.00413449	0	#NUM!
AT1G03687	3.98813	0.0239182	0.0285859	0.3255	-1.61927
AT1G03700	6.21347	0.00555197	0.00902216	Inf	#VALUE!
AT1G03730	5.28654	0.00995485	0.0141607	2.29189	1.19654
AT1G03740	31.0765	7.92e-05	0.00133136	6.6927	2.74259
AT1G03780	18.1032	0.000348323	0.00238184	0.0833111	-3.58535
AT1G03810	6.6659	0.00433837	0.00761206	Inf	#VALUE!
AT1G03860	14.5887	0.000523406	0.00256202	0.0720588	-3.79468
AT1G03870	25.3376	0.000131773	0.00149425	6.33948	2.66436
AT1G03880	6.80359	0.00401585	0.00721762	46.3127	5.53333
AT1G03890	11.5351	0.000916882	0.00310865	Inf	#VALUE!
AT1G03970	5.97004	0.00636472	0.009894	5.05298	2.33713
AT1G04030	6.44856	0.00484795	0.00820109	0.231174	-2.11295
AT1G04040	9.01618	0.00159141	0.00395829	2.38629	1.25477
AT1G04090	3.0787	0.0439762	0.0461404	8.60599	3.10534
AT1G04120	7.07515	0.00347401	0.00655652	2.42156	1.27594
AT1G04130	20.3456	0.000277368	0.00223947	0.114414	-3.12767
AT1G04160	13.6827	0.000620162	0.00274358	2.9215	1.54671
AT1G04180	37.2716	4.42e-05	0.00103734	10.7507	3.42635
AT1G04190	15.406	0.000464431	0.00246817	0.119104	-3.0697
AT1G04220	9.61174	0.0013509	0.00361886	Inf	#VALUE!
AT1G04250	22.7584	0.000214707	0.00202433	5.89126	2.55858
AT1G04270	5.74357	0.00730925	0.0110689	0.0914609	-3.4507
AT1G04290	5.0906	0.0112744	0.0155266	0	#NUM!
AT1G04340	27.312	0.000115186	0.00148617	0.0719675	-3.79651
AT1G04400	17.2632	0.000380575	0.00240385	3.75765	1.90983
AT1G04425	10.2023	0.00118504	0.00341024	0	#NUM!
AT1G04450	7.42625	0.00300313	0.00596996	Inf	#VALUE!
AT1G04480	8.75098	0.00173424	0.0041628	0.17668	-2.50079
AT1G04490	3.99581	0.0238334	0.0285214	0	#NUM!
AT1G04500	3.33418	0.0369692	0.0402639	60.504	5.91896
AT1G04510	3.96455	0.0243218	0.0289662	0.345552	-1.53302
AT1G04550	24.1875	0.000165868	0.00175268	0.124746	-3.00294
AT1G04555	6.18274	0.00564688	0.009134	0	#NUM!
AT1G04560	4.75444	0.0142315	0.0187839	10.975	3.45615
AT1G04600	16.6705	0.000404534	0.00241506	7.71691	2.94802
AT1G04610	38.7597	3.69e-05	0.000973236	11.7976	3.56042
AT1G04630	10.6051	0.00111961	0.00338259	0.240634	-2.05509
AT1G04640	4.57344	0.0158994	0.0205747	0.078113	-3.67829
AT1G04645	7.25591	0.00317822	0.00616553	Inf	#VALUE!
AT1G04660	9.59758	0.00136012	0.00363368	Inf	#VALUE!
AT1G04680	5.47473	0.00879746	0.0128787	0.278922	-1.84207
AT1G04690	16.545	0.000406377	0.00241506	0.0885287	-3.49771
AT1G04700	22.2307	0.000225765	0.00207803	3.84109	1.94151
AT1G04710	14.0585	0.000583303	0.0026771	0.168087	-2.57272
AT1G04750	7.0132	0.0035892	0.00670036	0.269321	-1.8926
AT1G04770	16.0835	0.000425728	0.00241506	3.35591	1.74671
AT1G04800	8.99178	0.00160431	0.00396901	51.7244	5.69277
AT1G04820	3.66191	0.0297567	0.0340337	0.11937	-3.06648
AT1G04870	7.10516	0.00341596	0.00648417	0.17919	-2.48044
AT1G04880	8.39019	0.00194619	0.00444444	11.1417	3.4779
AT1G04900	5.7313	0.00736178	0.0111298	0.340861	-1.55274
AT1G04920	32.4367	7.28e-05	0.00130579	84.3865	6.39894
AT1G04940	5.71021	0.00749078	0.0113044	0	#NUM!
AT1G04945	4.53355	0.0163445	0.0210403	0.426221	-1.23032
AT1G04950	13.118	0.000690195	0.00285442	0.189488	-2.39982
AT1G04980	4.26077	0.0198093	0.0245759	0.369221	-1.43744
AT1G05000	9.77207	0.00129653	0.00352455	Inf	#VALUE!
AT1G05010	26.9961	0.000118872	0.00148617	11.9389	3.5776
AT1G05020	4.81875	0.0135238	0.0180029	2.5946	1.37551
AT1G05055	8.70916	0.00177018	0.0042192	0.255584	-1.96813
AT1G05070	17.4881	0.000372282	0.00240385	0.137307	-2.86452
AT1G05100	12.7566	0.00074272	0.00295346	3.08449	1.62503
AT1G05120	7.55651	0.00282621	0.00572522	2.34803	1.23145
AT1G05150	10.7081	0.00107538	0.00331158	0.249388	-2.00354
AT1G05180	6.14028	0.00576852	0.00927545	0.330766	-1.59612
AT1G05200	57.0133	7.37e-06	0.000355556	14.3353	3.8415
AT1G05210	10.444	0.00113896	0.00338259	0.130107	-2.94223
AT1G05230	14.5773	0.000523406	0.00256202	76.6622	6.26044
AT1G05240	67.3935	0	0	Inf	#VALUE!
AT1G05250	72.4081	0	0	227.264	7.82822
AT1G05260	3.34961	0.0365785	0.0399185	0.436748	-1.19513
AT1G05280	27.4231	0.000115186	0.00148617	6.44471	2.68812
AT1G05290	3.87426	0.0259482	0.0305699	5.75145	2.52393
AT1G05291	9.12665	0.00154626	0.00388786	Inf	#VALUE!
AT1G05300	3.46029	0.0339394	0.0377328	6.88701	2.78388
AT1G05320	52.5478	7.37e-06	0.000355556	12.5425	3.64875
AT1G05385	4.35971	0.0184528	0.0232013	0	#NUM!
AT1G05410	6.43888	0.00487744	0.00823557	0.284618	-1.8129
AT1G05420	8.40055	0.00193881	0.00443414	Inf	#VALUE!
AT1G05430	14.2096	0.000563951	0.00265165	0.242182	-2.04584
AT1G05440	6.10441	0.00589108	0.00942642	0.160972	-2.63512
AT1G05470	4.71515	0.0145724	0.0191476	0.356292	-1.48887
AT1G05490	10.5551	0.00112698	0.00338259	31.5799	4.98093
AT1G05530	7.41606	0.00301695	0.00599195	3.28533	1.71604
AT1G05540	5.98862	0.0062864	0.00979469	56.4228	5.81821
AT1G05550	6.89835	0.00381404	0.00698212	13.3691	3.74083
AT1G05580	22.6984	0.000214707	0.00202433	Inf	#VALUE!
AT1G05630	8.52555	0.00186694	0.00434298	2.51991	1.33337
AT1G05650	24.1091	0.000165868	0.00175268	3.79402	1.92373
AT1G05675	6.13245	0.00578327	0.00928677	8.7038	3.12165
AT1G05680	5.62663	0.00790453	0.0117362	0.1023	-3.28912
AT1G05690	3.54624	0.0320909	0.0361555	12.9861	3.6989
AT1G05700	17.3216	0.000379654	0.00240385	Inf	#VALUE!
AT1G05720	3.07065	0.0442729	0.0464011	0.334474	-1.58003
AT1G05740	3.52832	0.0324244	0.0364217	0	#NUM!
AT1G05790	6.38024	0.00501935	0.0083955	2.75497	1.46204
AT1G05800	5.24683	0.0101502	0.0143238	13.7315	3.77942
AT1G05805	18.2469	0.000348323	0.00238184	7.70787	2.94633
AT1G05850	6.07576	0.00599521	0.00948258	2.02006	1.0144
AT1G05860	4.1963	0.020704	0.0254739	0.298011	-1.74656
AT1G05880	8.71001	0.00176742	0.0042192	Inf	#VALUE!
AT1G05920	4.40421	0.0177967	0.0224936	106.037	6.72842
AT1G05970	3.79896	0.0273268	0.0319077	0.22089	-2.1786
AT1G05990	3.72494	0.0287035	0.0331592	8.37885	3.06675
AT1G06000	11.7857	0.000896609	0.00310865	4.81087	2.2663
AT1G06030	4.38041	0.0181432	0.0228756	8.87246	3.14933
AT1G06040	5.04098	0.0116449	0.0159277	2.65566	1.40907
AT1G06100	3.65162	0.0299254	0.034195	0	#NUM!
AT1G06110	4.44587	0.0172457	0.021926	0.394347	-1.34246
AT1G06135	3.36084	0.0363214	0.0397379	15.4634	3.95079
AT1G06148	3.03095	0.0455188	0.0474048	0	#NUM!
AT1G06190	12.0615	0.00084132	0.00307615	0.209888	-2.25231
AT1G06350	12.2144	0.000818282	0.00305155	Inf	#VALUE!
AT1G06380	3.02597	0.0456377	0.0474933	0.282221	-1.8251
AT1G06390	5.05487	0.0115149	0.0157758	0.328689	-1.60521
AT1G06400	7.27095	0.00315979	0.00614847	2.7476	1.45817
AT1G06420	4.54989	0.0161353	0.0208155	10.4522	3.38574
AT1G06430	8.66564	0.00178492	0.00422557	5.32327	2.41231
AT1G06515	9.93891	0.00124954	0.00348765	0.207873	-2.26623
AT1G06550	21.8199	0.000235901	0.00211395	4.02108	2.00758
AT1G06560	11.4271	0.000929783	0.00310865	0.199545	-2.32522
AT1G06590	6.62595	0.00440933	0.00766213	0.314346	-1.66957
AT1G06620	24.3954	0.000162182	0.00175124	4.09895	2.03525
AT1G06645	3.7794	0.0277083	0.0322456	6.23432	2.64023
AT1G06710	3.28892	0.0380326	0.0411452	2.23635	1.16115
AT1G06750	7.2303	0.003216	0.00622325	17.4875	4.12825
AT1G06790	3.78388	0.0276143	0.0321638	0.27704	-1.85183
AT1G06800	9.62109	0.00134537	0.00360494	3.11835	1.64078
AT1G06830	10.6856	0.00108091	0.00331919	Inf	#VALUE!
AT1G06900	2.98943	0.0467868	0.0484013	0.293129	-1.77039
AT1G06970	6.45077	0.00484519	0.00819897	11.4581	3.5183
AT1G07030	8.56678	0.00184298	0.00430075	0.294623	-1.76306
AT1G07040	5.19449	0.0105059	0.0147433	5.06041	2.33925
AT1G07070	14.9694	0.000500369	0.00254087	0.18524	-2.43253
AT1G07080	10.1536	0.00119701	0.00343106	0.238964	-2.06513
AT1G07135	19.9526	0.000291191	0.00228489	3.97637	1.99145
AT1G07150	14.4104	0.00053815	0.00257155	13.4054	3.74474
AT1G07160	9.12115	0.00154626	0.00388786	2.62758	1.39373
AT1G07170	27.7878	0.000113343	0.00148617	0.0766818	-3.70497
AT1G07210	9.26944	0.00148083	0.00379034	0.235772	-2.08454
AT1G07220	3.42571	0.034765	0.0384538	0.408921	-1.29011
AT1G07230	6.54059	0.0046139	0.0079087	2.86279	1.51742
AT1G07280	33.0824	6.54e-05	0.00122625	8.33676	3.05949
AT1G07290	8.76788	0.00172503	0.00414986	5.25437	2.39352
AT1G07330	4.99756	0.0119766	0.0162911	92.0855	6.5249
AT1G07370	9.64423	0.00134261	0.00360494	0.282157	-1.82543
AT1G07420	7.39048	0.00304552	0.00601346	0.242426	-2.04438
AT1G07430	4.18291	0.0208975	0.025663	12.7767	3.67544
AT1G07460	6.8592	0.00388961	0.00707746	Inf	#VALUE!
AT1G07520	15.1781	0.00047641	0.00248441	3.25251	1.70155
AT1G07530	12.8118	0.000738113	0.00294053	2.84692	1.5094
AT1G07550	8.5967	0.00182547	0.00428047	Inf	#VALUE!
AT1G07615	5.87832	0.00667619	0.0102679	0.349939	-1.51483
AT1G07620	16.7762	0.000400848	0.00241506	Inf	#VALUE!
AT1G07630	21.8454	0.000235901	0.00211395	4.28831	2.10041
AT1G07640	4.70438	0.0146498	0.0192307	7.33921	2.87563
AT1G07645	5.30595	0.00981939	0.0139989	33.1645	5.05157
AT1G07680	9.28059	0.00146977	0.00377247	192.332	7.58745
AT1G07705	12.0225	0.000848691	0.00308074	0.201569	-2.31065
AT1G07720	6.46195	0.00482031	0.00817472	Inf	#VALUE!
AT1G07770	3.55064	0.0320015	0.0360842	0.255806	-1.96688
AT1G07780	7.06075	0.00350166	0.00659493	0.171198	-2.54626
AT1G07790	8.89588	0.00165776	0.00405709	0.228665	-2.12869
AT1G07795	4.16133	0.0211915	0.0259326	9.70935	3.27938
AT1G07820	5.68678	0.00760321	0.0114549	0.303249	-1.72142
AT1G07830	22.2612	0.000223	0.00205957	0.101275	-3.30365
AT1G07840	3.99415	0.0238417	0.0285214	0.402066	-1.3145
AT1G07870	34.452	5.34e-05	0.00103943	14.8018	3.8877
AT1G07880	11.3355	0.000935311	0.00311159	Inf	#VALUE!
AT1G07885	5.66412	0.00772669	0.0115639	Inf	#VALUE!
AT1G07970	19.8374	0.000298562	0.00230769	0.195992	-2.35113
AT1G07985	22.2593	0.000223	0.00205957	6.61387	2.72549
AT1G07990	9.30003	0.00146056	0.00375888	2.29111	1.19605
AT1G08030	9.25344	0.00148268	0.00379034	2.3769	1.24908
AT1G08040	3.99388	0.0238454	0.0285214	0.323865	-1.62654
AT1G08050	4.64339	0.0151797	0.0198064	4.49516	2.16837
AT1G08060	9.78448	0.00129009	0.00352379	2.85824	1.51513
AT1G08080	3.7782	0.0277221	0.0322547	23.9048	4.57923
AT1G08090	10.4409	0.00113896	0.00338259	Inf	#VALUE!
AT1G08110	6.86732	0.00387578	0.00705705	0.300405	-1.73502
AT1G08115	66.3871	0	0	Inf	#VALUE!
AT1G08130	7.55496	0.00282621	0.00572522	0.207946	-2.26572
AT1G08135	4.48632	0.0168347	0.0215309	14.0502	3.81252
AT1G08150	5.15923	0.0107694	0.0150489	14.7432	3.88198
AT1G08180	3.42807	0.0346987	0.0383921	30.1041	4.91189
AT1G08220	4.67951	0.0148332	0.019415	0.322486	-1.63269
AT1G08230	11.4273	0.000929783	0.00310865	68.9434	6.10734
AT1G08260	22.5251	0.000219314	0.00203072	4.25529	2.08926
AT1G08310	3.09371	0.043463	0.0456814	5.98903	2.58232
AT1G08340	46.1297	2.03e-05	0.000698413	7.93777	2.98873
AT1G08360	5.96657	0.00638039	0.00991409	0.12031	-3.05517
AT1G08410	11.5783	0.000915039	0.00310865	0.151146	-2.72598
AT1G08460	9.96654	0.00124309	0.00348219	0.0382765	-4.7074
AT1G08480	18.1603	0.000348323	0.00238184	0.134208	-2.89746
AT1G08490	3.71871	0.0288021	0.0332344	0.351512	-1.50835
AT1G08500	3.65975	0.0298231	0.0340997	2.77764	1.47386
AT1G08560	10.3523	0.00116015	0.00340215	0.262677	-1.92864
AT1G08580	14.1645	0.000570402	0.00267156	0.125383	-2.99559
AT1G08590	7.69164	0.00267047	0.00555896	3.23705	1.69468
AT1G08610	6.36045	0.00510781	0.00850023	0.254426	-1.97468
AT1G08620	9.7875	0.00129009	0.00352379	2.51159	1.3286
AT1G08640	6.41996	0.00490785	0.00825865	0.339835	-1.55709
AT1G08660	9.50885	0.00138039	0.0036501	0.26238	-1.93027
AT1G08695	3.33418	0.0369692	0.0402639	60.509	5.91908
AT1G08720	14.5743	0.000523406	0.00256202	3.23152	1.69221
AT1G08730	53.643	7.37e-06	0.000355556	17.5869	4.13643
AT1G08760	17.1006	0.000383339	0.00240385	3.54808	1.82704
AT1G08780	6.47762	0.00477884	0.00813235	0.320139	-1.64323
AT1G08800	40.6286	3.32e-05	0.000962567	8.40011	3.07041
AT1G08840	5.52097	0.0085376	0.0125491	0.334548	-1.57972
AT1G08845	3.7366	0.0285146	0.0329893	0.301863	-1.72803
AT1G08880	3.19445	0.0405087	0.0431997	0.388219	-1.36506
AT1G08940	12.1558	0.00082934	0.00307062	9.76977	3.28832
AT1G08950	5.11784	0.0110791	0.0153081	Inf	#VALUE!
AT1G08960	4.15979	0.0212072	0.0259459	2.03431	1.02454
AT1G08980	3.28578	0.0380879	0.0411642	7.58114	2.92242
AT1G08990	21.0352	0.000265389	0.00223947	2.85208	1.51202
AT1G09000	5.95975	0.00640896	0.00995135	0.287481	-1.79846
AT1G09070	10.8352	0.00104497	0.00326525	3.84436	1.94274
AT1G09080	21.1486	0.000261703	0.00223947	Inf	#VALUE!
AT1G09100	3.35992	0.03635	0.0397491	0.417004	-1.26187
AT1G09110	7.42625	0.00300313	0.00596996	Inf	#VALUE!
AT1G09140	4.94144	0.0124235	0.0167791	0.381176	-1.39147
AT1G09150	7.06934	0.00348139	0.00656359	0.313693	-1.67257
AT1G09170	40.9759	3.32e-05	0.000962567	6.41118	2.68059
AT1G09195	6.36219	0.00508386	0.00846945	5.03901	2.33314
AT1G09230	3.68893	0.0293513	0.0337272	0.367745	-1.44322
AT1G09240	13.5434	0.000641356	0.00279406	Inf	#VALUE!
AT1G09250	3.91018	0.0253474	0.0299771	3.80169	1.92664
AT1G09280	13.8787	0.000597125	0.0026771	0.190117	-2.39504
AT1G09290	3.93429	0.0249641	0.0296076	0.294837	-1.76201
AT1G09300	4.87973	0.0129571	0.0174001	0.377445	-1.40566
AT1G09330	4.28994	0.019401	0.0241722	0.372793	-1.42355
AT1G09430	5.34647	0.00955031	0.0136818	2.00774	1.00557
AT1G09450	19.5065	0.000305013	0.0023155	0.139515	-2.8415
AT1G09470	9.14586	0.00153704	0.00387997	0.236739	-2.07863
AT1G09500	5.11784	0.0110791	0.0153081	Inf	#VALUE!
AT1G09510	4.10464	0.0220734	0.0268422	53.4705	5.74067
AT1G09520	14.0674	0.000583303	0.0026771	0.127271	-2.97402
AT1G09540	6.43081	0.00489126	0.00825634	2.81228	1.49174
AT1G09550	10.7854	0.00105234	0.00326566	Inf	#VALUE!
AT1G09580	20.4002	0.000277368	0.00223947	0.0921673	-3.4396
AT1G09590	3.52835	0.0324244	0.0364217	0.150572	-2.73148
AT1G09610	3.86272	0.0260735	0.0306798	9.73755	3.28356
AT1G09620	3.17863	0.0410265	0.0436619	0.221837	-2.17243
AT1G09640	4.88651	0.0128907	0.017326	0.175039	-2.51425
AT1G09660	14.0514	0.000583303	0.0026771	0.171385	-2.54469
AT1G09720	7.64942	0.00272208	0.00559364	Inf	#VALUE!
AT1G09750	5.84447	0.00683469	0.0104775	8.95014	3.16191
AT1G09760	12.335	0.000794324	0.00300139	0.201876	-2.30846
AT1G09795	3.20817	0.0401649	0.0429341	0.415585	-1.26679
AT1G09800	13.0906	0.000698489	0.00287775	0.126112	-2.98722
AT1G09810	4.26892	0.0197042	0.0244797	0.21517	-2.21645
AT1G09815	18.1009	0.000348323	0.00238184	0.121407	-3.04207
AT1G09830	5.10627	0.0111546	0.0153949	0.361051	-1.46973
AT1G09870	3.45169	0.0341163	0.0379101	0.419668	-1.25268
AT1G09880	13.9283	0.000593439	0.0026771	Inf	#VALUE!
AT1G09890	5.01261	0.0118844	0.0162002	3.72757	1.89824
AT1G09940	15.2009	0.00047641	0.00248441	3.08193	1.62383
AT1G09950	10.6688	0.00109012	0.00334086	9.23884	3.20771
AT1G09970	12.8877	0.000727976	0.00292809	3.02903	1.59886
AT1G09995	6.09608	0.00592886	0.00946494	0	#NUM!
AT1G10000	8.72969	0.00174991	0.00419576	Inf	#VALUE!
AT1G10010	9.0097	0.00159418	0.00395933	Inf	#VALUE!
AT1G10020	3.44576	0.0343338	0.0381166	2.74936	1.45909
AT1G10030	14.6053	0.000523406	0.00256202	0.132245	-2.91872
AT1G10040	15.8743	0.000436786	0.00242132	5.98351	2.58099
AT1G10050	12.1372	0.000830262	0.00307194	2.84522	1.50854
AT1G10060	7.10677	0.00340582	0.00646719	15.733	3.97572
AT1G10070	3.55056	0.0320015	0.0360842	5.20529	2.37998
AT1G10090	8.88779	0.00166329	0.00405709	3.02415	1.59653
AT1G10095	3.94078	0.0248627	0.0295132	6.63484	2.73006
AT1G10100	16.8527	0.000391633	0.00240385	Inf	#VALUE!
AT1G10120	8.40377	0.00193881	0.00443414	0.276611	-1.85407
AT1G10170	3.59712	0.0310487	0.0352179	2.0194	1.01392
AT1G10180	3.4071	0.0351815	0.0387998	0.415844	-1.26588
AT1G10310	4.20388	0.0206174	0.0253829	0.168448	-2.56962
AT1G10320	12.4261	0.000789716	0.00300139	3.20526	1.68044
AT1G10370	13.883	0.000597125	0.0026771	18.7795	4.23109
AT1G10380	10.9817	0.00101087	0.00321795	64.1162	6.00262
AT1G10400	23.6381	0.000176926	0.00178995	20.6685	4.36936
AT1G10410	17.0217	0.000386104	0.00240385	3.61658	1.85463
AT1G10470	3.87564	0.0259031	0.0305311	0.30857	-1.69633
AT1G10490	6.76125	0.00413657	0.00738201	0.184997	-2.43443
AT1G10530	69.3012	0	0	30.6352	4.93712
AT1G10540	7.42712	0.00300313	0.00596996	Inf	#VALUE!
AT1G10560	63.3173	3.69e-06	0.000307692	14.4091	3.84891
AT1G10585	4.115	0.0219259	0.0267078	23.9974	4.58481
AT1G10590	9.84545	0.00128363	0.00352379	0.157017	-2.67101
AT1G10620	17.4301	0.000375968	0.00240385	Inf	#VALUE!
AT1G10630	3.20568	0.0402129	0.042956	0.378761	-1.40064
AT1G10640	8.18524	0.00210745	0.00469032	34.1046	5.09189
AT1G10650	9.62387	0.00134537	0.00360494	2.94173	1.55666
AT1G10680	10.7345	0.00106801	0.0032973	Inf	#VALUE!
AT1G10710	4.48945	0.0167886	0.0214897	14.2743	3.83535
AT1G10740	10.5823	0.00111961	0.00338259	2.52853	1.3383
AT1G10750	11.3609	0.000933468	0.00311159	0.212723	-2.23295
AT1G10760	31.8906	7.74e-05	0.00133136	11.5827	3.5339
AT1G10780	36.8546	4.42e-05	0.00103734	0.0591544	-4.07937
AT1G10840	7.59292	0.00279395	0.00568855	0.140935	-2.8269
AT1G10910	7.92216	0.00239864	0.00513646	0.180867	-2.467
AT1G10930	3.1533	0.0417048	0.0442405	0.434293	-1.20326
AT1G10960	3.41753	0.0349576	0.0386274	4.56523	2.19069
AT1G10980	11.4152	0.000930704	0.00310865	Inf	#VALUE!
AT1G11020	6.10808	0.00588002	0.00941706	2.57697	1.36568
AT1G11050	20.8063	0.000272761	0.00223947	8.04104	3.00738
AT1G11070	5.39009	0.00928677	0.013366	15.7409	3.97645
AT1G11080	6.77964	0.00410063	0.00733476	23.3992	4.54839
AT1G11100	3.40502	0.0352433	0.0388472	2.19632	1.13509
AT1G11130	6.19299	0.00561279	0.00908969	0.325728	-1.61826
AT1G11170	11.8979	0.000875415	0.00310865	24.7425	4.62892
AT1G11200	11.6089	0.000912274	0.00310865	0.0629343	-3.99001
AT1G11210	23.9276	0.000169554	0.00176584	11.4763	3.52059
AT1G11260	7.70994	0.00263269	0.00549212	2.03687	1.02635
AT1G11280	5.96635	0.00638039	0.00991409	0.333942	-1.58233
AT1G11310	21.8997	0.000235901	0.00211395	4.27226	2.095
AT1G11330	11.8768	0.000879101	0.00310865	105.262	6.71784
AT1G11340	10.8285	0.00104589	0.00326525	Inf	#VALUE!
AT1G11360	2.92767	0.0488343	0.0499906	0.440158	-1.18391
AT1G11362	5.66412	0.00772669	0.0115639	Inf	#VALUE!
AT1G11400	8.89398	0.00165776	0.00405709	0.259558	-1.94587
AT1G11410	3.38129	0.0358174	0.039353	8.27985	3.04961
AT1G11430	4.3395	0.0187118	0.0234426	0.335468	-1.57575
AT1G11440	3.47706	0.0335717	0.037416	4.56301	2.18999
AT1G11475	33.499	5.9e-05	0.00112478	0.0550684	-4.18263
AT1G11530	6.08786	0.0059519	0.00946494	Inf	#VALUE!
AT1G11550	7.59575	0.00279119	0.00568613	Inf	#VALUE!
AT1G11570	6.63136	0.00439458	0.00764385	Inf	#VALUE!
AT1G11590	4.02654	0.0233376	0.0281025	22.0081	4.45996
AT1G11608	5.66412	0.00772669	0.0115639	Inf	#VALUE!
AT1G11620	5.42974	0.00903612	0.0130764	Inf	#VALUE!
AT1G11650	4.34477	0.0186316	0.0233719	0.294372	-1.76429
AT1G11670	18.2283	0.000348323	0.00238184	5.16021	2.36743
AT1G11690	6.54784	0.00460468	0.00790106	113.752	6.82974
AT1G11750	6.55932	0.0045798	0.0078809	0.312052	-1.68014
AT1G11770	5.497	0.00866015	0.0127086	42.6098	5.41311
AT1G11800	6.82391	0.00397899	0.00721109	0.271179	-1.88268
AT1G11810	7.04493	0.00352562	0.0066148	Inf	#VALUE!
AT1G11850	8.68217	0.00177663	0.00422067	Inf	#VALUE!
AT1G11870	5.67618	0.00765205	0.0115189	0.187827	-2.41252
AT1G11910	9.81726	0.00128363	0.00352379	2.81557	1.49343
AT1G11920	3.19076	0.040634	0.0433035	20.0074	4.32246
AT1G11950	10.9553	0.00102101	0.00323787	2.54343	1.34678
AT1G11960	36.0553	4.61e-05	0.00103734	7.71019	2.94677
AT1G11990	8.98402	0.00160523	0.00396901	19.56	4.28983
AT1G12030	10.9788	0.0010118	0.00321805	Inf	#VALUE!
AT1G12040	30.4136	8.29e-05	0.00133136	7.55514	2.91746
AT1G12130	6.05631	0.00606248	0.00957363	72.5591	6.18108
AT1G12150	3.90427	0.0254672	0.0300926	2.76164	1.46552
AT1G12240	7.97724	0.00235164	0.00507854	2.51194	1.3288
AT1G12260	16.2268	0.000423885	0.00241506	0.162394	-2.62243
AT1G12280	3.32829	0.0371296	0.040403	15.9119	3.99204
AT1G12290	7.07228	0.00347401	0.00655652	20.179	4.33478
AT1G12310	7.67317	0.00269996	0.00559364	0.247908	-2.01212
AT1G12340	8.72877	0.00175359	0.00419903	0.0739705	-3.75691
AT1G12380	10.5925	0.00111961	0.00338259	3.64822	1.86719
AT1G12400	4.0841	0.0223599	0.0271026	0	#NUM!
AT1G12420	9.71877	0.00132602	0.00358585	3.85656	1.94732
AT1G12490	7.53109	0.00285846	0.00576687	Inf	#VALUE!
AT1G12520	5.92607	0.00651585	0.0100899	0.336257	-1.57236
AT1G12530	4.88873	0.012875	0.0173071	2.52039	1.33365
AT1G12610	11.6072	0.000912274	0.00310865	22.8532	4.51433
AT1G12630	5.72567	0.00740877	0.0111931	68.3031	6.09388
AT1G12640	5.36218	0.00946093	0.0135789	0.351238	-1.50948
AT1G12650	2.96505	0.0476585	0.0490832	0.438268	-1.19012
AT1G12665	8.07759	0.0022254	0.00486405	Inf	#VALUE!
AT1G12680	14.7685	0.000514191	0.00256202	3.51698	1.81434
AT1G12740	11.5478	0.000916882	0.00310865	2.88847	1.5303
AT1G12760	17.0894	0.000383339	0.00240385	3.36208	1.74935
AT1G12770	3.10332	0.0432224	0.0455137	0.452474	-1.14409
AT1G12775	9.25191	0.00148268	0.00379034	24.019	4.5861
AT1G12780	30.3608	8.29e-05	0.00133136	10.727	3.42318
AT1G12810	4.01157	0.0235265	0.0282485	0.34581	-1.53195
AT1G12850	5.23111	0.0102755	0.0144687	0.325333	-1.62001
AT1G12860	13.6721	0.000622005	0.00274949	78.1523	6.28822
AT1G12870	5.11784	0.0110791	0.0153081	Inf	#VALUE!
AT1G12910	28.8214	9.95e-05	0.00144754	0.0709308	-3.81744
AT1G12920	6.30208	0.00527092	0.00870492	0.154186	-2.69726
AT1G12940	10.7345	0.00106801	0.0032973	Inf	#VALUE!
AT1G12950	3.56785	0.0316393	0.0357545	2.3468	1.2307
AT1G12960	12.748	0.000747328	0.00296635	Inf	#VALUE!
AT1G12980	5.98499	0.00630575	0.00982061	178.775	7.482
AT1G13000	12.2249	0.000818282	0.00305155	3.11341	1.63849
AT1G13020	10.6876	0.00108091	0.00331919	2.51516	1.33065
AT1G13090	10.8005	0.00105234	0.00326566	50.4946	5.65806
AT1G13100	10.5133	0.00113159	0.00338259	Inf	#VALUE!
AT1G13110	4.00447	0.0236463	0.0283453	3.74299	1.90419
AT1G13160	8.03178	0.00230004	0.004995	0.159469	-2.64866
AT1G13190	10.9608	0.00102009	0.00323684	2.48244	1.31176
AT1G13210	14.5967	0.000523406	0.00256202	3.8146	1.93153
AT1G13230	6.07748	0.00598231	0.00946494	Inf	#VALUE!
AT1G13250	4.05509	0.0228723	0.0276249	7.02778	2.81307
AT1G13260	14.0079	0.000585146	0.0026771	2.4212	1.27572
AT1G13280	30.6434	8.29e-05	0.00133136	6.06543	2.60061
AT1G13290	7.42712	0.00300313	0.00596996	Inf	#VALUE!
AT1G13320	3.93322	0.0249908	0.0296361	0.37605	-1.411
AT1G13340	3.04584	0.0450986	0.0470813	6.98412	2.80408
AT1G13380	13.8701	0.000597125	0.0026771	0.163965	-2.60854
AT1G13390	9.56389	0.00136841	0.0036397	2.9383	1.55498
AT1G13410	4.34836	0.0185781	0.0233237	0.0817692	-3.6123
AT1G13420	7.39864	0.00303999	0.00600801	8.52044	3.09093
AT1G13430	8.71335	0.00176742	0.0042192	34.0763	5.0907
AT1G13460	5.45234	0.00894213	0.0130535	0.237477	-2.07414
AT1G13470	9.98965	0.0012265	0.00345804	Inf	#VALUE!
AT1G13480	46.8539	2.03e-05	0.000698413	409.987	8.67943
AT1G13510	3.36376	0.0362698	0.0397054	5.27038	2.39791
AT1G13530	22.8098	0.000211021	0.00202297	9.25579	3.21036
AT1G13540	11.3313	0.000935311	0.00311159	102.143	6.67444
AT1G13550	3.65016	0.0299438	0.034208	37.2367	5.21865
AT1G13560	17.6139	0.000366753	0.00240048	0.101107	-3.30605
AT1G13607	3.14113	0.0420393	0.0445387	26.3989	4.72241
AT1G13620	86.0151	0	0	28.562	4.83602
AT1G13700	3.34881	0.0366043	0.0399347	22.331	4.48098
AT1G13710	13.3273	0.000669001	0.0028332	Inf	#VALUE!
AT1G13730	10.2903	0.00116845	0.00340215	0.189133	-2.40253
AT1G13750	4.48337	0.0168623	0.0215559	2.58776	1.3717
AT1G13770	3.15817	0.0415785	0.0441454	0.432737	-1.20844
AT1G13790	4.98985	0.0120264	0.0163423	8.43453	3.07631
AT1G13810	5.0142	0.0118771	0.0161922	0.16677	-2.58406
AT1G13820	8.59244	0.00182547	0.00428047	0	#NUM!
AT1G13880	14.8144	0.000504976	0.00254174	3.08388	1.62475
AT1G13890	10.5133	0.00113159	0.00338259	Inf	#VALUE!
AT1G13960	9.37132	0.00143568	0.00372549	2.38159	1.25192
AT1G13970	9.29611	0.0014624	0.00375888	3.14253	1.65193
AT1G13990	15.0574	0.000487468	0.00251187	4.37601	2.12962
AT1G14010	12.5989	0.0007676	0.00300139	2.79419	1.48243
AT1G14040	10.696	0.00107906	0.00331728	0.115489	-3.11418
AT1G14080	22.1348	0.000233137	0.00211395	4.03721	2.01336
AT1G14100	6.55771	0.00458533	0.0078809	Inf	#VALUE!
AT1G14110	6.65745	0.00435035	0.00761206	Inf	#VALUE!
AT1G14150	5.11784	0.0110791	0.0153081	Inf	#VALUE!
AT1G14185	6.32626	0.00520181	0.00861327	11.272	3.49467
AT1G14190	3.4806	0.0335063	0.0373738	20.3714	4.34847
AT1G14280	5.63558	0.00787505	0.0116988	29.3352	4.87456
AT1G14300	13.7246	0.000610026	0.00270646	0.177236	-2.49626
AT1G14315	8.12501	0.00219314	0.00484133	Inf	#VALUE!
AT1G14350	6.43776	0.00488297	0.00824362	0.289854	-1.7866
AT1G14360	9.12918	0.00154626	0.00388786	2.71522	1.44107
AT1G14370	56.5302	7.37e-06	0.000355556	16.2622	4.02345
AT1G14390	2.96147	0.0477617	0.0491475	5.95679	2.57453
AT1G14450	6.3137	0.0052359	0.00865499	0.322937	-1.63067
AT1G14570	9.62309	0.00134537	0.00360494	0.237623	-2.07325
AT1G14620	26.4609	0.000122558	0.00149425	0.0714199	-3.80753
AT1G14640	5.53122	0.00849429	0.0124973	10.6343	3.41065
AT1G14687	6.37408	0.00505068	0.00842842	Inf	#VALUE!
AT1G14688	6.65745	0.00435035	0.00761206	Inf	#VALUE!
AT1G14690	7.74144	0.00259583	0.00543717	2.28392	1.19151
AT1G14700	3.41693	0.0349751	0.0386389	0	#NUM!
AT1G14720	38.706	3.69e-05	0.000973236	12.7384	3.67111
AT1G14730	3.87482	0.0259427	0.0305699	0	#NUM!
AT1G14740	7.65203	0.00271747	0.00559364	2.28113	1.18975
AT1G14760	6.7695	0.00413104	0.00737942	66.4266	6.05369
AT1G14780	6.1868	0.00562753	0.00910677	3.45792	1.7899
AT1G14790	14.4562	0.00053815	0.00257155	24.828	4.6339
AT1G14810	4.90252	0.0127746	0.017187	0.306748	-1.70488
AT1G14840	7.73057	0.00260966	0.0054556	3.72086	1.89563
AT1G14870	3.84434	0.0265122	0.031127	2.09134	1.06443
AT1G14890	18.261	0.000347401	0.00238184	0.0437008	-4.5162
AT1G14950	6.37408	0.00505068	0.00842842	Inf	#VALUE!
AT1G14980	10.1474	0.00119701	0.00343106	0.0904025	-3.46749
AT1G15002	5.69303	0.0075728	0.0114139	11.036	3.46415
AT1G15020	6.68095	0.00430796	0.00761206	0.319278	-1.64711
AT1G15060	3.15857	0.0415665	0.044137	2.06589	1.04676
AT1G15120	5.1283	0.0110164	0.0153081	0.334961	-1.57793
AT1G15125	14.7369	0.00051972	0.00256202	215.453	7.75123
AT1G15150	7.11269	0.00340029	0.00645895	23.0497	4.52668
AT1G15160	6.47588	0.00478437	0.00813793	4.87043	2.28405
AT1G15170	38.2495	4.05e-05	0.00103734	13.7739	3.78386
AT1G15175	10.6856	0.00108091	0.00331919	Inf	#VALUE!
AT1G15180	13.5338	0.000641356	0.00279406	17.7881	4.15284
AT1G15190	14.7717	0.000514191	0.00256202	25.5544	4.6755
AT1G15210	15.2605	0.000470881	0.00247938	5.9787	2.57983
AT1G15250	10.3924	0.00114449	0.00338327	0.242857	-2.04182
AT1G15290	11.432	0.000927018	0.00310865	4.34032	2.1178
AT1G15310	10.0598	0.00121729	0.00345359	12.8506	3.68376
AT1G15370	4.98989	0.0120264	0.0163423	0.35976	-1.47489
AT1G15385	5.05092	0.0115536	0.0158208	2.67979	1.42212
AT1G15390	23.0874	0.00019167	0.00188577	0.102282	-3.28938
AT1G15405	74.1517	0	0	3260.86	11.671
AT1G15420	8.88017	0.00166329	0.00405709	0.230098	-2.11968
AT1G15440	4.4796	0.016902	0.0215915	0.28659	-1.80294
AT1G15480	3.35906	0.0363721	0.0397653	0.416798	-1.26258
AT1G15500	3.38838	0.0356082	0.0391589	0.290046	-1.78565
AT1G15520	40.1469	3.69e-05	0.000973236	16.0746	4.00671
AT1G15530	56.0054	7.37e-06	0.000355556	36.6626	5.19624
AT1G15540	10.3782	0.00115186	0.00339489	Inf	#VALUE!
AT1G15550	3.04423	0.0451502	0.0471216	7.85077	2.97283
AT1G15680	9.42704	0.00140988	0.00369119	Inf	#VALUE!
AT1G15720	4.60859	0.0155815	0.0202552	3.62835	1.85931
AT1G15740	11.8743	0.000879101	0.00310865	8.94671	3.16136
AT1G15790	3.15785	0.041596	0.0441597	0	#NUM!
AT1G15825	4.33736	0.0187394	0.0234718	17.8913	4.16119
AT1G15830	10.1603	0.00119609	0.00343106	14.0015	3.8075
AT1G15840	6.21347	0.00555197	0.00902216	Inf	#VALUE!
AT1G15850	5.26251	0.0100848	0.0142556	Inf	#VALUE!
AT1G15860	4.92446	0.0126152	0.0170147	0.328305	-1.60689
AT1G15890	13.4384	0.000647807	0.00280191	Inf	#VALUE!
AT1G15920	10.1802	0.00118504	0.00341024	0.167861	-2.57466
AT1G15930	8.43466	0.00191393	0.00438952	0.0536469	-4.22036
AT1G15980	3.20706	0.0401917	0.0429418	33.519	5.06691
AT1G15990	10.8728	0.00103575	0.00324668	27.5007	4.78139
AT1G16020	17.6528	0.000363067	0.00238933	3.45851	1.79015
AT1G16040	7.69829	0.0026585	0.00553955	0.214518	-2.22083
AT1G16110	5.39888	0.00922871	0.0133054	9.26803	3.21226
AT1G16160	25.7654	0.000131773	0.00149425	17.375	4.11894
AT1G16180	8.48613	0.00189642	0.00437407	0.250343	-1.99802
AT1G16190	7.36485	0.00306856	0.00605196	0.293465	-1.76874
AT1G16225	4.23062	0.0202064	0.0249579	109.234	6.77128
AT1G16250	3.14484	0.0419388	0.0444492	4.36428	2.12574
AT1G16280	14.2076	0.000563951	0.00265165	0.180562	-2.46943
AT1G16290	7.42625	0.00300313	0.00596996	Inf	#VALUE!
AT1G16300	26.5886	0.000118872	0.00148617	0.119082	-3.06998
AT1G16330	25.1355	0.000137302	0.00153767	0.0889694	-3.49055
AT1G16350	3.95983	0.0243817	0.0290057	0.345255	-1.53426
AT1G16370	9.20786	0.00150664	0.00382099	0.140043	-2.83606
AT1G16380	3.58463	0.0313067	0.0354228	42.457	5.40793
AT1G16430	3.77115	0.027841	0.0323618	0.2903	-1.78438
AT1G16440	14.9561	0.000500369	0.00254087	3.28324	1.71512
AT1G16470	5.31553	0.00974567	0.0139103	0.338591	-1.56238
AT1G16540	2.97279	0.0474032	0.0489039	2.06934	1.04917
AT1G16560	4.60202	0.0156469	0.020328	0.383502	-1.38269
AT1G16570	3.75695	0.0281156	0.0326235	0.375573	-1.41284
AT1G16610	8.19651	0.0020798	0.00464212	0.154512	-2.69421
AT1G16630	8.4877	0.00189274	0.00437407	0.273494	-1.87042
AT1G16640	4.2674	0.0197199	0.0244935	0	#NUM!
AT1G16650	5.75372	0.00726778	0.0110215	0.271635	-1.88026
AT1G16670	10.2018	0.00118504	0.00341024	4.48349	2.16462
AT1G16705	4.90967	0.0127313	0.0171457	28.2013	4.81769
AT1G16710	20.0196	0.000291191	0.00228489	3.90295	1.96457
AT1G16720	7.70043	0.00264744	0.00551969	5.54563	2.47135
AT1G16740	12.3861	0.000794324	0.00300139	0.191347	-2.38574
AT1G16760	8.09432	0.00221802	0.00486263	Inf	#VALUE!
AT1G16770	5.44266	0.00900387	0.0130764	37.7526	5.23851
AT1G16800	10.0151	0.00122374	0.00345804	2.95025	1.56084
AT1G16820	4.12686	0.0217729	0.0265603	0	#NUM!
AT1G16850	3.8	0.027324	0.0319077	4.11598	2.04124
AT1G16870	11.0084	0.00100534	0.00320317	0.164317	-2.60544
AT1G16880	4.18258	0.0209003	0.025663	0.222156	-2.17036
AT1G16900	7.59523	0.00279119	0.00568613	0.313701	-1.67254
AT1G16905	3.54183	0.0321802	0.0362423	2.04579	1.03266
AT1G16916	5.80446	0.00703004	0.0107328	0.0613899	-4.02586
AT1G16920	19.0192	0.000314228	0.0023155	0.134496	-2.89437
AT1G16970	20.608	0.000272761	0.00223947	0.171747	-2.54164
AT1G16980	3.09772	0.0433892	0.0456503	8.3932	3.06922
AT1G17000	12.7072	0.000758386	0.00298838	21.2337	4.40828
AT1G17060	22.843	0.000209178	0.0020142	4.58319	2.19635
AT1G17080	3.32355	0.0371885	0.0404379	0.337151	-1.56853
AT1G17090	7.12656	0.00339108	0.00644822	0	#NUM!
AT1G17147	3.09445	0.0434445	0.0456708	3.14984	1.65528
AT1G17150	7.12709	0.00339108	0.00644822	Inf	#VALUE!
AT1G17170	7.69983	0.00265112	0.00552632	2.19353	1.13325
AT1G17180	12.1534	0.00082934	0.00307062	6.34132	2.66478
AT1G17190	5.48771	0.00869886	0.0127481	2.00328	1.00237
AT1G17220	14.698	0.00051972	0.00256202	4.06208	2.02222
AT1G17235	5.55479	0.00834501	0.0123177	88.8845	6.47386
AT1G17240	4.44575	0.0172466	0.021926	37.7994	5.24029
AT1G17285	4.9721	0.0121655	0.0164943	5.66177	2.50125
AT1G17310	9.80398	0.00129009	0.00352379	Inf	#VALUE!
AT1G17330	3.73174	0.0285772	0.0330442	2.60043	1.37875
AT1G17340	20.998	0.000265389	0.00223947	3.91791	1.97009
AT1G17350	3.65561	0.0298636	0.0341352	0.315388	-1.6648
AT1G17360	18.0104	0.00035293	0.00238184	3.84616	1.94342
AT1G17370	4.51428	0.0165499	0.0212469	0.27657	-1.85428
AT1G17380	41.2411	3.23e-05	0.000962567	27.7289	4.79332
AT1G17400	13.7864	0.000601732	0.00268283	40.2192	5.32981
AT1G17410	9.58942	0.00136841	0.0036397	0.0390554	-4.67833
AT1G17420	85.1595	0	0	189.824	7.56852
AT1G17440	12.9562	0.000720604	0.00292774	2.85577	1.51388
AT1G17450	5.59218	0.0081045	0.0120003	2.02248	1.01613
AT1G17460	5.99166	0.00628087	0.00979469	5.41099	2.43589
AT1G17500	18.3548	0.000342794	0.00238184	4.18983	2.06689
AT1G17510	10.2211	0.00118504	0.00341024	0.161207	-2.63301
AT1G17530	11.2398	0.000958349	0.00314226	0.207583	-2.26824
AT1G17540	16.1896	0.000425728	0.00241506	430.788	8.75083
AT1G17550	10.7874	0.00105234	0.00326566	2.69904	1.43245
AT1G17560	9.01095	0.00159418	0.00395933	0.166101	-2.58987
AT1G17600	13.6236	0.000628456	0.00276337	Inf	#VALUE!
AT1G17620	22.815	0.000211021	0.00202297	7.84977	2.97265
AT1G17700	11.1521	0.000964799	0.00314226	Inf	#VALUE!
AT1G17710	3.17249	0.0411933	0.043796	11.6757	3.54543
AT1G17750	24.0467	0.000165868	0.00175268	5.39485	2.43158
AT1G17780	3.43156	0.0346471	0.0383781	5.37117	2.42524
AT1G17810	6.31191	0.0052359	0.00865499	14.8486	3.89225
AT1G17820	4.69027	0.0147438	0.0193213	3.38197	1.75786
AT1G17850	11.5056	0.000917803	0.00310865	0.0600605	-4.05744
AT1G17860	22.3953	0.000219314	0.00203072	4.38878	2.13382
AT1G17870	4.29357	0.0193568	0.0241282	5.32309	2.41226
AT1G17880	4.87962	0.0129571	0.0174001	0.18628	-2.42446
AT1G17920	3.58218	0.0313352	0.0354514	4.12088	2.04295
AT1G17950	3.46986	0.0337127	0.0375385	18.3542	4.19804
AT1G17990	8.72668	0.00175359	0.00419903	Inf	#VALUE!
AT1G18000	16.355	0.000416513	0.00241506	Inf	#VALUE!
AT1G18010	9.85923	0.00127073	0.00351248	Inf	#VALUE!
AT1G18020	12.1858	0.000826576	0.00307062	Inf	#VALUE!
AT1G18040	19.7161	0.000298562	0.00230769	0.131055	-2.93175
AT1G18050	6.80403	0.00401585	0.00721762	Inf	#VALUE!
AT1G18100	3.3389	0.0368642	0.0401737	0	#NUM!
AT1G18265	22.8505	0.000209178	0.0020142	29.438	4.87961
AT1G18270	10.3072	0.00116476	0.00340215	2.34077	1.22698
AT1G18310	6.52331	0.00466458	0.00797165	98.9635	6.62882
AT1G18340	3.90106	0.0255474	0.0301774	0.342804	-1.54454
AT1G18350	11.2184	0.000962035	0.00314226	Inf	#VALUE!
AT1G18370	6.5137	0.00468946	0.00800692	0.305894	-1.7089
AT1G18415	4.41751	0.0176539	0.0223521	0	#NUM!
AT1G18450	10.0832	0.00121176	0.00344674	0.164156	-2.60686
AT1G18480	7.27595	0.00315426	0.00614101	0.233166	-2.10057
AT1G18580	5.90566	0.00656469	0.0101392	0.254205	-1.97594
AT1G18590	5.74372	0.00730925	0.0110689	21.0488	4.39567
AT1G18620	9.0666	0.00156377	0.00391284	2.92994	1.55087
AT1G18630	10.2905	0.00116845	0.00340215	0.0793949	-3.65481
AT1G18640	23.1754	0.000183376	0.00181404	0.088304	-3.50138
AT1G18670	4.62887	0.015341	0.0199904	8.41259	3.07255
AT1G18710	5.33477	0.00962495	0.013767	40.5368	5.34116
AT1G18740	27.9125	0.000113343	0.00148617	10.1437	3.34252
AT1G18773	3.10958	0.0430234	0.0453795	7.81018	2.96536
AT1G18790	3.94525	0.0247171	0.0293533	40.5704	5.34236
AT1G18800	17.3597	0.000379654	0.00240385	0.0850001	-3.55639
AT1G18810	5.11784	0.0110791	0.0153081	Inf	#VALUE!
AT1G18830	6.38048	0.00501751	0.00839371	111.392	6.7995
AT1G18835	4.63777	0.0152248	0.0198558	135.178	7.07872
AT1G18840	4.18341	0.0208929	0.025663	0.393274	-1.34639
AT1G18850	13.4075	0.000654257	0.00281299	0.190152	-2.39478
AT1G18890	20.0389	0.000291191	0.00228489	3.82571	1.93573
AT1G18910	40.0341	3.69e-05	0.000973236	8.46918	3.08222
AT1G18940	4.09567	0.0221719	0.026938	6.5485	2.71117
AT1G19020	17.7624	0.000362145	0.00238933	4.14732	2.05218
AT1G19060	4.96308	0.0122383	0.0165764	20.226	4.33814
AT1G19090	9.80463	0.00128824	0.00352379	Inf	#VALUE!
AT1G19115	21.6785	0.000245116	0.00217498	70.5594	6.14077
AT1G19140	6.62087	0.0044167	0.00767248	0.300191	-1.73605
AT1G19180	8.59738	0.00182547	0.00428047	4.17182	2.06068
AT1G19190	3.3651	0.0362173	0.0396519	5.95674	2.57452
AT1G19200	7.91553	0.00240048	0.00513646	15.2274	3.9286
AT1G19220	13.2706	0.000677295	0.0028434	2.9587	1.56497
AT1G19230	18.4981	0.000339108	0.0023788	3.32795	1.73463
AT1G19250	5.42974	0.00903612	0.0130764	Inf	#VALUE!
AT1G19300	3.20191	0.0402958	0.043015	2.77475	1.47236
AT1G19396	3.11701	0.042817	0.0452473	0	#NUM!
AT1G19430	10.1219	0.00120254	0.00343511	2.73261	1.45028
AT1G19440	8.98024	0.00161353	0.00398226	2.30394	1.2041
AT1G19485	4.02108	0.0234169	0.0281636	0.363569	-1.4597
AT1G19550	7.81962	0.00248157	0.00524644	Inf	#VALUE!
AT1G19570	3.30824	0.0375885	0.0408032	7.82545	2.96817
AT1G19580	7.59793	0.00278566	0.00567913	0.283841	-1.81684
AT1G19600	16.4248	0.000415592	0.00241506	0.154254	-2.69662
AT1G19630	12.3107	0.000794324	0.00300139	Inf	#VALUE!
AT1G19650	3.74902	0.0283192	0.0328298	6.36235	2.66956
AT1G19660	5.26616	0.0100728	0.0142556	33.1071	5.04907
AT1G19680	8.87932	0.00166329	0.00405709	0.25533	-1.96957
AT1G19700	10.9996	0.00100534	0.00320317	4.33701	2.1167
AT1G19720	6.30459	0.00525802	0.00868493	4.95964	2.31024
AT1G19750	4.35022	0.0185652	0.023314	11.3936	3.51015
AT1G19770	18.6668	0.00032805	0.00233903	3.78877	1.92173
AT1G19780	5.32242	0.00970604	0.0138665	4.39614	2.13624
AT1G19790	7.59575	0.00279119	0.00568613	Inf	#VALUE!
AT1G19800	4.46934	0.0170199	0.0217115	0.319627	-1.64554
AT1G19835	17.6954	0.000362145	0.00238933	3.30412	1.72427
AT1G19860	4.04081	0.0231441	0.0279151	0.332745	-1.58751
AT1G19910	3.13663	0.0421563	0.0446453	0.420557	-1.24963
AT1G19920	6.66767	0.00433837	0.00761206	0.299755	-1.73815
AT1G19930	11.3401	0.000935311	0.00311159	Inf	#VALUE!
AT1G19940	3.75138	0.0282897	0.0328062	0	#NUM!
AT1G19970	3.30397	0.0376889	0.0408836	0.204968	-2.28653
AT1G20130	18.3538	0.000342794	0.00238184	Inf	#VALUE!
AT1G20180	3.9726	0.0241919	0.0288348	8.06274	3.01127
AT1G20190	4.7306	0.0144259	0.0189965	9.36088	3.22664
AT1G20200	5.12346	0.0110339	0.0153081	0.262496	-1.92963
AT1G20240	7.04493	0.00352562	0.0066148	Inf	#VALUE!
AT1G20330	3.908	0.0253879	0.0300185	0.320487	-1.64166
AT1G20340	7.05328	0.00351364	0.0066129	89.4607	6.48318
AT1G20350	5.11784	0.0110791	0.0153081	Inf	#VALUE!
AT1G20370	9.60856	0.00135551	0.00362941	0.230287	-2.1185
AT1G20400	10.2125	0.00118504	0.00341024	62.2996	5.96115
AT1G20440	17.2022	0.000383339	0.00240385	23.5296	4.55641
AT1G20450	16.0214	0.000431257	0.00242132	23.1815	4.5349
AT1G20500	10.3344	0.00116476	0.00340215	234.459	7.87319
AT1G20510	24.0477	0.000165868	0.00175268	4.32096	2.11135
AT1G20530	16.1075	0.000425728	0.00241506	165.548	7.37111
AT1G20570	7.51867	0.00287136	0.00578644	0.184827	-2.43576
AT1G20575	10.9582	0.00102101	0.00323787	0.198699	-2.33134
AT1G20580	5.24325	0.0101963	0.0143746	0.235154	-2.08832
AT1G20590	7.98423	0.00234795	0.00507854	0	#NUM!
AT1G20610	11.0932	0.000980464	0.00316855	0.178671	-2.48463
AT1G20640	11.3571	0.000933468	0.00311159	3.12573	1.64419
AT1G20700	5.64519	0.00782252	0.0116351	Inf	#VALUE!
AT1G20720	4.50373	0.0166366	0.0213253	3.04644	1.60713
AT1G20730	13.7723	0.000601732	0.00268283	Inf	#VALUE!
AT1G20735	19.0833	0.000314228	0.0023155	Inf	#VALUE!
AT1G20750	6.55771	0.00458533	0.0078809	Inf	#VALUE!
AT1G20780	42.0997	2.67e-05	0.00085044	8.38052	3.06704
AT1G20800	3.67886	0.0294978	0.0338275	8.83565	3.14334
AT1G20823	21.8905	0.000235901	0.00211395	16.1516	4.01361
AT1G20850	3.11859	0.0427857	0.0452191	2.73168	1.44979
AT1G20860	5.90162	0.00657575	0.0101392	Inf	#VALUE!
AT1G20870	7.31811	0.00312661	0.00611792	11.9539	3.57941
AT1G20890	4.97693	0.0121314	0.0164645	0.252828	-1.98377
AT1G20920	17.5718	0.000368596	0.00240385	3.44161	1.78308
AT1G20925	3.64987	0.0299493	0.034208	8.39616	3.06973
AT1G20930	35.3322	5.34e-05	0.00103943	0.0664409	-3.91178
AT1G20940	7.53109	0.00285846	0.00576687	Inf	#VALUE!
AT1G20950	4.15239	0.0213352	0.026082	0.277241	-1.85079
AT1G20970	15.994	0.000431257	0.00242132	5.98659	2.58173
AT1G21000	13.9038	0.000597125	0.0026771	3.88985	1.95971
AT1G21120	13.0962	0.000698489	0.00287775	Inf	#VALUE!
AT1G21130	28.6746	0.000100442	0.00144754	Inf	#VALUE!
AT1G21150	5.49672	0.00866753	0.012716	0.124307	-3.00802
AT1G21160	12.8599	0.000728898	0.00293071	2.71421	1.44053
AT1G21190	4.17555	0.0210275	0.0257929	0.413983	-1.27236
AT1G21200	3.84335	0.0265297	0.0311344	2.45487	1.29564
AT1G21210	4.5771	0.0158754	0.0205584	57.1037	5.83551
AT1G21230	11.672	0.000906745	0.00310865	Inf	#VALUE!
AT1G21245	5.11784	0.0110791	0.0153081	Inf	#VALUE!
AT1G21250	17.1539	0.000383339	0.00240385	Inf	#VALUE!
AT1G21270	6.42461	0.00490601	0.0082581	Inf	#VALUE!
AT1G21280	25.9628	0.000131773	0.00149425	Inf	#VALUE!
AT1G21310	14.0623	0.000583303	0.0026771	15.5635	3.96009
AT1G21320	11.7626	0.000896609	0.00310865	Inf	#VALUE!
AT1G21323	5.98887	0.0062864	0.00979469	Inf	#VALUE!
AT1G21326	6.80403	0.00401585	0.00721762	Inf	#VALUE!
AT1G21340	70.2931	0	0	29.7624	4.89542
AT1G21390	6.85222	0.00390988	0.0071072	5.68757	2.50781
AT1G21395	9.12665	0.00154626	0.00388786	Inf	#VALUE!
AT1G21400	6.63951	0.00438537	0.00764385	10.6948	3.41883
AT1G21530	9.30698	0.00146056	0.00375888	Inf	#VALUE!
AT1G21540	9.97137	0.00124309	0.00348219	Inf	#VALUE!
AT1G21580	20.6465	0.000272761	0.00223947	4.33532	2.11614
AT1G21620	6.21347	0.00555197	0.00902216	Inf	#VALUE!
AT1G21650	8.42099	0.00192407	0.00440692	0.268889	-1.89492
AT1G21670	11.9148	0.000869886	0.00310833	10.0665	3.3315
AT1G21680	26.3783	0.000122558	0.00149425	5.21439	2.3825
AT1G21690	8.09934	0.00221802	0.00486263	0.271391	-1.88156
AT1G21710	18.9555	0.000315149	0.0023155	0.182781	-2.45181
AT1G21720	6.26967	0.00535662	0.00880357	0.27887	-1.84234
AT1G21738	3.58463	0.0313067	0.0354228	42.4413	5.4074
AT1G21740	7.98089	0.00235164	0.00507854	2.12943	1.09046
AT1G21830	7.03228	0.00355603	0.00665862	10.7147	3.42152
AT1G21870	10.3782	0.00115186	0.00339489	Inf	#VALUE!
AT1G21900	4.16369	0.0211629	0.0259064	0.378182	-1.40285
AT1G21910	3.2881	0.0380529	0.0411469	3.57189	1.83669
AT1G21960	6.42461	0.00490601	0.0082581	Inf	#VALUE!
AT1G21980	29.4741	9.31e-05	0.00143466	8.33223	3.0587
AT1G22000	14.3207	0.0005446	0.00259438	Inf	#VALUE!
AT1G22060	7.52179	0.00286583	0.00577637	2.13097	1.09151
AT1G22080	4.93655	0.012465	0.0168246	66.3891	6.05288
AT1G22110	5.02251	0.0118227	0.0161424	55.081	5.78348
AT1G22140	9.1454	0.00153704	0.00387997	0	#NUM!
AT1G22150	8.57855	0.00183008	0.00428202	Inf	#VALUE!
AT1G22190	8.65928	0.00178492	0.00422557	2.572	1.36289
AT1G22200	3.31375	0.0374355	0.0406657	0.397457	-1.33113
AT1G22220	7.66063	0.00270733	0.00559364	14.8082	3.88832
AT1G22230	3.94526	0.0247171	0.0293533	13.9745	3.80472
AT1G22240	7.40067	0.00303815	0.00600801	Inf	#VALUE!
AT1G22270	23.7272	0.00017324	0.00178368	0.097909	-3.35241
AT1G22280	14.1843	0.000567637	0.00266206	3.10574	1.63494
AT1G22310	6.27269	0.00535477	0.00880357	2.06721	1.04768
AT1G22330	11.0167	0.0010035	0.00320317	6.48935	2.69807
AT1G22360	51.3429	7.37e-06	0.000355556	16.2946	4.02632
AT1G22370	9.30878	0.00146056	0.00375888	Inf	#VALUE!
AT1G22380	15.5667	0.000450608	0.00244622	Inf	#VALUE!
AT1G22400	107.506	0	0	135.917	7.08658
AT1G22420	6.79166	0.00404995	0.00725966	Inf	#VALUE!
AT1G22440	8.51438	0.00187431	0.00434922	3.52195	1.81637
AT1G22460	6.17515	0.00566624	0.00915302	10.8144	3.43488
AT1G22490	7.03913	0.00354865	0.00665342	129.076	7.01208
AT1G22520	27.0788	0.000115186	0.00148617	0.0732208	-3.7716
AT1G22530	22.6297	0.000214707	0.00202433	13.2751	3.73065
AT1G22570	3.46156	0.033897	0.0376895	4.78501	2.25852
AT1G22600	3.35505	0.0364633	0.0398369	10.0882	3.3346
AT1G22620	6.7141	0.00423424	0.0075266	2.06794	1.04819
AT1G22640	3.80328	0.0272475	0.0318288	2.81351	1.49237
AT1G22680	7.89235	0.00240969	0.00513646	Inf	#VALUE!
AT1G22690	6.07748	0.00598231	0.00946494	Inf	#VALUE!
AT1G22760	13.1236	0.000690195	0.00285442	128.872	7.00979
AT1G22770	9.99263	0.00122558	0.00345804	2.31873	1.21334
AT1G22780	8.46748	0.00190011	0.00437513	0.0707902	-3.82031
AT1G22840	9.55058	0.0013721	0.0036397	0.16638	-2.58744
AT1G22880	18.5992	0.000331736	0.00236066	4.44495	2.15217
AT1G22882	57.7376	7.37e-06	0.000355556	14.9047	3.8977
AT1G22900	6.04456	0.00610855	0.00961148	Inf	#VALUE!
AT1G22920	5.33136	0.00963878	0.0137813	0.371046	-1.43033
AT1G22930	22.1888	0.000225765	0.00207803	5.63396	2.49415
AT1G22960	3.90645	0.0254091	0.0300305	0.406515	-1.29862
AT1G22970	18.7827	0.0003216	0.00233289	0.124633	-3.00425
AT1G23010	11.8524	0.00088463	0.00310865	57.6426	5.84906
AT1G23020	8.50537	0.00187523	0.00434922	2.49344	1.31814
AT1G23030	17.4176	0.000375968	0.00240385	3.37663	1.75558
AT1G23037	5.42974	0.00903612	0.0130764	Inf	#VALUE!
AT1G23070	11.0318	0.00100166	0.00320317	Inf	#VALUE!
AT1G23090	2.97244	0.0474143	0.0489106	13.8641	3.79328
AT1G23100	9.34622	0.00143568	0.00372549	0.115624	-3.11248
AT1G23160	30.9461	8.11e-05	0.00133136	5.40815	2.43514
AT1G23190	4.70527	0.014636	0.0192149	2.16258	1.11275
AT1G23200	13.1967	0.00068098	0.0028434	124.958	6.96529
AT1G23220	3.11857	0.0427857	0.0452191	0.30856	-1.69638
AT1G23290	7.76146	0.00256174	0.00537406	0.112533	-3.15157
AT1G23300	9.18126	0.00151124	0.00382373	Inf	#VALUE!
AT1G23330	4.46766	0.0170337	0.0217266	2.31514	1.2111
AT1G23410	9.50034	0.001385	0.00365605	0.208377	-2.26273
AT1G23480	5.8275	0.00693236	0.0106062	2.07551	1.05346
AT1G23520	6.37408	0.00505068	0.00842842	Inf	#VALUE!
AT1G23540	16.151	0.000425728	0.00241506	8.72951	3.1259
AT1G23550	6.52679	0.00465076	0.00795179	15.1108	3.9175
AT1G23560	3.56887	0.0316089	0.0357238	8.23778	3.04226
AT1G23690	5.26251	0.0100848	0.0142556	Inf	#VALUE!
AT1G23700	15.4177	0.000459823	0.0024642	Inf	#VALUE!
AT1G23710	32.7166	6.91e-05	0.00127551	9.45742	3.24145
AT1G23720	14.4353	0.00053815	0.00257155	37.9725	5.24688
AT1G23730	3.11018	0.0430059	0.0453795	0	#NUM!
AT1G23740	6.95477	0.00368411	0.00678202	34.1897	5.09549
AT1G23780	37.3913	4.42e-05	0.00103734	13.0157	3.70218
AT1G23810	3.20706	0.0401917	0.0429418	33.534	5.06755
AT1G23820	36.2752	4.61e-05	0.00103734	15.1092	3.91735
AT1G23840	7.74004	0.00260413	0.00544824	21.3025	4.41295
AT1G23850	4.69083	0.0147383	0.0193188	17.631	4.14005
AT1G23860	18.3348	0.000347401	0.00238184	0.1381	-2.85622
AT1G23870	9.11615	0.00154995	0.00389544	2.37911	1.25042
AT1G23880	3.04335	0.0451926	0.0471477	3.84456	1.94282
AT1G23950	5.41049	0.00914854	0.0132109	5.65234	2.49885
AT1G23960	16.9134	0.000391633	0.00240385	Inf	#VALUE!
AT1G23980	3.96028	0.0243715	0.0290057	6.28725	2.65243
AT1G24050	12.7465	0.000747328	0.00296635	0.0927467	-3.43056
AT1G24062	3.59299	0.031209	0.0353676	41.999	5.39228
AT1G24070	7.04493	0.00352562	0.0066148	Inf	#VALUE!
AT1G24100	37.021	4.42e-05	0.00103734	18.2596	4.19059
AT1G24140	7.4357	0.00298378	0.00595987	Inf	#VALUE!
AT1G24150	28.4439	0.000100442	0.00144754	8.9841	3.16737
AT1G24160	27.962	0.000113343	0.00148617	5.48947	2.45667
AT1G24170	7.80775	0.00249908	0.00526479	2.05116	1.03644
AT1G24256	5.42974	0.00903612	0.0130764	Inf	#VALUE!
AT1G24260	9.00705	0.00159694	0.00395933	Inf	#VALUE!
AT1G24265	5.39564	0.00925083	0.0133285	0.241188	-2.05177
AT1G24270	8.1931	0.00208625	0.00464696	Inf	#VALUE!
AT1G24290	5.71689	0.00745669	0.0112592	0.191812	-2.38224
AT1G24300	19.9273	0.000295798	0.00230769	3.79701	1.92487
AT1G24360	3.17415	0.0411454	0.0437583	0.378164	-1.40291
AT1G24400	4.98012	0.0121019	0.0164306	83.991	6.39216
AT1G24420	8.66156	0.00178492	0.00422557	Inf	#VALUE!
AT1G24440	5.19121	0.0105363	0.0147783	3.01915	1.59414
AT1G24460	20.0741	0.000289348	0.00228489	4.40401	2.13882
AT1G24520	3.38406	0.0357234	0.0392617	39.1902	5.29242
AT1G24530	6.42332	0.00490601	0.0082581	24.7119	4.62714
AT1G24540	9.93784	0.00124954	0.00348765	Inf	#VALUE!
AT1G24560	8.20405	0.00207796	0.00463896	2.15817	1.10981
AT1G24570	9.07124	0.00156377	0.00391284	75.5356	6.23908
AT1G24600	4.94844	0.0123452	0.0166962	0	#NUM!
AT1G24610	6.26841	0.00535662	0.00880357	0.273482	-1.87048
AT1G24620	3.78472	0.0276087	0.0321638	2.41476	1.27188
AT1G24706	9.9316	0.00125507	0.00349231	2.6359	1.3983
AT1G24793	10.5919	0.00111961	0.00338259	Inf	#VALUE!
AT1G24800	31.4506	7.92e-05	0.00133136	Inf	#VALUE!
AT1G24807	9.51049	0.00138039	0.0036501	Inf	#VALUE!
AT1G24851	12.2159	0.000818282	0.00305155	Inf	#VALUE!
AT1G24880	13.397	0.000654257	0.00281299	Inf	#VALUE!
AT1G24881	28.7112	9.95e-05	0.00144754	Inf	#VALUE!
AT1G24909	12.4879	0.00078603	0.00300139	Inf	#VALUE!
AT1G24996	6.63136	0.00439458	0.00764385	Inf	#VALUE!
AT1G25025	12.5987	0.0007676	0.00300139	Inf	#VALUE!
AT1G25054	12.5781	0.000770365	0.00300139	Inf	#VALUE!
AT1G25055	19.6838	0.00030317	0.0023155	Inf	#VALUE!
AT1G25083	6.8885	0.00384722	0.00702744	Inf	#VALUE!
AT1G25097	5.90162	0.00657575	0.0101392	Inf	#VALUE!
AT1G25098	25.7125	0.000131773	0.00149425	Inf	#VALUE!
AT1G25112	15.0523	0.000487468	0.00251187	Inf	#VALUE!
AT1G25145	10.9908	0.00100534	0.00320317	Inf	#VALUE!
AT1G25150	24.2398	0.000165868	0.00175268	Inf	#VALUE!
AT1G25155	10.5577	0.00112698	0.00338259	Inf	#VALUE!
AT1G25175	12.4879	0.00078603	0.00300139	Inf	#VALUE!
AT1G25180	14.3731	0.00053815	0.00257155	Inf	#VALUE!
AT1G25210	14.0512	0.000583303	0.0026771	Inf	#VALUE!
AT1G25211	29.6977	9.31e-05	0.00143466	Inf	#VALUE!
AT1G25220	12.3472	0.000794324	0.00300139	2.92547	1.54867
AT1G25230	4.43764	0.0173691	0.0220482	0.388807	-1.36288
AT1G25250	5.20584	0.0104303	0.0146581	0.152494	-2.71317
AT1G25260	10.6828	0.00108459	0.00332956	0.0774558	-3.69048
AT1G25300	6.50671	0.00470052	0.00801666	40.1812	5.32845
AT1G25370	5.0003	0.0119572	0.0162729	5.46712	2.45078
AT1G25390	6.77231	0.00411906	0.00736409	5.80269	2.53672
AT1G25400	45.0542	2.03e-05	0.000698413	9.60901	3.26439
AT1G25420	3.54072	0.0321913	0.0362423	0.305049	-1.71289
AT1G25440	5.7526	0.00727147	0.0110256	174.536	7.44738
AT1G25450	10.5156	0.00113159	0.00338259	4.74794	2.2473
AT1G25530	3.12195	0.042618	0.0450716	3.23542	1.69395
AT1G25550	20.2246	0.000279211	0.00223947	4.29631	2.1031
AT1G25560	36.7781	4.42e-05	0.00103734	8.70232	3.1214
AT1G25570	15.6257	0.000446922	0.00244456	4.64133	2.21454
AT1G25988	5.42974	0.00903612	0.0130764	Inf	#VALUE!
AT1G26110	3.91308	0.0253096	0.0299488	0.232133	-2.10698
AT1G26150	27.6259	0.000115186	0.00148617	11.2823	3.49599
AT1G26170	19.5559	0.000305013	0.0023155	0.108197	-3.20827
AT1G26240	18.7747	0.0003216	0.00233289	282.336	8.14127
AT1G26250	9.43788	0.00140988	0.00369119	Inf	#VALUE!
AT1G26260	4.22877	0.0202442	0.0249903	6.31743	2.65934
AT1G26300	8.08154	0.00222355	0.00486405	0.248665	-2.00773
AT1G26340	3.50866	0.0328843	0.0368695	0.367972	-1.44233
AT1G26370	18.1936	0.000348323	0.00238184	0.21164	-2.24032
AT1G26470	11.401	0.000930704	0.00310865	0.243888	-2.03571
AT1G26480	11.6172	0.000912274	0.00310865	283.016	8.14474
AT1G26510	3.39243	0.0354967	0.0390561	31.3977	4.97259
AT1G26520	10.6108	0.00111961	0.00338259	0.208461	-2.26215
AT1G26530	16.3957	0.000415592	0.00241506	0.124086	-3.01058
AT1G26540	3.93702	0.0248977	0.0295386	13.0705	3.70824
AT1G26558	4.29568	0.0193439	0.0241176	98.303	6.61916
AT1G26600	6.26179	0.00537965	0.00883341	25.888	4.69421
AT1G26610	8.51485	0.00187431	0.00434922	0	#NUM!
AT1G26630	4.57917	0.0158616	0.0205552	0.125128	-2.99852
AT1G26680	12.9249	0.000726133	0.00292809	6.85786	2.77776
AT1G26690	3.67324	0.0295927	0.0339098	3.34246	1.74091
AT1G26730	27.9061	0.000113343	0.00148617	27.9651	4.80556
AT1G26740	8.67933	0.00177755	0.00422101	0.246628	-2.01959
AT1G26750	8.57772	0.00183008	0.00428202	0.267245	-1.90377
AT1G26761	2.941	0.0484934	0.0497495	30.9563	4.95216
AT1G26780	6.6659	0.00433837	0.00761206	Inf	#VALUE!
AT1G26830	7.77786	0.0025258	0.00530585	2.35002	1.23267
AT1G26840	3.97503	0.0241596	0.0288078	0.368372	-1.44076
AT1G26870	81.2728	0	0	65.4652	6.03266
AT1G26880	3.59743	0.0310487	0.0352179	0.218786	-2.19241
AT1G26900	2.9502	0.0481414	0.0494491	2.09758	1.06873
AT1G26910	5.40831	0.00916513	0.0132278	0.325104	-1.62103
AT1G26920	22.5698	0.00021655	0.00203072	5.80608	2.53756
AT1G26921	5.64519	0.00782252	0.0116351	Inf	#VALUE!
AT1G26945	2.97332	0.0473784	0.0488829	0	#NUM!
AT1G27040	3.01956	0.0458883	0.0477038	36.9372	5.207
AT1G27050	18.3856	0.000342794	0.00238184	0.185518	-2.43037
AT1G27090	4.53409	0.016338	0.0210345	0.269502	-1.89163
AT1G27100	23.3416	0.000180612	0.00178995	4.57432	2.19356
AT1G27120	14.2077	0.000563951	0.00265165	3.76577	1.91294
AT1G27140	14.8225	0.000504976	0.00254174	2.42615	1.27867
AT1G27170	11.5042	0.000917803	0.00310865	9.63428	3.26818
AT1G27180	6.87264	0.0038721	0.00705507	4.96416	2.31155
AT1G27200	12.8801	0.000727976	0.00292809	2.7699	1.46984
AT1G27210	9.02571	0.00158865	0.00395231	2.31149	1.20882
AT1G27280	13.4437	0.000647807	0.00280191	Inf	#VALUE!
AT1G27290	8.19083	0.00209731	0.00466968	2.34372	1.2288
AT1G27310	9.32802	0.0014449	0.00374135	0.23036	-2.11804
AT1G27320	35.7406	4.61e-05	0.00103734	6.79679	2.76485
AT1G27380	3.04397	0.0451594	0.0471231	0	#NUM!
AT1G27435	22.6885	0.000214707	0.00202433	0.103174	-3.27685
AT1G27480	7.62242	0.00275617	0.00563808	Inf	#VALUE!
AT1G27520	6.78238	0.00407943	0.00730167	2.74534	1.45699
AT1G27530	7.34474	0.00309713	0.00609539	0.334814	-1.57857
AT1G27540	16.0637	0.000425728	0.00241506	0.129079	-2.95367
AT1G27620	10.4635	0.00113804	0.00338259	Inf	#VALUE!
AT1G27670	3.52267	0.0325129	0.0364984	16.4168	4.0371
AT1G27680	6.15969	0.00571047	0.0092135	5.75615	2.5251
AT1G27710	6.34178	0.00515665	0.00855527	16.8144	4.07163
AT1G27720	5.98743	0.00629838	0.00981054	3.57675	1.83865
AT1G27730	20.9921	0.000265389	0.00223947	3.91899	1.97048
AT1G27760	7.66958	0.00270365	0.00559364	2.07241	1.05131
AT1G27890	3.80671	0.0271756	0.0317517	11.7138	3.55013
AT1G27900	7.08544	0.00344545	0.00651167	0.306526	-1.70592
AT1G27910	9.78158	0.00129285	0.00352455	2.8352	1.50345
AT1G27940	18.2515	0.000348323	0.00238184	Inf	#VALUE!
AT1G27950	4.1765	0.0209989	0.0257637	0	#NUM!
AT1G27970	14.1088	0.000583303	0.0026771	0.20406	-2.29293
AT1G28010	7.68679	0.00268153	0.00557899	25.5049	4.6727
AT1G28020	11.0529	0.000997973	0.00320317	Inf	#VALUE!
AT1G28030	6.95894	0.00367582	0.00676905	Inf	#VALUE!
AT1G28040	9.75908	0.00129653	0.00352455	Inf	#VALUE!
AT1G28050	32.8197	6.91e-05	0.00127551	8.80325	3.13804
AT1G28070	3.661	0.0297623	0.0340337	0.241748	-2.04842
AT1G28100	3.2169	0.0398507	0.0426405	0.235634	-2.08538
AT1G28110	26.7824	0.000118872	0.00148617	0.065674	-3.92853
AT1G28130	9.57542	0.00136841	0.0036397	3.64048	1.86413
AT1G28180	12.1191	0.000835791	0.00307615	Inf	#VALUE!
AT1G28190	41.4024	3.23e-05	0.000962567	8.91927	3.15693
AT1G28240	15.3172	0.000469959	0.00247938	3.11638	1.63987
AT1G28250	2.96253	0.0477322	0.0491265	0.38236	-1.387
AT1G28260	4.92973	0.0125673	0.0169585	3.59519	1.84607
AT1G28270	6.55771	0.00458533	0.0078809	Inf	#VALUE!
AT1G28280	13.1539	0.000689274	0.00285442	2.99742	1.58372
AT1G28290	4.61672	0.0154488	0.0201116	3.31527	1.72912
AT1G28310	3.49208	0.0332298	0.037161	15.7259	3.97507
AT1G28360	3.70718	0.0290444	0.0334384	22.625	4.49985
AT1G28370	3.97548	0.0241522	0.0288022	3.78671	1.92094
AT1G28380	34.6036	5.34e-05	0.00103943	6.50715	2.70203
AT1G28390	9.44513	0.00140619	0.00369045	4.52153	2.17681
AT1G28395	26.6636	0.000118872	0.00148617	0.0738645	-3.75897
AT1G28400	34.4035	5.34e-05	0.00103943	0.0274504	-5.18703
AT1G28410	6.84439	0.00392923	0.00713879	0.269645	-1.89087
AT1G28430	8.78421	0.00171489	0.00413188	Inf	#VALUE!
AT1G28440	15.587	0.000450608	0.00244622	3.50496	1.8094
AT1G28450	6.21347	0.00555197	0.00902216	Inf	#VALUE!
AT1G28470	4.48303	0.0168642	0.0215559	8.04784	3.0086
AT1G28480	24.5224	0.000155732	0.00169509	4.75379	2.24908
AT1G28490	9.26636	0.00148083	0.00379034	2.31331	1.20996
AT1G28500	11.1547	0.000964799	0.00314226	Inf	#VALUE!
AT1G28520	6.45583	0.00483045	0.00817813	3.09683	1.63079
AT1G28580	7.43769	0.00298378	0.00595987	5.38962	2.43018
AT1G28590	13.3793	0.000661629	0.00283011	Inf	#VALUE!
AT1G28630	4.4105	0.0177368	0.0224362	0	#NUM!
AT1G28640	3.38406	0.0357234	0.0392617	39.1741	5.29183
AT1G28650	5.50061	0.00865094	0.0126985	19.7927	4.3069
AT1G28860	6.6659	0.00433837	0.00761206	Inf	#VALUE!
AT1G28870	3.37683	0.0359252	0.0394316	0	#NUM!
AT1G28880	3.18354	0.0408985	0.0435426	0	#NUM!
AT1G28920	3.41517	0.0350065	0.0386617	0	#NUM!
AT1G29010	8.07759	0.0022254	0.00486405	Inf	#VALUE!
AT1G29030	13.1068	0.000690195	0.00285442	0.221546	-2.17432
AT1G29070	27.7475	0.000113343	0.00148617	0.0436963	-4.51635
AT1G29110	3.08986	0.0436233	0.0458233	33.0761	5.04772
AT1G29140	6.21347	0.00555197	0.00902216	Inf	#VALUE!
AT1G29150	10.3345	0.00116476	0.00340215	0.132388	-2.91716
AT1G29160	3.54628	0.0320909	0.0361555	0	#NUM!
AT1G29170	11.0764	0.000985072	0.0031825	2.69268	1.42904
AT1G29195	7.04218	0.00354313	0.00664535	8.07795	3.01399
AT1G29230	13.173	0.000689274	0.00285442	4.41197	2.14142
AT1G29240	9.47083	0.0013979	0.00368025	15.2855	3.93409
AT1G29250	7.01685	0.00358551	0.00670036	0.197032	-2.3435
AT1G29280	15.646	0.000445079	0.00244456	2.71976	1.44348
AT1G29310	4.38627	0.0180529	0.0227802	0.337034	-1.56903
AT1G29320	3.54066	0.0321913	0.0362423	0.366678	-1.44741
AT1G29340	33.3775	5.9e-05	0.00112478	8.06246	3.01122
AT1G29380	5.84007	0.00685496	0.0105026	24.5121	4.61542
AT1G29390	4.19083	0.0207455	0.0255105	0.168193	-2.57181
AT1G29418	11.59	0.000915039	0.00310865	0	#NUM!
AT1G29465	5.75641	0.00725673	0.0110078	0	#NUM!
AT1G29570	9.82943	0.00128363	0.00352379	Inf	#VALUE!
AT1G29590	7.31701	0.00312661	0.00611792	Inf	#VALUE!
AT1G29640	10.539	0.0011279	0.00338259	2.48029	1.31051
AT1G29740	3.30801	0.0375958	0.0408072	6.15349	2.6214
AT1G29790	15.7229	0.00043955	0.00242132	3.64536	1.86606
AT1G29840	14.4534	0.00053815	0.00257155	0	#NUM!
AT1G29900	4.16878	0.0211058	0.0258685	0.179066	-2.48144
AT1G29940	9.86001	0.00126705	0.00350318	0.098116	-3.34937
AT1G29950	3.56571	0.0316845	0.0357831	0.234355	-2.09323
AT1G29980	14.3622	0.00053815	0.00257155	0.131408	-2.92787
AT1G29990	9.44532	0.00140619	0.00369045	0.247392	-2.01513
AT1G30110	4.11804	0.02189	0.026679	2.89403	1.53308
AT1G30135	3.05763	0.0446766	0.0467306	8.06387	3.01147
AT1G30160	3.34967	0.0365757	0.0399185	27.3566	4.77382
AT1G30170	7.35664	0.00307593	0.00605918	21.899	4.45279
AT1G30220	9.32645	0.00145134	0.00375626	Inf	#VALUE!
AT1G30230	2.98194	0.0470697	0.0486476	0.227059	-2.13886
AT1G30240	14.1572	0.000574088	0.0026771	0.168614	-2.5682
AT1G30320	6.27672	0.00533634	0.00878223	0.346293	-1.52993
AT1G30330	30.9604	8.11e-05	0.00133136	8.28539	3.05057
AT1G30400	9.7579	0.00129653	0.00352455	4.1321	2.04688
AT1G30440	8.2753	0.00202728	0.0045719	0.0955274	-3.38794
AT1G30455	3.62283	0.0304478	0.0346389	12.3439	3.62572
AT1G30470	4.25202	0.0199115	0.0246751	0.355891	-1.49049
AT1G30490	5.28555	0.00995761	0.0141607	0.385044	-1.3769
AT1G30530	40.3448	3.32e-05	0.000962567	78.226	6.28958
AT1G30590	11.0616	0.000997051	0.00320317	0.221204	-2.17655
AT1G30610	5.46518	0.00886288	0.0129623	2.7834	1.47685
AT1G30620	27.0914	0.000115186	0.00148617	5.15101	2.36485
AT1G30640	12.5791	0.000770365	0.00300139	2.65884	1.4108
AT1G30650	15.5174	0.000454294	0.00244665	2.96428	1.56768
AT1G30700	8.03149	0.00230004	0.004995	2.17635	1.12191
AT1G30730	27.0533	0.000118872	0.00148617	4.95522	2.30895
AT1G30740	8.6637	0.00178492	0.00422557	Inf	#VALUE!
AT1G30755	6.32086	0.00521655	0.00863221	6.8884	2.78417
AT1G30780	5.07176	0.0113859	0.0156346	11.3127	3.49987
AT1G30790	6.80403	0.00401585	0.00721762	Inf	#VALUE!
AT1G30820	9.20115	0.00150664	0.00382099	0.212938	-2.23149
AT1G30825	8.75994	0.00172871	0.00415412	0.180616	-2.469
AT1G30830	5.42974	0.00903612	0.0130764	Inf	#VALUE!
AT1G30840	2.96043	0.0478041	0.0491865	43.66	5.44824
AT1G30870	17.4975	0.000372282	0.00240385	2.73713	1.45266
AT1G30880	16.2589	0.000423885	0.00241506	0.155389	-2.68604
AT1G30900	12.5348	0.000775894	0.00300139	2.47611	1.30807
AT1G30970	6.30693	0.0052488	0.00867367	0.331117	-1.59459
AT1G30990	4.78308	0.013955	0.0184954	2.23248	1.15865
AT1G31020	24.6487	0.00014836	0.00163121	0.0576538	-4.11644
AT1G31080	5.64519	0.00782252	0.0116351	Inf	#VALUE!
AT1G31130	19.8004	0.000298562	0.00230769	3.83009	1.93738
AT1G31140	6.21347	0.00555197	0.00902216	Inf	#VALUE!
AT1G31160	11.0121	0.00100534	0.00320317	0.107792	-3.21367
AT1G31180	12.5072	0.00078603	0.00300139	0.163642	-2.61139
AT1G31260	8.74978	0.00173424	0.0041628	100.581	6.65221
AT1G31280	16.8686	0.000391633	0.00240385	9.09655	3.18532
AT1G31290	7.06988	0.0034777	0.00655892	6.71366	2.7471
AT1G31330	7.80064	0.00250092	0.00526479	30.1518	4.91417
AT1G31335	6.9098	0.00377903	0.00692854	0	#NUM!
AT1G31340	8.37824	0.00195264	0.00445449	0.266613	-1.90718
AT1G31350	27.1922	0.000115186	0.00148617	18.8927	4.23976
AT1G31450	6.37408	0.00505068	0.00842842	Inf	#VALUE!
AT1G31470	3.60395	0.0309031	0.0350905	2.91236	1.54219
AT1G31480	7.79805	0.00250092	0.00526479	2.51673	1.33155
AT1G31520	5.11784	0.0110791	0.0153081	Inf	#VALUE!
AT1G31540	7.66629	0.00270733	0.00559364	11.6768	3.54558
AT1G31550	9.18126	0.00151124	0.00382373	Inf	#VALUE!
AT1G31660	5.51497	0.00858275	0.0126103	0.286624	-1.80277
AT1G31670	19.8767	0.000297641	0.00230769	Inf	#VALUE!
AT1G31690	10.254	0.00118043	0.00341024	Inf	#VALUE!
AT1G31760	8.16883	0.0021268	0.00472854	0.139916	-2.83737
AT1G31800	3.09284	0.0434971	0.0457083	6.88363	2.78317
AT1G31810	32.4062	7.28e-05	0.00130579	7.8005	2.96357
AT1G31814	5.59514	0.00808975	0.0119817	0.276279	-1.8558
AT1G31817	13.8471	0.000598968	0.0026771	0.179658	-2.47668
AT1G31835	13.6993	0.000611869	0.0027102	55.2644	5.78828
AT1G31840	5.81771	0.00698765	0.0106788	10.19	3.34908
AT1G31860	17.2607	0.000380575	0.00240385	0.100468	-3.31519
AT1G31920	5.07353	0.0113785	0.0156346	28.7985	4.84792
AT1G31935	6.98137	0.00365555	0.00675685	0	#NUM!
AT1G32010	11.1228	0.000972171	0.00315585	Inf	#VALUE!
AT1G32060	4.83732	0.013333	0.0177992	8.4775	3.08364
AT1G32080	13.2562	0.00068098	0.0028434	Inf	#VALUE!
AT1G32170	8.04951	0.00227331	0.00494885	5.33393	2.4152
AT1G32172	8.10223	0.00221802	0.00486263	Inf	#VALUE!
AT1G32180	16.9171	0.000391633	0.00240385	Inf	#VALUE!
AT1G32190	4.76496	0.0141412	0.0186941	0.385039	-1.37692
AT1G32210	33.5325	5.9e-05	0.00112478	0.0435762	-4.52031
AT1G32240	4.71291	0.0145973	0.0191733	16.9701	4.08492
AT1G32300	6.21347	0.00555197	0.00902216	Inf	#VALUE!
AT1G32310	10.5399	0.0011279	0.00338259	0	#NUM!
AT1G32320	6.19953	0.0055916	0.00906213	Inf	#VALUE!
AT1G32350	3.91869	0.0252064	0.0298429	8.38134	3.06718
AT1G32360	14.5416	0.000527092	0.00257155	5.51679	2.46383
AT1G32361	6.79166	0.00404995	0.00725966	Inf	#VALUE!
AT1G32380	11.2319	0.000958349	0.00314226	0.220399	-2.18181
AT1G32430	6.69492	0.00425728	0.00753671	Inf	#VALUE!
AT1G32440	15.5464	0.000450608	0.00244622	0.162549	-2.62105
AT1G32520	4.07105	0.0225737	0.0273008	0	#NUM!
AT1G32530	4.83608	0.0133395	0.0178035	2.04563	1.03254
AT1G32580	9.27361	0.00147623	0.00378634	0.238612	-2.06726
AT1G32583	3.24041	0.0392149	0.0421043	0.185284	-2.43219
AT1G32640	14.1425	0.000576852	0.0026771	5.97171	2.57814
AT1G32700	10.5861	0.00111961	0.00338259	2.62751	1.3937
AT1G32710	8.94035	0.00163472	0.00402359	Inf	#VALUE!
AT1G32730	15.5826	0.000450608	0.00244622	0.208644	-2.26089
AT1G32750	12.9582	0.000720604	0.00292774	3.50569	1.8097
AT1G32760	6.53141	0.00463509	0.00793626	2.08729	1.06163
AT1G32900	61.2298	7.37e-06	0.000355556	38.88	5.28096
AT1G32910	7.40441	0.0030317	0.00600694	Inf	#VALUE!
AT1G32930	8.57829	0.00183008	0.00428202	0.207074	-2.27178
AT1G32940	3.30468	0.0376788	0.0408767	6.05491	2.59811
AT1G32960	6.6659	0.00433837	0.00761206	Inf	#VALUE!
AT1G32970	10.4488	0.00113896	0.00338259	Inf	#VALUE!
AT1G32975	7.0083	0.00360394	0.00670036	Inf	#VALUE!
AT1G33010	16.0731	0.000425728	0.00241506	Inf	#VALUE!
AT1G33080	6.99073	0.00363527	0.00673438	Inf	#VALUE!
AT1G33102	6.42461	0.00490601	0.0082581	Inf	#VALUE!
AT1G33120	3.48483	0.0334335	0.0373538	0.221788	-2.17274
AT1G33140	3.10969	0.0430188	0.0453795	0.212007	-2.23781
AT1G33240	56.1901	7.37e-06	0.000355556	16.5282	4.04686
AT1G33260	4.79306	0.0138214	0.0183384	5.37224	2.42552
AT1G33280	26.0321	0.000131773	0.00149425	4.66016	2.22038
AT1G33290	6.65153	0.00435957	0.00762327	3.27568	1.71179
AT1G33330	4.42386	0.0175811	0.0222779	0.109606	-3.18961
AT1G33340	3.24565	0.0390601	0.0419849	8.02942	3.0053
AT1G33390	4.92725	0.0125931	0.0169912	0.361312	-1.46868
AT1G33400	25.2473	0.000131773	0.00149425	0.10105	-3.30686
AT1G33415	3.25749	0.0387698	0.0417359	11.8142	3.56245
AT1G33430	3.00132	0.0464136	0.0480794	17.6477	4.14141
AT1G33470	21.4478	0.00025341	0.00221774	0.0795917	-3.65124
AT1G33475	6.38617	0.00500461	0.008376	Inf	#VALUE!
AT1G33500	4.80683	0.0136611	0.0181634	0.0733348	-3.76936
AT1G33560	13.6997	0.000611869	0.0027102	19.4048	4.27834
AT1G33590	33.869	5.34e-05	0.00103943	7.5516	2.91678
AT1G33600	13.3829	0.000661629	0.00283011	44.6973	5.48212
AT1G33610	3.38458	0.0357132	0.0392617	5.04191	2.33397
AT1G33670	14.6758	0.00051972	0.00256202	14.7876	3.88632
AT1G33730	6.19953	0.0055916	0.00906213	Inf	#VALUE!
AT1G33750	43.5632	2.03e-05	0.000698413	11.5521	3.53009
AT1G33770	6.8345	0.00395872	0.00718515	45.1821	5.49768
AT1G33790	4.32099	0.0190214	0.0237866	7.97983	2.99636
AT1G33800	13.0555	0.000702175	0.00288636	3.32846	1.73485
AT1G33810	7.57129	0.00281146	0.00571027	0.182821	-2.4515
AT1G33930	11.0021	0.00100534	0.00320317	Inf	#VALUE!
AT1G33940	5.71394	0.00746314	0.0112674	172.608	7.43136
AT1G33950	12.6894	0.000758386	0.00298838	Inf	#VALUE!
AT1G33960	11.0384	0.00100166	0.00320317	145.681	7.18667
AT1G34020	11.5729	0.000915039	0.00310865	0.285399	-1.80895
AT1G34030	8.46503	0.00190011	0.00437513	0.0964893	-3.37349
AT1G34040	5.1691	0.010704	0.0149749	14.1654	3.8243
AT1G34050	6.12395	0.00581367	0.00932594	103.278	6.69039
AT1G34060	4.16338	0.0211629	0.0259064	0	#NUM!
AT1G34065	9.21068	0.00150295	0.00382099	0.116853	-3.09724
AT1G34070	5.39969	0.00922319	0.013301	0	#NUM!
AT1G34110	8.55491	0.00184482	0.00430075	2.3281	1.21916
AT1G34130	4.26283	0.0197862	0.0245591	0.355105	-1.49368
AT1G34170	5.66412	0.00772669	0.0115639	Inf	#VALUE!
AT1G34180	10.6378	0.00110947	0.00338259	18.2704	4.19144
AT1G34190	7.55698	0.00282436	0.00572522	2.0177	1.01271
AT1G34260	32.2146	7.28e-05	0.00130579	5.85713	2.55019
AT1G34290	6.6659	0.00433837	0.00761206	Inf	#VALUE!
AT1G34300	10.9677	0.00102009	0.00323684	3.22372	1.68873
AT1G34310	11.3702	0.000930704	0.00310865	Inf	#VALUE!
AT1G34315	45.013	2.03e-05	0.000698413	Inf	#VALUE!
AT1G34350	3.36659	0.0361565	0.0395933	0.383203	-1.38382
AT1G34355	11.2059	0.000962035	0.00314226	0.247787	-2.01283
AT1G34370	8.44878	0.0019084	0.00438864	2.16801	1.11637
AT1G34390	12.9201	0.000726133	0.00292809	Inf	#VALUE!
AT1G34490	4.04897	0.02297	0.0277306	38.2918	5.25896
AT1G34500	3.04688	0.0450516	0.0470368	52.0471	5.70175
AT1G34580	7.04493	0.00352562	0.0066148	Inf	#VALUE!
AT1G34630	6.1115	0.00587357	0.00940951	0.183344	-2.44738
AT1G34650	7.39242	0.0030446	0.00601274	56.6755	5.82465
AT1G34750	14.5098	0.000531699	0.00257155	7.71633	2.94792
AT1G34790	6.08786	0.0059519	0.00946494	Inf	#VALUE!
AT1G34810	5.42974	0.00903612	0.0130764	Inf	#VALUE!
AT1G35160	8.00234	0.0023369	0.00505885	0.125549	-2.99367
AT1G35230	7.41255	0.0030188	0.00599232	32.2991	5.01342
AT1G35255	3.49624	0.0331497	0.0370942	21.2178	4.4072
AT1G35290	5.66412	0.00772669	0.0115639	Inf	#VALUE!
AT1G35400	7.0083	0.00360394	0.00670036	Inf	#VALUE!
AT1G35410	7.17185	0.00332197	0.00637264	Inf	#VALUE!
AT1G35420	7.80283	0.00249908	0.00526479	Inf	#VALUE!
AT1G35516	3.59006	0.0312357	0.0353868	0.448716	-1.15613
AT1G35540	7.65402	0.00271563	0.00559364	Inf	#VALUE!
AT1G35560	12.4879	0.00078603	0.00300139	Inf	#VALUE!
AT1G35580	5.91617	0.00653612	0.0101112	2.39452	1.25974
AT1G35625	5.42974	0.00903612	0.0130764	Inf	#VALUE!
AT1G35730	6.68228	0.00430151	0.00761004	7.64745	2.93498
AT1G35750	8.46881	0.00190011	0.00437513	Inf	#VALUE!
AT1G35830	5.97693	0.00633985	0.00986238	27.0952	4.75996
AT1G35860	6.79166	0.00404995	0.00725966	Inf	#VALUE!
AT1G35890	5.98887	0.0062864	0.00979469	Inf	#VALUE!
AT1G36030	6.95894	0.00367582	0.00676905	Inf	#VALUE!
AT1G36060	4.34449	0.0186574	0.0233961	0.315564	-1.664
AT1G36070	6.24923	0.00542112	0.00888134	4.52998	2.1795
AT1G36150	3.33418	0.0369692	0.0402639	60.504	5.91896
AT1G36160	9.94233	0.00124954	0.00348765	2.91765	1.5448
AT1G36180	9.20021	0.00150664	0.00382099	3.10392	1.63409
AT1G36230	11.9314	0.000867121	0.00310664	Inf	#VALUE!
AT1G36310	14.5704	0.000523406	0.00256202	0.143312	-2.80277
AT1G36370	11.3019	0.000948212	0.00314226	3.19475	1.6757
AT1G36745	2.9742	0.0473443	0.0488523	20.9977	4.39216
AT1G36950	8.07759	0.0022254	0.00486405	Inf	#VALUE!
AT1G36970	8.658	0.00178953	0.00422909	Inf	#VALUE!
AT1G36990	3.8814	0.0258321	0.0304673	0.401406	-1.31687
AT1G37113	6.54582	0.00460652	0.00790106	Inf	#VALUE!
AT1G37150	4.14219	0.0214947	0.0262621	0.0728104	-3.77971
AT1G38065	9.52436	0.0013721	0.0036397	Inf	#VALUE!
AT1G38131	3.40261	0.0352857	0.0388791	5.42099	2.43856
AT1G40104	127.137	0	0	2116.64	11.0476
AT1G40390	8.61987	0.00181441	0.00427022	Inf	#VALUE!
AT1G41820	5.11784	0.0110791	0.0153081	Inf	#VALUE!
AT1G41830	14.4677	0.00053815	0.00257155	2.96835	1.56966
AT1G42430	13.9479	0.000588832	0.0026771	0.190218	-2.39427
AT1G42440	4.12152	0.0218568	0.0266416	0.282654	-1.82289
AT1G42550	9.66713	0.00134077	0.00360494	90.2822	6.49637
AT1G42560	8.62186	0.00181441	0.00427022	Inf	#VALUE!
AT1G42960	4.46209	0.0171139	0.0218135	0.369342	-1.43697
AT1G42970	8.97139	0.00161353	0.00398226	110.779	6.79154
AT1G42980	4.94625	0.0123627	0.0167053	10.3211	3.36752
AT1G42990	11.4259	0.000929783	0.00310865	2.56408	1.35844
AT1G43100	5.11784	0.0110791	0.0153081	Inf	#VALUE!
AT1G43130	6.26084	0.0053815	0.0088351	0.291574	-1.77807
AT1G43145	13.5281	0.000643199	0.00279759	Inf	#VALUE!
AT1G43190	16.2864	0.000423885	0.00241506	0.0761669	-3.71469
AT1G43560	3.22567	0.0395936	0.0424282	0.160418	-2.64009
AT1G43580	8.19424	0.00208625	0.00464696	0.266652	-1.90697
AT1G43610	4.40422	0.0177967	0.0224936	44.2382	5.46722
AT1G43630	3.56649	0.0316762	0.0357785	21.3803	4.41821
AT1G43720	7.4939	0.00290361	0.00583518	Inf	#VALUE!
AT1G43760	9.30878	0.00146056	0.00375888	Inf	#VALUE!
AT1G43800	8.25955	0.00204386	0.00459247	88.7041	6.47093
AT1G44020	6.25608	0.00540177	0.00885632	36.3813	5.18512
AT1G44030	4.05075	0.0229303	0.0276889	15.9629	3.99665
AT1G44050	2.94135	0.0484915	0.0497495	2.31946	1.21379
AT1G44100	6.52334	0.00466458	0.00797165	7.60039	2.92607
AT1G44110	17.1961	0.000383339	0.00240385	0.202576	-2.30347
AT1G44130	9.82943	0.00128363	0.00352379	Inf	#VALUE!
AT1G44160	4.59845	0.0156699	0.0203482	19.9364	4.31733
AT1G44180	8.56915	0.00184114	0.00430075	164.621	7.36301
AT1G44191	16.551	0.000406377	0.00241506	Inf	#VALUE!
AT1G44350	30.6454	8.29e-05	0.00133136	5.64273	2.49639
AT1G44446	3.00398	0.0463011	0.0479897	6.32463	2.66098
AT1G44740	9.19991	0.00150664	0.00382099	Inf	#VALUE!
AT1G44810	9.50085	0.00138408	0.00365605	0.2466	-2.01975
AT1G44835	10.2834	0.00116937	0.00340215	0.243225	-2.03964
AT1G44920	2.977	0.0471959	0.048741	2.83436	1.50303
AT1G44990	7.46515	0.00294324	0.00589299	Inf	#VALUE!
AT1G45015	11.2013	0.000962035	0.00314226	Inf	#VALUE!
AT1G45110	3.186	0.040798	0.043453	0.133725	-2.90266
AT1G45130	30.2217	8.29e-05	0.00133136	6.38289	2.67421
AT1G45150	8.14354	0.00216734	0.0048	3.36925	1.75243
AT1G45160	9.26499	0.00148268	0.00379034	2.65406	1.4082
AT1G45170	19.8917	0.000297641	0.00230769	0.0490149	-4.35064
AT1G45180	10.2982	0.00116845	0.00340215	4.3651	2.12602
AT1G45190	5.26251	0.0100848	0.0142556	Inf	#VALUE!
AT1G45229	4.54868	0.0161454	0.0208261	0	#NUM!
AT1G45249	20.2994	0.000279211	0.00223947	4.71239	2.23646
AT1G45332	7.43715	0.00298378	0.00595987	0.254035	-1.9769
AT1G45545	24.2244	0.000165868	0.00175268	15.0174	3.90857
AT1G45688	6.1942	0.00561095	0.00908942	2.01091	1.00785
AT1G46264	6.6878	0.00427202	0.00755911	15.1488	3.92113
AT1G46408	8.61987	0.00181441	0.00427022	Inf	#VALUE!
AT1G46554	4.9588	0.0122816	0.0166247	16.2235	4.02001
AT1G46696	10.4409	0.00113896	0.00338259	Inf	#VALUE!
AT1G46912	7.17185	0.00332197	0.00637264	Inf	#VALUE!
AT1G47056	2.99315	0.0466301	0.0482531	2.82338	1.49742
AT1G47230	5.09152	0.0112661	0.0155192	0.305305	-1.71168
AT1G47250	16.3683	0.000415592	0.00241506	0.16055	-2.63891
AT1G47270	19.242	0.000312385	0.0023155	3.88438	1.95769
AT1G47380	11.9843	0.000855142	0.00308074	2.72219	1.44477
AT1G47410	7.2909	0.00314873	0.00614101	0.0497806	-4.32827
AT1G47480	3.25838	0.0387578	0.0417359	4.94721	2.30662
AT1G47490	14.8834	0.000504055	0.00254174	0.0959623	-3.38139
AT1G47500	13.2393	0.00068098	0.0028434	0.166117	-2.58973
AT1G47510	39.5677	3.69e-05	0.000973236	7.36051	2.87981
AT1G47550	7.11084	0.00340029	0.00645895	2.05001	1.03563
AT1G47570	11.5279	0.000917803	0.00310865	0.215083	-2.21704
AT1G47578	4.86915	0.0130538	0.017504	0	#NUM!
AT1G47580	5.6697	0.00769812	0.0115639	0	#NUM!
AT1G47600	21.8802	0.000235901	0.00211395	0.0688621	-3.86015
AT1G47620	4.5098	0.016584	0.0212781	8.22499	3.04001
AT1G47660	9.98965	0.0012265	0.00345804	Inf	#VALUE!
AT1G47670	12.5239	0.000778658	0.00300139	0.109513	-3.19082
AT1G47710	7.23838	0.00320678	0.00620764	2.17023	1.11785
AT1G47720	9.90878	0.00125783	0.00349247	0.0383519	-4.70456
AT1G47730	6.6659	0.00433837	0.00761206	Inf	#VALUE!
AT1G47760	3.75155	0.0282897	0.0328062	87.7256	6.45493
AT1G47770	12.4028	0.000794324	0.00300139	Inf	#VALUE!
AT1G47790	9.18778	0.00151032	0.00382373	Inf	#VALUE!
AT1G47800	6.69492	0.00425728	0.00753671	Inf	#VALUE!
AT1G47830	7.3154	0.00312938	0.00612002	0.249754	-2.00142
AT1G47840	7.635	0.00273037	0.00560008	3.28096	1.71412
AT1G47890	11.6945	0.000906745	0.00310865	304.145	8.24861
AT1G47900	3.40475	0.035246	0.0388472	0.430087	-1.2173
AT1G47920	3.62366	0.0304248	0.0346235	6.69085	2.74219
AT1G47940	7.17185	0.00332197	0.00637264	Inf	#VALUE!
AT1G47970	8.33951	0.00197844	0.00449351	2.2434	1.16569
AT1G48000	3.74678	0.0283791	0.0328782	41.6074	5.37877
AT1G48030	8.08812	0.00222355	0.00486405	0.21482	-2.2188
AT1G48070	10.9337	0.00103115	0.00324668	36.4716	5.1887
AT1G48090	25.0305	0.000137302	0.00153767	8.42912	3.07538
AT1G48095	5.07021	0.0113979	0.0156471	137.442	7.10268
AT1G48100	12.5637	0.000772208	0.00300139	Inf	#VALUE!
AT1G48140	11.3996	0.000930704	0.00310865	0.0609486	-4.03626
AT1G48160	4.58424	0.0158155	0.0205029	0.34025	-1.55533
AT1G48170	18.2093	0.000348323	0.00238184	0.052361	-4.25536
AT1G48180	5.69865	0.00754792	0.011378	16.8855	4.07772
AT1G48260	4.33312	0.0188352	0.023581	13.7632	3.78274
AT1G48280	6.76664	0.00413472	0.00738201	21.1879	4.40517
AT1G48300	25.5166	0.000131773	0.00149425	6.15829	2.62253
AT1G48310	12.8039	0.000738113	0.00294053	0.174906	-2.51535
AT1G48315	4.22381	0.0203354	0.0250881	0	#NUM!
AT1G48325	8.09432	0.00221802	0.00486263	Inf	#VALUE!
AT1G48350	20.3539	0.000277368	0.00223947	0.0501857	-4.31658
AT1G48380	23.9193	0.000169554	0.00176584	0.10782	-3.2133
AT1G48400	9.81282	0.00128363	0.00352379	116.815	6.86808
AT1G48460	10.511	0.00113159	0.00338259	0.237563	-2.07362
AT1G48470	11.7367	0.000902138	0.00310865	66.9094	6.06414
AT1G48520	5.34615	0.00955953	0.0136932	0.292485	-1.77357
AT1G48540	7.18741	0.00328972	0.00633203	28.4619	4.83096
AT1G48570	13.8348	0.000598968	0.0026771	0.234297	-2.09359
AT1G48605	5.27627	0.0100129	0.0142318	0.187478	-2.4152
AT1G48610	12.3383	0.000794324	0.00300139	0.196086	-2.35044
AT1G48630	8.99458	0.00160063	0.00396304	0.0428114	-4.54586
AT1G48635	8.34545	0.00197014	0.0044803	0.29894	-1.74207
AT1G48720	8.80537	0.00170015	0.00410639	Inf	#VALUE!
AT1G48740	3.05707	0.0446849	0.0467348	0.171789	-2.54129
AT1G48800	4.61825	0.0154257	0.0200888	113.974	6.83257
AT1G48830	8.44165	0.00191025	0.00438952	0.0877291	-3.5108
AT1G48840	4.45718	0.0171471	0.0218455	5.22203	2.38461
AT1G48860	18.5872	0.000332658	0.00236566	0.136965	-2.86812
AT1G48900	3.00127	0.0464136	0.0480794	0.395793	-1.33718
AT1G48930	18.6175	0.00032805	0.00233903	2.27598	1.18649
AT1G48950	8.68563	0.00177663	0.00422067	0.261394	-1.9357
AT1G49010	7.73156	0.00260781	0.00545279	Inf	#VALUE!
AT1G49100	4.23815	0.0200802	0.0248557	0	#NUM!
AT1G49130	5.26251	0.0100848	0.0142556	Inf	#VALUE!
AT1G49140	11.6756	0.000906745	0.00310865	0.213531	-2.22748
AT1G49200	11.941	0.000857906	0.00308074	Inf	#VALUE!
AT1G49210	7.06956	0.00348139	0.00656359	40.5815	5.34275
AT1G49230	9.13595	0.00154626	0.00388786	36.5431	5.19153
AT1G49245	7.39915	0.00303999	0.00600801	0	#NUM!
AT1G49250	13.3101	0.000669001	0.0028332	Inf	#VALUE!
AT1G49260	6.21347	0.00555197	0.00902216	Inf	#VALUE!
AT1G49270	6.21347	0.00555197	0.00902216	Inf	#VALUE!
AT1G49290	10.8853	0.00103575	0.00324668	Inf	#VALUE!
AT1G49330	5.90162	0.00657575	0.0101392	Inf	#VALUE!
AT1G49390	3.7072	0.0290435	0.0334384	4.47352	2.16141
AT1G49400	17.9446	0.000353852	0.00238213	0.163571	-2.61201
AT1G49410	10.6116	0.00111961	0.00338259	0.13596	-2.87875
AT1G49430	7.80948	0.00249908	0.00526479	35.455	5.14792
AT1G49450	14.6285	0.000522484	0.00256202	Inf	#VALUE!
AT1G49470	12.448	0.000789716	0.00300139	Inf	#VALUE!
AT1G49480	7.06557	0.00349613	0.00658681	0.295398	-1.75927
AT1G49490	7.60774	0.00278105	0.00567507	23.6156	4.56167
AT1G49510	9.62894	0.00134445	0.00360494	0.165113	-2.59848
AT1G49520	16.1795	0.000425728	0.00241506	5.14235	2.36243
AT1G49540	7.39612	0.00303999	0.00600801	0.283596	-1.81809
AT1G49590	9.92661	0.00125507	0.00349231	0.273068	-1.87267
AT1G49600	4.8631	0.0131266	0.0175842	0.203543	-2.29659
AT1G49610	3.31331	0.0374521	0.0406796	0	#NUM!
AT1G49620	11.9828	0.000855142	0.00308074	4.32558	2.11289
AT1G49630	3.29116	0.0380087	0.0411318	0.421114	-1.24772
AT1G49670	5.00983	0.0119047	0.0162197	2.13282	1.09276
AT1G49700	36.5082	4.42e-05	0.00103734	48.8106	5.60912
AT1G49720	10.8034	0.00105234	0.00326566	2.92627	1.54906
AT1G49750	4.05603	0.0228419	0.0275943	105.608	6.72258
AT1G49760	5.33053	0.00963878	0.0137813	0.120631	-3.05133
AT1G49830	4.23832	0.0200802	0.0248557	97.0282	6.60033
AT1G49860	5.26251	0.0100848	0.0142556	Inf	#VALUE!
AT1G49870	7.94468	0.00238205	0.00512185	0.146762	-2.76845
AT1G49910	26.965	0.000118872	0.00148617	0.0995319	-3.3287
AT1G49920	7.90695	0.00240509	0.00513646	37.9117	5.24457
AT1G49930	6.6659	0.00433837	0.00761206	Inf	#VALUE!
AT1G49950	6.65308	0.0043568	0.00762089	0.299747	-1.73818
AT1G50030	10.5483	0.00112698	0.00338259	2.74941	1.45912
AT1G50060	11.0479	0.000997973	0.00320317	2.36558	1.24219
AT1G50110	8.76892	0.00172503	0.00414986	0.259728	-1.94493
AT1G50180	4.2323	0.0201493	0.0249015	15.3576	3.94088
AT1G50190	3.09596	0.043404	0.0456503	34.956	5.12747
AT1G50240	9.77593	0.00129653	0.00352455	0.250915	-1.99473
AT1G50250	3.47213	0.033674	0.0375069	3.34082	1.7402
AT1G50260	5.3654	0.00944987	0.0135666	2.92696	1.5494
AT1G50270	3.35641	0.0364108	0.0397915	6.56614	2.71505
AT1G50280	6.08786	0.0059519	0.00946494	Inf	#VALUE!
AT1G50300	4.44685	0.01723	0.02191	0.321761	-1.63594
AT1G50310	5.98887	0.0062864	0.00979469	Inf	#VALUE!
AT1G50320	2.92987	0.0487763	0.0499453	0.321859	-1.6355
AT1G50370	6.5681	0.00456506	0.0078809	0.228281	-2.13112
AT1G50380	7.55427	0.00282621	0.00572522	0.26654	-1.90757
AT1G50430	8.99476	0.00160063	0.00396304	0.247423	-2.01495
AT1G50460	10.2993	0.00116845	0.00340215	2.44428	1.28941
AT1G50490	35.7849	4.61e-05	0.00103734	0.0149622	-6.06254
AT1G50520	29.4738	9.31e-05	0.00143466	418.74	8.70991
AT1G50560	14.0772	0.000583303	0.0026771	6.81255	2.7682
AT1G50570	4.90185	0.0127746	0.017187	2.55618	1.35399
AT1G50575	5.54949	0.00838647	0.0123655	0.175589	-2.50972
AT1G50610	3.10554	0.0431469	0.0454543	24.0546	4.58824
AT1G50660	7.31475	0.00312938	0.00612002	2.361	1.2394
AT1G50670	5.67796	0.00764467	0.0115094	0.326167	-1.61632
AT1G50680	3.48179	0.0334795	0.0373581	27.9161	4.80302
AT1G50710	7.80669	0.00249908	0.00526479	0.295882	-1.75691
AT1G50730	2.93025	0.0487707	0.0499443	0.452966	-1.14253
AT1G50750	32.3015	7.28e-05	0.00130579	13.6818	3.77418
AT1G50780	3.7153	0.0288767	0.0333018	12.7488	3.67229
AT1G50830	17.5923	0.000366753	0.00240048	Inf	#VALUE!
AT1G50890	10.5864	0.00111961	0.00338259	2.78457	1.47745
AT1G50930	5.97828	0.00633985	0.00986238	5.7714	2.52892
AT1G50980	3.42991	0.0346775	0.0383804	11.542	3.52882
AT1G51035	3.07167	0.0442416	0.0463759	16.4147	4.03691
AT1G51060	4.82516	0.0134777	0.0179636	0.289978	-1.78599
AT1G51090	3.52977	0.0323949	0.0363999	15.2428	3.93006
AT1G51140	6.99908	0.00362422	0.00673228	2.28519	1.19232
AT1G51170	17.3872	0.000375968	0.00240385	0.12248	-3.02939
AT1G51172	8.68217	0.00177663	0.00422067	Inf	#VALUE!
AT1G51190	55.0596	7.37e-06	0.000355556	13.241	3.72694
AT1G51200	4.45888	0.0171397	0.0218436	0.362067	-1.46567
AT1G51210	6.11588	0.00585791	0.00939134	183.096	7.51646
AT1G51220	14.3909	0.00053815	0.00257155	32.371	5.01663
AT1G51260	6.50732	0.00470052	0.00801666	32.4748	5.02125
AT1G51380	19.9549	0.000291191	0.00228489	0.122132	-3.03349
AT1G51420	8.97344	0.00161353	0.00398226	3.46231	1.79174
AT1G51460	3.68141	0.0294637	0.0338063	11.1746	3.48216
AT1G51470	23.8106	0.00017324	0.00178368	0.0631527	-3.98501
AT1G51500	3.81291	0.0270687	0.0316439	12.8771	3.68674
AT1G51530	6.36169	0.00508846	0.00847452	17.3437	4.11634
AT1G51600	6.92603	0.00374125	0.00686855	0.298621	-1.74361
AT1G51700	17.2337	0.000380575	0.00240385	26.4841	4.72705
AT1G51730	6.25181	0.00541559	0.00887362	0.287819	-1.79677
AT1G51760	11.3735	0.000930704	0.00310865	2.48292	1.31204
AT1G51770	5.59648	0.00808422	0.0119752	23.0346	4.52573
AT1G51780	11.8328	0.000889237	0.00310865	Inf	#VALUE!
AT1G51790	13.0773	0.000698489	0.00287775	121.797	6.92834
AT1G51800	14.7269	0.00051972	0.00256202	3.54403	1.82539
AT1G51850	11.6538	0.000906745	0.00310865	2.27745	1.18742
AT1G51860	5.33543	0.00962495	0.013767	2.90835	1.5402
AT1G51880	8.15359	0.00215721	0.00478145	18.1367	4.18084
AT1G51910	10.058	0.00121729	0.00345359	Inf	#VALUE!
AT1G51950	17.4415	0.000372282	0.00240385	0.113662	-3.13718
AT1G52000	26.941	0.000118872	0.00148617	Inf	#VALUE!
AT1G52040	7.65402	0.00271563	0.00559364	Inf	#VALUE!
AT1G52050	6.71866	0.00422779	0.00752008	2.40141	1.26388
AT1G52070	4.22291	0.0203373	0.0250881	3.11755	1.64041
AT1G52150	26.6035	0.000118872	0.00148617	0.0833299	-3.58502
AT1G52160	13.2177	0.00068098	0.0028434	0.196266	-2.34912
AT1G52180	6.69492	0.00425728	0.00753671	Inf	#VALUE!
AT1G52190	46.8845	2.03e-05	0.000698413	0.0250246	-5.32051
AT1G52240	5.92983	0.00649834	0.0100728	2.97667	1.5737
AT1G52260	10.476	0.00113435	0.00338259	22.6259	4.4999
AT1G52270	9.62807	0.00134445	0.00360494	Inf	#VALUE!
AT1G52300	3.07624	0.0440942	0.0462507	0.193431	-2.37011
AT1G52310	8.46148	0.00190288	0.00437871	0.143984	-2.79602
AT1G52340	5.84925	0.00681441	0.0104508	0.240869	-2.05368
AT1G52347	10.4856	0.00113435	0.00338259	Inf	#VALUE!
AT1G52380	10.1642	0.0011878	0.00341367	0.165157	-2.59809
AT1G52410	12.0182	0.000848691	0.00308074	Inf	#VALUE!
AT1G52440	3.20395	0.0402525	0.0429814	0	#NUM!
AT1G52490	9.57848	0.00136841	0.0036397	Inf	#VALUE!
AT1G52500	3.64305	0.0301677	0.034414	0.335907	-1.57387
AT1G52570	12.9585	0.000720604	0.00292774	Inf	#VALUE!
AT1G52580	7.91395	0.00240048	0.00513646	Inf	#VALUE!
AT1G52600	14.1505	0.000575009	0.0026771	0.179111	-2.48108
AT1G52618	3.10602	0.0431275	0.0454427	0.312481	-1.67816
AT1G52660	13.6422	0.000628456	0.00276337	4.36164	2.12487
AT1G52670	5.1469	0.0108487	0.0151343	0.409848	-1.28684
AT1G52680	8.70616	0.00177018	0.0042192	Inf	#VALUE!
AT1G52690	55.7802	7.37e-06	0.000355556	26.4063	4.72281
AT1G52720	16.3455	0.000417435	0.00241506	0.209029	-2.25822
AT1G52730	6.46836	0.00481109	0.00817472	0.322749	-1.63152
AT1G52740	11.4082	0.000930704	0.00310865	0.168337	-2.57057
AT1G52750	5.24225	0.0101981	0.0143746	2.05604	1.03987
AT1G52760	4.88999	0.0128585	0.0172869	2.00646	1.00465
AT1G52770	13.0527	0.000702175	0.00288636	Inf	#VALUE!
AT1G52830	7.01219	0.00359381	0.00670036	0	#NUM!
AT1G52870	5.4658	0.00885735	0.0129559	7.80264	2.96396
AT1G52880	6.86402	0.00387578	0.00705705	222.674	7.79879
AT1G52905	13.918	0.000597125	0.0026771	Inf	#VALUE!
AT1G52910	9.30917	0.00146056	0.00375888	2.09102	1.0642
AT1G52920	7.48512	0.0029202	0.00586309	19.3933	4.27749
AT1G52930	10.2947	0.00116845	0.00340215	0.092826	-3.42933
AT1G52950	5.42974	0.00903612	0.0130764	Inf	#VALUE!
AT1G53000	3.15207	0.041737	0.044266	0.421882	-1.24509
AT1G53023	7.86261	0.00243642	0.00517113	Inf	#VALUE!
AT1G53090	3.38029	0.0358487	0.0393715	8.18907	3.0337
AT1G53110	4.04077	0.0231441	0.0279151	3.64736	1.86685
AT1G53140	22.1327	0.000233137	0.00211395	0.109931	-3.18534
AT1G53165	20.2198	0.000279211	0.00223947	3.81235	1.93068
AT1G53180	17.4742	0.000372282	0.00240385	3.51582	1.81386
AT1G53230	3.72413	0.0287173	0.0331592	78.3419	6.29171
AT1G53240	3.98403	0.0239891	0.0286518	0.189619	-2.39882
AT1G53260	13.5434	0.000641356	0.00279406	Inf	#VALUE!
AT1G53300	9.95	0.00124954	0.00348765	2.50654	1.3257
AT1G53310	10.3603	0.00115555	0.00340215	4.13683	2.04853
AT1G53320	14.1047	0.000583303	0.0026771	3.06423	1.61552
AT1G53340	4.6544	0.0150645	0.019668	10.4993	3.39223
AT1G53345	7.18386	0.00329525	0.00633706	0	#NUM!
AT1G53380	9.24315	0.00149005	0.0038056	2.34868	1.23185
AT1G53400	7.32956	0.00311832	0.00611792	4.28493	2.09927
AT1G53410	4.30155	0.0192702	0.0240478	73.827	6.20608
AT1G53430	74.588	0	0	44.2277	5.46688
AT1G53440	4.48789	0.0168163	0.021515	6.11986	2.6135
AT1G53470	8.04158	0.00227884	0.0049579	3.02068	1.59487
AT1G53510	6.97153	0.00365923	0.00675685	2.02946	1.0211
AT1G53520	3.50597	0.0329442	0.0369252	0.106748	-3.22772
AT1G53530	8.47298	0.00189642	0.00437407	0.207103	-2.27158
AT1G53540	3.71028	0.0289965	0.0334151	0.167826	-2.57496
AT1G53542	19.6556	0.00030317	0.0023155	0	#NUM!
AT1G53550	3.7825	0.0276594	0.032206	26.7523	4.74159
AT1G53590	17.2019	0.000383339	0.00240385	3.28629	1.71646
AT1G53620	5.50061	0.00865094	0.0126985	19.7911	4.30678
AT1G53625	3.23301	0.0394149	0.0422742	0	#NUM!
AT1G53640	8.10223	0.00221802	0.00486263	Inf	#VALUE!
AT1G53645	10.7655	0.00105234	0.00326566	0.17645	-2.50267
AT1G53660	4.4933	0.0167683	0.0214739	4.97901	2.31586
AT1G53680	19.9284	0.000295798	0.00230769	3.4514	1.78718
AT1G53730	6.71572	0.00423424	0.0075266	2.16159	1.1121
AT1G53760	14.403	0.00053815	0.00257155	0.170306	-2.5538
AT1G53790	10.3707	0.00115186	0.00339489	Inf	#VALUE!
AT1G53830	15.3434	0.000466273	0.00247312	5.77691	2.5303
AT1G53850	11.8953	0.000875415	0.00310865	0.152127	-2.71665
AT1G53860	25.1572	0.000137302	0.00153767	33.2395	5.05483
AT1G53870	6.8592	0.00388961	0.00707746	Inf	#VALUE!
AT1G53880	22.1407	0.000233137	0.00211395	Inf	#VALUE!
AT1G53887	13.8459	0.000598968	0.0026771	Inf	#VALUE!
AT1G53900	22.3257	0.000219314	0.00203072	Inf	#VALUE!
AT1G54000	36.852	4.42e-05	0.00103734	8.92572	3.15797
AT1G54050	25.2446	0.000131773	0.00149425	0.0824274	-3.60073
AT1G54080	4.01424	0.0234832	0.0282152	0.365443	-1.45228
AT1G54115	6.37066	0.00506174	0.00844086	0.28639	-1.80395
AT1G54200	4.94011	0.0124346	0.0167919	0.152419	-2.71389
AT1G54210	3.08428	0.0438352	0.0460281	0.139655	-2.84006
AT1G54215	4.54384	0.0161979	0.0208765	69.915	6.12753
AT1G54250	7.01216	0.00359381	0.00670036	0.15295	-2.70887
AT1G54280	4.83703	0.013333	0.0177992	10.8597	3.44091
AT1G54330	8.09432	0.00221802	0.00486263	Inf	#VALUE!
AT1G54340	6.85624	0.00389698	0.0070885	3.75547	1.90899
AT1G54360	11.9521	0.000857906	0.00308074	0.193419	-2.37019
AT1G54370	19.4727	0.000305013	0.0023155	0.0990299	-3.33599
AT1G54410	18.7084	0.000324364	0.00233422	8.9196	3.15698
AT1G54420	14.6309	0.000522484	0.00256202	Inf	#VALUE!
AT1G54450	10.1292	0.00120254	0.00343511	5.06363	2.34017
AT1G54470	11.5592	0.000915039	0.00310865	Inf	#VALUE!
AT1G54520	6.46106	0.00482031	0.00817472	3.19084	1.67394
AT1G54550	17.9821	0.00035293	0.00238184	Inf	#VALUE!
AT1G54560	16.7219	0.000400848	0.00241506	Inf	#VALUE!
AT1G54610	3.3114	0.0375203	0.0407414	0.403343	-1.30992
AT1G54630	6.65223	0.00435957	0.00762327	0.277897	-1.84738
AT1G54740	6.93588	0.00372558	0.0068479	20.3741	4.34866
AT1G54770	11.5993	0.000912274	0.00310865	0.221996	-2.1714
AT1G54780	10.8666	0.00103575	0.00324668	Inf	#VALUE!
AT1G54920	7.22009	0.00324088	0.00626135	2.0556	1.03956
AT1G54940	9.64725	0.00134261	0.00360494	2.51987	1.33335
AT1G54960	12.0129	0.000848691	0.00308074	0.201058	-2.31431
AT1G54970	16.6619	0.000404534	0.00241506	2.79928	1.48506
AT1G55020	49.7541	1.66e-05	0.000698413	10.8794	3.44353
AT1G55040	5.16489	0.0107289	0.0150058	2.26644	1.18043
AT1G55080	3.17311	0.0411721	0.0437825	2.04429	1.0316
AT1G55150	11.3571	0.000933468	0.00311159	0.20654	-2.27551
AT1G55160	9.25802	0.00148268	0.00379034	0.198932	-2.32965
AT1G55175	4.55507	0.0160745	0.0207518	20.7817	4.37724
AT1G55190	8.09819	0.00221802	0.00486263	0.0536894	-4.21922
AT1G55205	17.7483	0.000362145	0.00238933	0.063103	-3.98615
AT1G55210	25.631	0.000131773	0.00149425	0.0690561	-3.85609
AT1G55230	3.34967	0.0365757	0.0399185	27.3566	4.77382
AT1G55300	3.01558	0.0459759	0.0477445	0.385304	-1.37593
AT1G55330	3.44578	0.0343338	0.0381166	0.185902	-2.42739
AT1G55350	21.871	0.000235901	0.00211395	4.61119	2.20514
AT1G55370	13.4565	0.000647807	0.00280191	Inf	#VALUE!
AT1G55430	4.13332	0.0216909	0.026487	3.95189	1.98254
AT1G55440	5.67028	0.00769167	0.0115639	11.8089	3.56181
AT1G55510	3.11255	0.0429515	0.0453458	7.35081	2.8779
AT1G55550	6.65745	0.00435035	0.00761206	Inf	#VALUE!
AT1G55570	12.4377	0.000789716	0.00300139	Inf	#VALUE!
AT1G55580	9.13535	0.00154626	0.00388786	42.8851	5.4224
AT1G55610	8.07685	0.00222816	0.00486715	6.44971	2.68923
AT1G55640	3.43334	0.0346167	0.0383561	12.393	3.63146
AT1G55650	8.36519	0.00195816	0.0044596	40.3567	5.33474
AT1G55660	6.45553	0.00483137	0.00817813	Inf	#VALUE!
AT1G55670	8.15328	0.00215721	0.00478145	Inf	#VALUE!
AT1G55680	10.8234	0.00104589	0.00326525	2.45775	1.29734
AT1G55700	8.26581	0.00204018	0.00459241	Inf	#VALUE!
AT1G55730	6.76941	0.00413104	0.00737942	4.16878	2.05962
AT1G55740	7.03061	0.00355695	0.00665862	4.88579	2.28859
AT1G55750	7.31808	0.00312661	0.00611792	0.293344	-1.76934
AT1G55790	4.25385	0.0198784	0.0246396	111.664	6.80302
AT1G55800	6.25937	0.00539163	0.00884371	28.3385	4.82469
AT1G55860	20.7526	0.000272761	0.00223947	5.76389	2.52704
AT1G55870	3.15305	0.0417048	0.0442405	0.355447	-1.49229
AT1G55890	11.5915	0.000912274	0.00310865	0.206882	-2.27312
AT1G55900	8.26606	0.00204018	0.00459241	0.252392	-1.98626
AT1G55915	10.4082	0.00114172	0.00338327	6.57909	2.71789
AT1G55920	23.0648	0.000196277	0.00192238	8.1592	3.02843
AT1G55940	11.2091	0.000962035	0.00314226	104.523	6.70768
AT1G55980	10.4698	0.00113804	0.00338259	45.6694	5.51315
AT1G55990	5.66412	0.00772669	0.0115639	Inf	#VALUE!
AT1G56040	7.09118	0.00344084	0.00650749	Inf	#VALUE!
AT1G56045	15.2815	0.000469959	0.00247938	0.143836	-2.79751
AT1G56050	12.5202	0.000780501	0.00300139	0.22338	-2.16243
AT1G56085	7.80283	0.00249908	0.00526479	Inf	#VALUE!
AT1G56140	18.0573	0.00035293	0.00238184	3.52037	1.81573
AT1G56280	13.84	0.000598968	0.0026771	3.82152	1.93415
AT1G56300	7.98061	0.00235164	0.00507854	7.21482	2.85096
AT1G56330	5.88316	0.00665315	0.0102425	0.20981	-2.25284
AT1G56380	5.26251	0.0100848	0.0142556	Inf	#VALUE!
AT1G56385	5.90162	0.00657575	0.0101392	Inf	#VALUE!
AT1G56410	13.8618	0.000598046	0.0026771	Inf	#VALUE!
AT1G56430	7.12994	0.00338739	0.00644822	18.9057	4.24075
AT1G56440	7.35913	0.00306948	0.00605196	0.123701	-3.01507
AT1G56450	8.95388	0.00162274	0.00400136	0.160339	-2.6408
AT1G56580	11.9521	0.000857906	0.00308074	3.81691	1.93241
AT1G56590	3.78755	0.0275608	0.0321222	0.405162	-1.30343
AT1G56660	34.2166	5.34e-05	0.00103943	36.7494	5.19965
AT1G56670	7.09118	0.00344084	0.00650749	Inf	#VALUE!
AT1G56680	99.2618	0	0	340.14	8.40998
AT1G56690	3.37517	0.0359454	0.0394419	2.6747	1.41938
AT1G56720	29.2469	9.95e-05	0.00144754	0.0943068	-3.4065
AT1G57540	21.3353	0.000257095	0.00221781	0	#NUM!
AT1G57560	3.03821	0.045329	0.0472581	5.34966	2.41945
AT1G57580	6.07748	0.00598231	0.00946494	Inf	#VALUE!
AT1G57630	7.31701	0.00312661	0.00611792	Inf	#VALUE!
AT1G57700	4.09514	0.0221968	0.0269614	2.08001	1.05659
AT1G57720	5.07884	0.0113555	0.0156145	0.131419	-2.92776
AT1G57750	5.11784	0.0110791	0.0153081	Inf	#VALUE!
AT1G57800	5.63575	0.00787505	0.0116988	29.1422	4.86504
AT1G57860	3.40723	0.0351815	0.0387998	0.329044	-1.60365
AT1G57943	18.957	0.000315149	0.0023155	Inf	#VALUE!
AT1G57980	10.6471	0.00109841	0.0033568	Inf	#VALUE!
AT1G58050	5.20011	0.0104607	0.0146932	11.2814	3.49587
AT1G58150	6.42461	0.00490601	0.0082581	Inf	#VALUE!
AT1G58160	3.41702	0.0349751	0.0386389	10.6323	3.41038
AT1G58170	4.96852	0.0121968	0.0165347	31.9231	4.99653
AT1G58200	13.8076	0.000598968	0.0026771	4.23265	2.08156
AT1G58210	3.476	0.0336003	0.0374325	3.7992	1.9257
AT1G58230	19.0017	0.000314228	0.0023155	3.64796	1.86709
AT1G58250	24.4564	0.000155732	0.00169509	4.44434	2.15197
AT1G58260	10.3218	0.00116476	0.00340215	228.84	7.8382
AT1G58270	48.7667	2.03e-05	0.000698413	16.8704	4.07642
AT1G58280	5.02859	0.0117693	0.0160796	4.94056	2.30468
AT1G58290	17.3679	0.000379654	0.00240385	3.38263	1.75815
AT1G58310	11.3702	0.000930704	0.00310865	Inf	#VALUE!
AT1G58340	10.7109	0.00107169	0.0033021	12.9615	3.69616
AT1G58350	12.9074	0.000727976	0.00292809	2.96317	1.56714
AT1G58370	3.08094	0.0439292	0.0461054	11.1018	3.47272
AT1G58380	8.04989	0.00227331	0.00494885	0.143424	-2.80164
AT1G58390	11.0529	0.000997973	0.00320317	Inf	#VALUE!
AT1G58400	24.5503	0.000155732	0.00169509	Inf	#VALUE!
AT1G58410	9.52672	0.0013721	0.0036397	9.84547	3.29946
AT1G58520	8.09828	0.00221802	0.00486263	2.66838	1.41596
AT1G58602	33.9915	5.34e-05	0.00103943	Inf	#VALUE!
AT1G58684	138.493	0	0	Inf	#VALUE!
AT1G58807	13.129	0.000690195	0.00285442	Inf	#VALUE!
AT1G58848	15.5199	0.000454294	0.00244665	Inf	#VALUE!
AT1G58983	138.536	0	0	Inf	#VALUE!
AT1G59030	5.79534	0.0070798	0.010774	Inf	#VALUE!
AT1G59124	10.5404	0.0011279	0.00338259	Inf	#VALUE!
AT1G59218	17.6808	0.000363067	0.00238933	Inf	#VALUE!
AT1G59359	136.941	0	0	Inf	#VALUE!
AT1G59406	5.66412	0.00772669	0.0115639	Inf	#VALUE!
AT1G59453	11.5252	0.000917803	0.00310865	32.5347	5.02391
AT1G59500	11.5793	0.000915039	0.00310865	Inf	#VALUE!
AT1G59540	19.8535	0.000298562	0.00230769	0.1254	-2.99539
AT1G59550	6.07748	0.00598231	0.00946494	Inf	#VALUE!
AT1G59590	16.3534	0.000416513	0.00241506	5.18021	2.37301
AT1G59620	4.34438	0.0186574	0.0233961	17.7128	4.14672
AT1G59630	8.47156	0.00189642	0.00437407	Inf	#VALUE!
AT1G59660	4.78535	0.0139219	0.0184559	0.362422	-1.46426
AT1G59710	8.74235	0.00173424	0.0041628	7.07003	2.82172
AT1G59740	4.89347	0.0128373	0.0172648	6.35838	2.66866
AT1G59760	7.19747	0.00327313	0.00630906	0.214147	-2.22333
AT1G59780	10.8074	0.00105234	0.00326566	23.0238	4.52505
AT1G59810	7.46515	0.00294324	0.00589299	Inf	#VALUE!
AT1G59870	12.5626	0.000772208	0.00300139	8.67021	3.11607
AT1G59910	47.427	2.03e-05	0.000698413	10.527	3.39602
AT1G59990	26.5164	0.000118872	0.00148617	0.0840887	-3.57194
AT1G60000	5.77925	0.00715444	0.0108679	0.0705435	-3.82534
AT1G60010	13.3519	0.000669001	0.0028332	0.143511	-2.80077
AT1G60040	8.80537	0.00170015	0.00410639	Inf	#VALUE!
AT1G60060	3.1031	0.043228	0.0455137	12.6743	3.66383
AT1G60080	20.2767	0.000279211	0.00223947	0.121074	-3.04604
AT1G60090	6.8885	0.00384722	0.00702744	Inf	#VALUE!
AT1G60140	5.87449	0.00670752	0.0103117	2.13178	1.09206
AT1G60170	3.96256	0.0243356	0.0289731	0.371949	-1.42682
AT1G60190	44.3732	2.03e-05	0.000698413	9.07523	3.18193
AT1G60220	7.23474	0.00321047	0.00621366	0.335408	-1.57601
AT1G60230	4.07646	0.0224604	0.027194	0.191093	-2.38766
AT1G60250	7.4939	0.00290361	0.00583518	Inf	#VALUE!
AT1G60360	12.3107	0.000794324	0.00300139	Inf	#VALUE!
AT1G60390	5.85215	0.00680704	0.010441	4.5664	2.19106
AT1G60410	11.1547	0.000964799	0.00314226	Inf	#VALUE!
AT1G60420	10.0072	0.00122558	0.00345804	2.40216	1.26433
AT1G60450	5.11784	0.0110791	0.0153081	Inf	#VALUE!
AT1G60470	7.80558	0.00249908	0.00526479	Inf	#VALUE!
AT1G60500	11.4459	0.000923332	0.00310865	Inf	#VALUE!
AT1G60590	17.4117	0.000375968	0.00240385	Inf	#VALUE!
AT1G60610	3.18523	0.0408063	0.043453	5.15846	2.36694
AT1G60630	6.69492	0.00425728	0.00753671	Inf	#VALUE!
AT1G60700	3.61778	0.030552	0.0347318	0.15905	-2.65245
AT1G60710	10.1875	0.00118504	0.00341024	4.05962	2.02134
AT1G60750	6.91	0.00377903	0.00692854	14.8648	3.89382
AT1G60770	10.6574	0.00109012	0.00334086	0.151195	-2.72552
AT1G60783	6.95894	0.00367582	0.00676905	Inf	#VALUE!
AT1G60790	4.90717	0.012758	0.0171753	2.95204	1.56171
AT1G60810	9.02677	0.00158865	0.00395231	2.73248	1.45021
AT1G60830	3.53467	0.0323046	0.0363247	67.0434	6.06702
AT1G60850	29.881	8.66e-05	0.00137226	0.088112	-3.50452
AT1G60880	6.55771	0.00458533	0.0078809	Inf	#VALUE!
AT1G60890	4.45205	0.0171849	0.0218757	2.46839	1.30357
AT1G60920	8.82699	0.00169554	0.00410639	38.9382	5.28311
AT1G60930	4.68777	0.0147807	0.019365	4.75873	2.25058
AT1G60940	28.3747	0.000104128	0.00148617	8.32895	3.05814
AT1G60980	6.86402	0.00387578	0.00705705	222.674	7.79879
AT1G61000	5.25247	0.0101364	0.0143117	2.28209	1.19035
AT1G61050	3.21343	0.039988	0.0427705	14.2668	3.83459
AT1G61065	4.23001	0.020211	0.0249579	0	#NUM!
AT1G61100	19.7156	0.000298562	0.00230769	3.79919	1.92569
AT1G61120	6.53973	0.00461574	0.00791061	19.1647	4.26038
AT1G61140	21.34	0.000257095	0.00221781	4.13719	2.04865
AT1G61170	3.19076	0.040634	0.0433035	20.0088	4.32256
AT1G61180	10.3924	0.00114449	0.00338327	10.6536	3.41328
AT1G61190	3.97253	0.0241919	0.0288348	24.0326	4.58692
AT1G61210	9.94337	0.00124954	0.00348765	2.46926	1.30408
AT1G61226	4.67349	0.0148885	0.0194827	68.4752	6.09751
AT1G61250	3.60695	0.0308653	0.0350549	0.4032	-1.31043
AT1G61270	7.65402	0.00271563	0.00559364	Inf	#VALUE!
AT1G61310	6.60392	0.00446646	0.0077391	34.2381	5.09753
AT1G61340	30.1411	8.66e-05	0.00137226	6.97891	2.803
AT1G61350	4.71758	0.0145531	0.0191268	2.56231	1.35744
AT1G61415	3.87835	0.0258588	0.0304889	0	#NUM!
AT1G61520	4.61048	0.0155547	0.0202277	8.15504	3.02769
AT1G61550	4.83166	0.0133892	0.0178567	6.40134	2.67837
AT1G61570	21.9664	0.000235901	0.00211395	0.100243	-3.31843
AT1G61580	5.22424	0.010305	0.0145045	0.332407	-1.58898
AT1G61610	11.3312	0.000935311	0.00311159	Inf	#VALUE!
AT1G61660	3.58463	0.0313067	0.0354228	42.457	5.40793
AT1G61690	13.2909	0.000673609	0.00284215	2.39033	1.25721
AT1G61720	7.90321	0.00240509	0.00513646	Inf	#VALUE!
AT1G61750	3.99771	0.023803	0.0285079	45.0574	5.49369
AT1G61770	8.17643	0.00211482	0.00470287	2.68669	1.42583
AT1G61780	7.27777	0.00315334	0.00614101	0.177959	-2.49038
AT1G61800	4.36324	0.0184169	0.0231668	101.806	6.66968
AT1G61840	20.2897	0.000279211	0.00223947	620.187	9.27656
AT1G61860	3.85493	0.0263813	0.0310073	3.09428	1.6296
AT1G61890	10.7077	0.00107538	0.00331158	2.51434	1.33018
AT1G61920	6.38617	0.00500461	0.008376	Inf	#VALUE!
AT1G61960	3.37156	0.036045	0.0395391	0.0857186	-3.54425
AT1G61990	5.14908	0.0108487	0.0151343	0.324536	-1.62355
AT1G62030	4.2338	0.020141	0.0249015	30.3216	4.92227
AT1G62060	5.26251	0.0100848	0.0142556	Inf	#VALUE!
AT1G62110	6.08069	0.00596388	0.00946494	0.193177	-2.37201
AT1G62120	5.58011	0.0081819	0.0121083	0.216363	-2.20847
AT1G62130	6.56685	0.00456782	0.0078809	7.28006	2.86395
AT1G62150	8.21984	0.00207335	0.00463249	0.19428	-2.36379
AT1G62180	8.25462	0.00204571	0.00459247	2.72299	1.44519
AT1G62240	4.12445	0.0218218	0.0266094	53.5104	5.74175
AT1G62270	9.98073	0.00123387	0.00347251	Inf	#VALUE!
AT1G62300	6.14634	0.00574917	0.00925256	2.15874	1.11019
AT1G62320	6.21673	0.00555013	0.00902216	3.51884	1.8151
AT1G62340	5.98887	0.0062864	0.00979469	Inf	#VALUE!
AT1G62360	10.1737	0.0011878	0.00341367	Inf	#VALUE!
AT1G62370	6.62029	0.0044167	0.00767248	3.26005	1.7049
AT1G62400	12.3107	0.000794324	0.00300139	Inf	#VALUE!
AT1G62440	35.7087	4.61e-05	0.00103734	17.7133	4.14676
AT1G62450	6.65745	0.00435035	0.00761206	Inf	#VALUE!
AT1G62500	15.6076	0.000450608	0.00244622	Inf	#VALUE!
AT1G62510	4.26115	0.0198056	0.0245747	12.7335	3.67056
AT1G62610	4.2145	0.0204801	0.0252499	5.3096	2.4086
AT1G62690	3.00244	0.046373	0.0480512	0.292519	-1.7734
AT1G62700	31.4285	7.92e-05	0.00133136	0.0163674	-5.93304
AT1G62710	12.6279	0.000764836	0.00299855	0.103912	-3.26657
AT1G62730	4.45293	0.0171692	0.0218634	0.235549	-2.0859
AT1G62740	15.6261	0.000446922	0.00244456	3.21053	1.68281
AT1G62760	9.00705	0.00159694	0.00395933	Inf	#VALUE!
AT1G62770	11.864	0.000880022	0.00310865	31.3724	4.97143
AT1G62790	9.34529	0.00143568	0.00372549	4.78042	2.25714
AT1G62810	3.94513	0.0247171	0.0293533	2.21764	1.14902
AT1G62840	9.51049	0.00138039	0.0036501	Inf	#VALUE!
AT1G62900	5.64519	0.00782252	0.0116351	Inf	#VALUE!
AT1G62940	2.96819	0.047571	0.0490296	8.70245	3.12142
AT1G62990	37.891	4.42e-05	0.00103734	28.3732	4.82646
AT1G63020	44.7608	2.03e-05	0.000698413	12.8918	3.68838
AT1G63050	13.1005	0.000698489	0.00287775	0.205261	-2.28447
AT1G63070	7.89145	0.00240969	0.00513646	148.252	7.21191
AT1G63090	6.24606	0.00544139	0.00890917	3.72013	1.89535
AT1G63100	17.8217	0.000362145	0.00238933	0.139753	-2.83905
AT1G63110	4.85836	0.0131598	0.0176222	0.354973	-1.49422
AT1G63160	10.9756	0.0010118	0.00321805	0.149992	-2.73704
AT1G63180	32.0532	7.37e-05	0.00130933	20.7407	4.37439
AT1G63210	6.60581	0.00446093	0.00773446	8.26194	3.04648
AT1G63220	21.9361	0.000235901	0.00211395	3.76023	1.91082
AT1G63240	4.18273	0.0209003	0.025663	20.5642	4.36206
AT1G63245	4.18273	0.0209003	0.025663	20.5596	4.36174
AT1G63270	7.6016	0.00278474	0.00567913	0.247423	-2.01495
AT1G63300	9.09952	0.00155455	0.00389928	2.44134	1.28767
AT1G63360	4.23432	0.0201401	0.0249015	56.9918	5.83268
AT1G63390	6.42374	0.00490601	0.0082581	0	#NUM!
AT1G63440	13.9556	0.000588832	0.0026771	5.54905	2.47224
AT1G63450	31.2626	7.92e-05	0.00133136	6.04952	2.59682
AT1G63470	16.231	0.000423885	0.00241506	0.105324	-3.24709
AT1G63500	15.0976	0.000487468	0.00251187	3.26252	1.70598
AT1G63540	7.16353	0.00335238	0.00642189	12.9019	3.68951
AT1G63600	7.21783	0.00324456	0.00626401	13.2234	3.72502
AT1G63660	3.79631	0.0273913	0.0319645	0.258372	-1.95248
AT1G63670	37.8214	4.42e-05	0.00103734	43.7879	5.45246
AT1G63680	7.64124	0.00273037	0.00560008	3.18214	1.67
AT1G63690	6.05612	0.00606248	0.00957363	0.274613	-1.86453
AT1G63730	12.2843	0.000800774	0.003009	14.5428	3.86223
AT1G63780	12.4704	0.00078603	0.00300139	0.193881	-2.36676
AT1G63820	5.07394	0.0113712	0.0156282	0	#NUM!
AT1G63830	5.47827	0.00876244	0.0128327	0.359151	-1.47734
AT1G63840	6.8373	0.00394305	0.00715911	0.321557	-1.63685
AT1G63860	6.99073	0.00363527	0.00673438	Inf	#VALUE!
AT1G63870	3.30275	0.0377156	0.0408993	10.1084	3.33748
AT1G63880	16.7396	0.000400848	0.00241506	Inf	#VALUE!
AT1G63930	26.0505	0.000131773	0.00149425	17.5819	4.13602
AT1G64060	9.68349	0.0013334	0.00359861	2.23291	1.15892
AT1G64070	7.90321	0.00240509	0.00513646	Inf	#VALUE!
AT1G64100	13.8433	0.000598968	0.0026771	Inf	#VALUE!
AT1G64110	3.18687	0.040787	0.043453	3.67069	1.87605
AT1G64170	10.8969	0.00103575	0.00324668	22.821	4.51229
AT1G64185	7.40996	0.00302064	0.00599378	0.0396788	-4.65549
AT1G64210	4.34152	0.0186906	0.0234346	6.74112	2.75299
AT1G64220	8.35286	0.00196093	0.00446402	0	#NUM!
AT1G64260	23.0749	0.000195356	0.00191682	Inf	#VALUE!
AT1G64280	4.52531	0.0164219	0.0211169	2.69347	1.42947
AT1G64300	10.8836	0.00103575	0.00324668	10.0707	3.3321
AT1G64320	6.15844	0.00571784	0.00921854	14.8588	3.89325
AT1G64330	50.1742	1.29e-05	0.000608696	11.3994	3.51088
AT1G64350	23.2177	0.000180612	0.00178995	0.106201	-3.23513
AT1G64380	3.62128	0.0304792	0.0346636	4.72643	2.24075
AT1G64490	3.79326	0.0274502	0.0320209	0.354192	-1.4974
AT1G64520	4.59835	0.0156699	0.0203482	0.264416	-1.91912
AT1G64550	4.37154	0.0182271	0.0229546	0.258834	-1.9499
AT1G64563	9.01906	0.00158865	0.00395231	23.7746	4.57135
AT1G64570	13.0321	0.000705861	0.00288948	3.24489	1.69817
AT1G64590	6.46195	0.00482031	0.00817472	Inf	#VALUE!
AT1G64620	16.4954	0.000410063	0.00241506	0.112951	-3.14624
AT1G64660	6.77089	0.00412735	0.00737648	0.235583	-2.08569
AT1G64680	5.11784	0.0110791	0.0153081	Inf	#VALUE!
AT1G64690	6.68023	0.00430796	0.00761206	19.3065	4.27102
AT1G64700	6.63136	0.00439458	0.00764385	Inf	#VALUE!
AT1G64710	5.04993	0.0115628	0.0158314	17.1788	4.10256
AT1G64720	5.93201	0.00649281	0.0100657	2.16027	1.11121
AT1G64780	8.34073	0.00197475	0.00448796	60.7034	5.92371
AT1G64830	6.19953	0.0055916	0.00906213	Inf	#VALUE!
AT1G64900	13.1712	0.000689274	0.00285442	Inf	#VALUE!
AT1G64910	3.99235	0.0238537	0.0285214	50.9219	5.67022
AT1G64940	62.4285	3.69e-06	0.000307692	26.9425	4.75181
AT1G64950	48.6109	2.03e-05	0.000698413	26.7041	4.73899
AT1G64960	6.93282	0.00372835	0.00685182	0.324761	-1.62255
AT1G64980	14.7603	0.000514191	0.00256202	3.12178	1.64237
AT1G65010	11.9458	0.000857906	0.00308074	3.86768	1.95147
AT1G65020	10.7501	0.00105418	0.00326857	0.270419	-1.88673
AT1G65030	4.13496	0.0216688	0.026463	0.376736	-1.40837
AT1G65060	3.86047	0.0261325	0.0307381	17.2071	4.10493
AT1G65090	3.36963	0.0361095	0.0395778	11.2669	3.49401
AT1G65110	15.9845	0.000431257	0.00242132	Inf	#VALUE!
AT1G65140	4.4195	0.017629	0.0223258	0	#NUM!
AT1G65150	4.48499	0.0168504	0.0215459	71.7085	6.16407
AT1G65170	6.04456	0.00610855	0.00961148	Inf	#VALUE!
AT1G65180	5.60713	0.00803723	0.0119186	4.73776	2.2442
AT1G65190	9.80398	0.00129009	0.00352379	Inf	#VALUE!
AT1G65200	10.6912	0.00108091	0.00331919	0.0497438	-4.32934
AT1G65210	5.42974	0.00903612	0.0130764	Inf	#VALUE!
AT1G65220	7.51375	0.00287873	0.00579915	0.175325	-2.51189
AT1G65260	13.1596	0.000689274	0.00285442	0.207862	-2.2663
AT1G65295	10.4121	0.00114172	0.00338327	0	#NUM!
AT1G65310	17.1333	0.000383339	0.00240385	4.93291	2.30244
AT1G65330	5.78149	0.00713233	0.0108358	24.6626	4.62425
AT1G65346	21.4166	0.000257095	0.00221781	170.052	7.40983
AT1G65350	12.5987	0.0007676	0.00300139	Inf	#VALUE!
AT1G65420	3.55391	0.0318992	0.0359807	0.166927	-2.58271
AT1G65440	15.6	0.000450608	0.00244622	4.71248	2.23649
AT1G65450	13.1631	0.000689274	0.00285442	124.329	6.95802
AT1G65470	31.2009	7.92e-05	0.00133136	8.92465	3.1578
AT1G65540	8.39372	0.0019425	0.00443789	2.15981	1.11091
AT1G65570	59.3373	7.37e-06	0.000355556	28.1121	4.81312
AT1G65590	7.31941	0.00312661	0.00611792	2.58463	1.36996
AT1G65610	17.1771	0.000383339	0.00240385	2.64678	1.40424
[truncated: 8,014 more rows]

## Sheet: WOX5 (QC)
gene	tt	pval	fdr	FC tcx2/WT	log2 FC tcx2/WT
AT1G01010	8.25717	0.00199672	0.0137476	7.01658	2.81077
AT1G01020	6.21481	0.00852639	0.0377049	0.115413	-3.11512
AT1G01040	22.1984	6.15427e-06	0.000183673	6.05685	2.59857
AT1G01050	9.11866	0.00117957	0.00958866	0.117671	-3.08716
AT1G01130	12.3904	0.00024959	0.00335787	10.7512	3.42642
AT1G01140	59.3782	0	0	33.9851	5.08683
AT1G01280	10.0078	0.000705689	0.00661538	Inf	#VALUE!
AT1G01570	20.0351	1.64114e-05	0.000418118	0	#NUM!
AT1G01590	8.72796	0.00154062	0.0116314	58.5269	5.87103
AT1G01610	8.12684	0.0021875	0.0146407	7.05372	2.81838
AT1G01740	10.9122	0.000451997	0.00483895	2.55266	1.352
AT1G01750	19.7166	1.64114e-05	0.000418118	2.04391	1.03133
AT1G01830	18.5272	1.64114e-05	0.000418118	3.38413	1.75878
AT1G02140	11.406	0.000371991	0.00422688	0.0891173	-3.48815
AT1G02190	6.10133	0.00948373	0.0412645	11.9012	3.57303
AT1G02230	9.51106	0.000953911	0.00823009	2.96524	1.56815
AT1G02410	6.23624	0.00837664	0.0372567	0.108661	-3.20209
AT1G02570	5.98906	0.0102031	0.0433624	11.7125	3.54998
AT1G02575	12.3613	0.000259847	0.00345141	43.9105	5.4565
AT1G02640	11.194	0.000408233	0.00452273	13.9381	3.80096
AT1G02730	9.4368	0.000997675	0.00847763	0	#NUM!
AT1G03000	8.87503	0.0014401	0.0111488	0.0228581	-5.45115
AT1G03060	37.628	0	0	6.38414	2.67449
AT1G03110	11.5605	0.00036105	0.004125	0.119358	-3.06663
AT1G03210	7.00904	0.00476272	0.024184	0.0486182	-4.36236
AT1G03445	7.5394	0.00332536	0.0189729	Inf	#VALUE!
AT1G03520	5.96454	0.010467	0.0442783	2.07602	1.05382
AT1G03870	35.0071	0	0	5.39502	2.43163
AT1G03960	7.75802	0.00290208	0.0176222	0.0240237	-5.37939
AT1G03990	11.0754	0.000419174	0.00456781	13.9067	3.79771
AT1G04150	12.4756	0.000229075	0.00311918	32.6585	5.02939
AT1G04300	15.3889	5.06018e-05	0.000927318	2.32057	1.21448
AT1G04340	7.62919	0.00314483	0.0185743	0.0671176	-3.89717
AT1G04490	6.25222	0.00830621	0.0369547	8.48709	3.08527
AT1G04500	11.8206	0.000328228	0.00395062	Inf	#VALUE!
AT1G04610	11.9832	0.000299508	0.00371817	0.0842536	-3.56912
AT1G04630	7.94594	0.00249385	0.015898	0.115209	-3.11768
AT1G04660	11.502	0.00036105	0.004125	Inf	#VALUE!
AT1G04920	9.53358	0.0009375	0.00818019	16.9293	4.08145
AT1G04990	7.01792	0.00475109	0.0241696	0.136544	-2.87256
AT1G05010	14.3167	9.91521e-05	0.00164213	0.0744335	-3.7479
AT1G05240	48.6202	0	0	Inf	#VALUE!
AT1G05250	41.8773	0	0	302.699	8.24174
AT1G05260	6.66664	0.00597853	0.0283312	0.0778776	-3.68265
AT1G05320	32.1427	0	0	4.35222	2.12175
AT1G05350	15.4942	5.06018e-05	0.000927318	0.0914109	-3.45149
AT1G05370	10.6366	0.000493709	0.00504895	0	#NUM!
AT1G05470	6.88799	0.00511693	0.0254871	5.05412	2.33746
AT1G05530	19.99	1.64114e-05	0.000418118	2.89678	1.53445
AT1G05570	7.84948	0.00272566	0.0169113	3.5273	1.81856
AT1G05620	7.7139	0.00297525	0.0178943	0.140582	-2.83052
AT1G05630	11.9371	0.000299508	0.00371817	2.88435	1.52825
AT1G05650	30.3006	6.15427e-06	0.000183673	4.80932	2.26583
AT1G05660	25.999	6.15427e-06	0.000183673	3.72095	1.89567
AT1G05680	17.5545	2.87199e-05	0.000635401	2.75286	1.46093
AT1G05720	10.6136	0.000493709	0.00504895	0.0742926	-3.75064
AT1G05780	8.01488	0.00232631	0.0150464	0	#NUM!
AT1G05880	10.4416	0.000546362	0.00542799	Inf	#VALUE!
AT1G05920	9.94273	0.000752872	0.00694199	Inf	#VALUE!
AT1G05970	7.23321	0.00412473	0.0221327	0	#NUM!
AT1G05990	12.6694	0.00022087	0.00307034	Inf	#VALUE!
AT1G06040	32.6553	0	0	0.0195255	-5.6785
AT1G06080	21.8517	6.15427e-06	0.000183673	0	#NUM!
AT1G06090	49.5292	0	0	0.00573754	-7.44535
AT1G06120	29.1828	6.15427e-06	0.000183673	4.99529	2.32057
AT1G06515	6.93169	0.00501983	0.0251922	0.101714	-3.29742
AT1G06990	7.56491	0.00325903	0.0189729	0	#NUM!
AT1G07080	7.30572	0.00395309	0.0217576	0.123513	-3.01727
AT1G07280	15.1114	5.60722e-05	0.00100613	0.0487569	-4.35825
AT1G07473	7.20108	0.00419379	0.0222291	13.3426	3.73797
AT1G07510	11.2388	0.000391138	0.00435312	2.01642	1.0118
AT1G07645	11.8206	0.000328228	0.00395062	Inf	#VALUE!
AT1G07750	10.4917	0.000523113	0.00525773	2.29575	1.19896
AT1G08030	9.32505	0.00105238	0.00884991	0.146148	-2.7745
AT1G08100	12.2636	0.000273523	0.0035057	Inf	#VALUE!
AT1G08115	33.7035	0	0	479.787	8.90625
AT1G08480	8.4833	0.00178337	0.0127718	0.117656	-3.08735
AT1G08490	8.03871	0.00229007	0.0149509	0.066382	-3.91306
AT1G08590	24.3253	6.15427e-06	0.000183673	3.63263	1.86102
AT1G08640	5.79597	0.0120268	0.0494045	0.079401	-3.6547
AT1G08770	8.61602	0.00163567	0.0121792	0	#NUM!
AT1G08800	13.7972	0.000131975	0.00207974	2.18499	1.12763
AT1G08890	12.0421	0.000285832	0.00360345	2.70111	1.43355
AT1G09060	20.1825	6.15427e-06	0.000183673	4.87286	2.28477
AT1G09080	7.63384	0.00313662	0.0185483	4.22046	2.0774
AT1G09150	8.1944	0.00208766	0.0141736	0.0984504	-3.34446
AT1G09170	33.0807	0	0	7.29825	2.86755
AT1G09450	6.0082	0.0100697	0.0429575	0.0852021	-3.55297
AT1G09490	9.57756	0.000900574	0.00792419	0	#NUM!
AT1G09500	8.8077	0.00147771	0.0113319	Inf	#VALUE!
AT1G09530	25.7365	6.15427e-06	0.000183673	0	#NUM!
AT1G09540	14.7777	7.31674e-05	0.00127533	2.53346	1.34111
AT1G09570	6.12398	0.00926217	0.0404087	0.128554	-2.95955
AT1G09720	13.0502	0.000177106	0.00255676	Inf	#VALUE!
AT1G09740	12.387	0.00024959	0.00335787	0.0450131	-4.47351
AT1G09750	6.96413	0.00489469	0.0246743	7.96967	2.99452
AT1G09790	6.82495	0.00534327	0.0262039	Inf	#VALUE!
AT1G09890	7.96909	0.00243572	0.015616	19.8295	4.30957
AT1G09970	16.5922	3.41904e-05	0.000682128	2.32447	1.2169
AT1G10310	5.9589	0.0105272	0.0444557	0.0570185	-4.13243
AT1G10550	11.9969	0.000299508	0.00371817	12.4229	3.63493
AT1G10600	8.85899	0.0014401	0.0111488	0	#NUM!
AT1G10760	16.9706	3.41904e-05	0.000682128	0.0522585	-4.25819
AT1G10870	14.6583	9.29978e-05	0.00158508	2.70865	1.43757
AT1G10880	9.16721	0.00116247	0.00953449	Inf	#VALUE!
AT1G11170	9.20032	0.00110777	0.00914737	0.022953	-5.44517
AT1G11190	11.9868	0.000299508	0.00371817	0	#NUM!
AT1G11220	6.46583	0.0070145	0.0323596	0	#NUM!
AT1G11290	9.87306	0.000766548	0.0069975	65.5301	6.03408
AT1G11350	7.8921	0.00265317	0.0165941	16.3323	4.02965
AT1G11590	8.10403	0.00222579	0.0147686	Inf	#VALUE!
AT1G11600	9.01729	0.00127188	0.0101197	Inf	#VALUE!
AT1G11760	8.67987	0.0015625	0.011742	0	#NUM!
AT1G11770	7.5538	0.00328638	0.0189729	Inf	#VALUE!
AT1G11880	5.90169	0.0109778	0.0458686	0.048318	-4.3713
AT1G12040	55.0631	0	0	16.22	4.01971
AT1G12050	6.97653	0.00487213	0.0246114	0.166066	-2.59017
AT1G12080	29.9248	6.15427e-06	0.000183673	3.41734	1.77287
AT1G12130	9.39323	0.00101135	0.00857889	0	#NUM!
AT1G12210	6.16056	0.00895446	0.0391949	9.36725	3.22762
AT1G12220	8.92288	0.00135531	0.0106731	26.9979	4.75477
AT1G12300	13.0154	0.000185312	0.00263619	46.6784	5.54468
AT1G12340	8.47265	0.00178337	0.0127718	31.9538	4.99791
AT1G12400	6.05488	0.00972921	0.0418717	0	#NUM!
AT1G12410	18.4668	2.32495e-05	0.00057725	0.0133032	-6.23208
AT1G12600	7.6262	0.00314483	0.0185743	0	#NUM!
AT1G12640	8.05723	0.00229007	0.0149509	0.117424	-3.0902
AT1G12680	9.54672	0.00093203	0.00814704	2.19737	1.13578
AT1G12700	9.52629	0.000953911	0.00823009	27.5925	4.78621
AT1G12740	10.959	0.000436269	0.00471893	0.0928132	-3.42953
AT1G12860	36.7585	0	0	0	#NUM!
AT1G12950	6.31336	0.00800191	0.0360839	2.58156	1.36825
AT1G13020	18.0253	2.87199e-05	0.000635401	3.23499	1.69376
AT1G13110	8.49764	0.00176217	0.0126821	4.1523	2.05391
AT1G13200	10.6432	0.000493709	0.00504895	Inf	#VALUE!
AT1G13210	21.7962	6.15427e-06	0.000183673	3.06127	1.61413
AT1G13250	8.84557	0.00144625	0.0111551	16.8748	4.07679
AT1G13300	14.7436	7.31674e-05	0.00127533	2.8478	1.50985
AT1G13420	8.12214	0.00220665	0.0147486	0.0921702	-3.43956
AT1G13550	10.9321	0.000446526	0.00480854	273.047	8.09301
AT1G13560	7.94692	0.00248838	0.01587	0.12399	-3.0117
AT1G13620	46.6792	0	0	0	#NUM!
AT1G13700	8.10061	0.00222579	0.0147686	Inf	#VALUE!
AT1G13950	10.7158	0.000473195	0.00493933	0.0679504	-3.87938
AT1G14150	7.5538	0.00328638	0.0189729	Inf	#VALUE!
AT1G14240	11.9825	0.000299508	0.00371817	0.0753458	-3.73033
AT1G14410	12.0819	0.000278993	0.00356643	0.0493783	-4.33998
AT1G14440	11.6261	0.000339168	0.00397755	Inf	#VALUE!
AT1G14620	11.6596	0.000339168	0.00397755	0.0701294	-3.83384
AT1G14720	11.1209	0.000419174	0.00456781	0.0972748	-3.36179
AT1G14780	11.0013	0.000426012	0.00461481	6.50946	2.70254
AT1G14900	7.28777	0.00400916	0.022	0.105786	-3.24078
AT1G14940	8.5197	0.00173619	0.0125631	Inf	#VALUE!
AT1G14960	19.5873	1.64114e-05	0.000418118	2.23533	1.16049
AT1G15150	7.27737	0.00402763	0.0220434	5.33181	2.41462
AT1G15160	11.8272	0.000328228	0.00395062	4.04091	2.01468
AT1G15170	14.8152	7.31674e-05	0.00127533	3.31193	1.72767
AT1G15180	28.1857	6.15427e-06	0.000183673	6.29603	2.65444
AT1G15190	25.8008	6.15427e-06	0.000183673	9.53156	3.25271
AT1G15210	15.3617	5.06018e-05	0.000927318	2.08662	1.06117
AT1G15330	15.0497	5.60722e-05	0.00100613	0.0223982	-5.48048
AT1G15370	7.86652	0.00268326	0.0166979	0.121546	-3.04043
AT1G15380	6.04413	0.0098523	0.0423267	0	#NUM!
AT1G15385	15.1252	5.60722e-05	0.00100613	0	#NUM!
AT1G15405	133.106	0	0	3125.63	11.6099
AT1G15480	8.88722	0.00141343	0.0110476	2.85428	1.51313
AT1G15530	43.9313	0	0	48.9696	5.61381
AT1G15580	7.06409	0.00459861	0.0235882	4.02141	2.0077
AT1G15720	6.29259	0.0081038	0.0363974	0	#NUM!
AT1G15830	9.64246	0.000863649	0.00767315	212.983	7.73459
AT1G15880	10.5065	0.000516275	0.00519615	0.0203433	-5.6193
AT1G15930	7.49026	0.0034163	0.0192981	0.127755	-2.96855
AT1G16020	8.02163	0.00232631	0.0150464	0.121898	-3.03625
AT1G16070	9.43357	0.000997675	0.00847763	0	#NUM!
AT1G16110	7.69926	0.00299781	0.0179012	48.1019	5.58802
AT1G16180	9.66624	0.000839716	0.00750611	0.104073	-3.26434
AT1G16340	10.6688	0.000486871	0.00503892	0	#NUM!
AT1G16610	17.3006	2.87199e-05	0.000635401	0.0556108	-4.16849
AT1G16850	6.78206	0.00558397	0.0269061	3.83263	1.93833
AT1G16900	10.6427	0.000493709	0.00504895	0.105524	-3.24436
AT1G16905	44.3884	0	0	0	#NUM!
AT1G17060	19.2533	1.64114e-05	0.000418118	2.88635	1.52925
AT1G17070	8.99585	0.00127188	0.0101197	2.41378	1.2713
AT1G17145	17.5765	2.87199e-05	0.000635401	3.45707	1.78955
AT1G17280	6.80686	0.00544584	0.0265046	0.104674	-3.25603
AT1G17310	5.83187	0.0116658	0.0481513	0	#NUM!
AT1G17370	8.62837	0.0016172	0.0120848	0.128998	-2.95458
AT1G17400	21.4243	6.15427e-06	0.000183673	0.0159433	-5.97091
AT1G17420	10.3199	0.000590126	0.00573803	2.11275	1.07912
AT1G17530	10.3362	0.00058192	0.00566955	0.0969673	-3.36636
AT1G17540	17.4066	2.87199e-05	0.000635401	Inf	#VALUE!
AT1G17590	7.72729	0.00292943	0.0176879	Inf	#VALUE!
AT1G17600	9.05822	0.00122812	0.0099117	149.932	7.22816
AT1G17610	7.89584	0.0026477	0.0165941	Inf	#VALUE!
AT1G17850	7.89465	0.0026477	0.0165941	0	#NUM!
AT1G17880	7.53214	0.00333083	0.0189729	0.12983	-2.94531
AT1G17950	6.63139	0.00620008	0.0292176	17.0465	4.09141
AT1G17990	11.502	0.00036105	0.004125	Inf	#VALUE!
AT1G18000	8.04778	0.00229007	0.0149509	Inf	#VALUE!
AT1G18010	7.5394	0.00332536	0.0189729	Inf	#VALUE!
AT1G18090	8.45124	0.00180799	0.0128737	0	#NUM!
AT1G18250	59.3024	0	0	0	#NUM!
AT1G18265	27.9265	6.15427e-06	0.000183673	0	#NUM!
AT1G18310	8.5197	0.00173619	0.0125631	Inf	#VALUE!
AT1G18350	12.3347	0.000265317	0.00347982	Inf	#VALUE!
AT1G18485	6.78901	0.00554978	0.0267943	17.8155	4.15506
AT1G18550	9.8342	0.000778857	0.00704827	0	#NUM!
AT1G18590	28.3141	6.15427e-06	0.000183673	0	#NUM!
AT1G18620	9.13408	0.00117957	0.00958866	2.0088	1.00634
AT1G18720	7.22316	0.00414592	0.0221327	0.0678012	-3.88255
AT1G18830	8.51887	0.00173619	0.0125631	116.589	6.86529
AT1G19115	11.7891	0.000328228	0.00395062	0	#NUM!
AT1G19230	11.0261	0.000419174	0.00456781	2.88662	1.52938
AT1G19450	7.23217	0.00412473	0.0221327	2.02642	1.01893
AT1G19490	10.6209	0.000493709	0.00504895	0.0194492	-5.68415
AT1G19700	15.9274	4.23961e-05	0.000829987	4.18535	2.06535
AT1G19800	8.57464	0.00171704	0.0125631	0.0616268	-4.0203
AT1G19850	8.6118	0.00164729	0.0122471	0.121141	-3.04524
AT1G19870	14.0204	0.000118982	0.00192478	2.11099	1.07792
AT1G19900	31.2379	6.15427e-06	0.000183673	2.65982	1.41133
AT1G19930	15.4091	5.06018e-05	0.000927318	Inf	#VALUE!
AT1G19980	7.97187	0.00243572	0.015616	0	#NUM!
AT1G20130	7.83362	0.00276258	0.0170825	Inf	#VALUE!
AT1G20190	37.6397	0	0	14.0045	3.80782
AT1G20225	18.2357	2.32495e-05	0.00057725	0.0244679	-5.35297
AT1G20350	7.70633	0.00298687	0.0178943	Inf	#VALUE!
AT1G20400	19.9699	1.64114e-05	0.000418118	Inf	#VALUE!
AT1G20470	5.95155	0.0105867	0.0446296	0	#NUM!
AT1G20693	13.5122	0.000148386	0.00228662	2.29592	1.19907
AT1G20780	14.9355	6.29103e-05	0.00112332	3.06438	1.61559
AT1G20970	18.4066	2.32495e-05	0.00057725	2.57426	1.36416
AT1G21090	19.8732	1.64114e-05	0.000418118	0.0183826	-5.76551
AT1G21130	6.17211	0.00885462	0.0388625	0	#NUM!
AT1G21160	7.9592	0.00245829	0.0157399	2.38893	1.25636
AT1G21310	74.0983	0	0	16.2165	4.01939
AT1G21320	7.23049	0.00413498	0.0221327	38.4771	5.26593
AT1G21340	14.4804	9.91521e-05	0.00164213	0.0282251	-5.14688
AT1G21580	12.6043	0.000229075	0.00311918	2.2852	1.19232
AT1G21840	6.76005	0.00569543	0.0273351	0	#NUM!
AT1G21860	11.6727	0.000339168	0.00397755	Inf	#VALUE!
AT1G21880	20.2683	6.15427e-06	0.000183673	0.0559503	-4.15971
AT1G21960	6.80349	0.00547525	0.0265046	Inf	#VALUE!
AT1G22000	6.32436	0.00794516	0.0358833	203.184	7.66664
AT1G22010	7.83362	0.00276258	0.0170825	Inf	#VALUE!
AT1G22060	13.8464	0.000131975	0.00207974	2.31285	1.20967
AT1G22190	17.6737	2.87199e-05	0.000635401	0.0396389	-4.65694
AT1G22260	7.72305	0.00294037	0.0177466	23.6983	4.56671
AT1G22310	8.25197	0.00200219	0.0137659	2.61739	1.38813
AT1G22330	12.3476	0.000265317	0.00347982	2.68211	1.42337
AT1G22370	7.22137	0.00414592	0.0221327	Inf	#VALUE!
AT1G22380	7.94748	0.00248838	0.01587	Inf	#VALUE!
AT1G22400	14.8875	7.31674e-05	0.00127533	0.0227306	-5.45922
AT1G22530	64.5926	0	0	13.167	3.71885
AT1G22650	6.0559	0.00972921	0.0418717	7.17941	2.84386
AT1G22680	7.88914	0.00265864	0.0165941	Inf	#VALUE!
AT1G22880	15.9698	3.41904e-05	0.000682128	0.0494284	-4.33851
AT1G22882	25.4042	6.15427e-06	0.000183673	4.01147	2.00413
AT1G23000	14.0973	0.000110777	0.00180401	0.0444256	-4.49246
AT1G23020	6.183	0.00879171	0.0386677	2.55687	1.35438
AT1G23030	25.1171	6.15427e-06	0.000183673	3.57524	1.83804
AT1G23060	14.745	7.31674e-05	0.00127533	4.07963	2.02844
AT1G23100	6.39261	0.0074029	0.0338736	0	#NUM!
AT1G23160	21.1274	6.15427e-06	0.000183673	0.0373571	-4.74247
AT1G23310	6.33297	0.00790413	0.0357779	0.101987	-3.29355
AT1G23330	5.95563	0.0105573	0.0445313	0.137323	-2.86436
AT1G23390	5.97343	0.0103234	0.0437467	3.0195	1.59431
AT1G23410	7.79008	0.00281524	0.0172259	2.30909	1.20732
AT1G23450	6.21306	0.00853734	0.037719	2.23703	1.16158
AT1G23540	6.49201	0.00686269	0.0317595	10.6089	3.4072
AT1G23720	72.0727	0	0	21.6068	4.43341
AT1G23780	9.89278	0.000761078	0.0069975	0.0938568	-3.4134
AT1G23860	11.3184	0.000391138	0.00435312	0.189964	-2.3962
AT1G23960	9.28392	0.00106947	0.00891676	0.0710733	-3.81455
AT1G24050	6.59073	0.00637377	0.0298367	0.146026	-2.77571
AT1G24120	12.7503	0.000204458	0.00286948	2.4075	1.26753
AT1G24240	21.7933	6.15427e-06	0.000183673	0	#NUM!
AT1G24440	9.40881	0.000997675	0.00847763	3.0467	1.60725
AT1G24460	13.0472	0.000177106	0.00255676	2.037	1.02644
AT1G24540	9.45289	0.000965536	0.00826214	Inf	#VALUE!
AT1G24560	11.5407	0.00036105	0.004125	2.28393	1.19152
AT1G24620	12.5205	0.000229075	0.00311918	3.12703	1.64479
AT1G24800	7.25051	0.00408643	0.0221327	Inf	#VALUE!
AT1G24807	11.6727	0.000339168	0.00397755	Inf	#VALUE!
AT1G24909	7.70633	0.00298687	0.0178943	Inf	#VALUE!
AT1G25025	6.82495	0.00534327	0.0262039	Inf	#VALUE!
AT1G25055	7.5394	0.00332536	0.0189729	Inf	#VALUE!
AT1G25083	9.05266	0.00123632	0.00995595	Inf	#VALUE!
AT1G25145	6.80349	0.00547525	0.0265046	Inf	#VALUE!
AT1G25150	7.22494	0.00414592	0.0221327	Inf	#VALUE!
AT1G25240	7.47396	0.00346075	0.0195104	43.8577	5.45476
AT1G25260	5.82	0.0117266	0.0483479	0.158519	-2.65727
AT1G25275	16.3023	3.41904e-05	0.000682128	0.0646301	-3.95165
AT1G25375	19.8975	1.64114e-05	0.000418118	0	#NUM!
AT1G25390	13.1836	0.000177106	0.00255676	3.13033	1.64632
AT1G25400	11.8314	0.000328228	0.00395062	2.353	1.2345
AT1G25450	20.8422	6.15427e-06	0.000183673	3.12287	1.64287
AT1G25510	9.51136	0.000953911	0.00823009	0.0779669	-3.68099
AT1G25530	5.9663	0.0104185	0.0440856	0.0473499	-4.40049
AT1G26150	7.22722	0.00414045	0.0221327	9.85493	3.30085
AT1G26240	16.2453	3.41904e-05	0.000682128	Inf	#VALUE!
AT1G26250	20.4972	6.15427e-06	0.000183673	Inf	#VALUE!
AT1G26530	6.76354	0.00568996	0.0273268	0	#NUM!
AT1G26600	7.88914	0.00265864	0.0165941	Inf	#VALUE!
AT1G26660	6.11014	0.00943791	0.0411141	0	#NUM!
AT1G26680	36.1324	0	0	0	#NUM!
AT1G26700	8.56102	0.00171704	0.0125631	2.47679	1.30847
AT1G26820	39.4297	0	0	0	#NUM!
AT1G26870	10.3812	0.000558671	0.00547587	0.0747322	-3.74213
AT1G26960	11.5613	0.00036105	0.004125	2.41279	1.2707
AT1G27050	6.54699	0.00658575	0.0306622	0.089889	-3.47571
AT1G27110	7.67184	0.00303132	0.0180277	0	#NUM!
AT1G27300	7.08587	0.00450834	0.0231985	0.134211	-2.89742
AT1G27435	7.42327	0.00357153	0.0200115	0.134439	-2.89498
AT1G27520	12.3585	0.000259847	0.00345141	0.0555986	-4.16881
AT1G27530	7.79738	0.00280703	0.0171829	0.108848	-3.19962
AT1G27540	23.3876	6.15427e-06	0.000183673	4.27136	2.09469
AT1G27570	12.193	0.000273523	0.0035057	Inf	#VALUE!
AT1G27580	22.4686	6.15427e-06	0.000183673	338.448	8.40279
AT1G27680	8.8478	0.00144625	0.0111551	0	#NUM!
AT1G27950	10.0334	0.000685175	0.00644788	2.32833	1.21929
AT1G28050	15.8529	4.23961e-05	0.000829987	4.10044	2.03578
AT1G28060	14.763	7.31674e-05	0.00127533	2.57091	1.36228
AT1G28260	7.23607	0.00411926	0.0221327	7.08032	2.82381
AT1G28280	20.6083	6.15427e-06	0.000183673	4.06197	2.02218
AT1G28400	18.2049	2.87199e-05	0.000635401	11.7574	3.5555
AT1G28480	17.5898	2.87199e-05	0.000635401	2.60026	1.37865
AT1G28570	11.6588	0.000339168	0.00397755	Inf	#VALUE!
AT1G28590	7.22137	0.00414592	0.0221327	Inf	#VALUE!
AT1G28680	5.93046	0.0107631	0.045178	0	#NUM!
AT1G29025	19.6024	1.64114e-05	0.000418118	2.22319	1.15263
AT1G29179	8.53293	0.00173072	0.0125631	Inf	#VALUE!
AT1G29220	7.60761	0.00317218	0.018683	2.12749	1.08915
AT1G29290	6.26702	0.00820911	0.0366901	0	#NUM!
AT1G29530	8.02475	0.00232631	0.0150464	0	#NUM!
AT1G29810	7.89821	0.0026477	0.0165941	0	#NUM!
AT1G29840	8.41458	0.00183192	0.012886	0	#NUM!
AT1G29980	27.8625	6.15427e-06	0.000183673	0.0222987	-5.4869
AT1G30050	6.93871	0.0049829	0.0250326	4.03646	2.01309
AT1G30170	7.09662	0.00442629	0.0228325	Inf	#VALUE!
AT1G30350	9.94273	0.000752872	0.00694199	Inf	#VALUE!
AT1G30570	11.3099	0.000391138	0.00435312	2.46185	1.29974
AT1G30690	32.0856	0	0	4.63132	2.21142
AT1G30700	13.6338	0.000142916	0.00221633	2.66576	1.41455
AT1G30730	36.1364	0	0	4.82273	2.26985
AT1G30820	5.84023	0.0115557	0.0478725	0.12335	-3.01917
AT1G30870	41.0855	0	0	4.53035	2.17962
AT1G30990	10.8812	0.000451997	0.00483895	5.20926	2.38108
AT1G31020	6.77822	0.00560038	0.0269674	0.076119	-3.7156
AT1G31040	6.46812	0.0070145	0.0323596	0	#NUM!
AT1G31160	7.08619	0.00450287	0.0231785	0.0424233	-4.559
AT1G31180	6.66336	0.00600451	0.0284451	0.124102	-3.0104
AT1G31290	10.9399	0.000436269	0.00471893	35.541	5.15141
AT1G31750	7.25051	0.00408643	0.0221327	Inf	#VALUE!
AT1G31810	16.0064	3.41904e-05	0.000682128	11.6126	3.53762
AT1G31830	15.0503	5.60722e-05	0.00100613	0.0292775	-5.09407
AT1G31860	10.0246	0.000699535	0.00656611	0.0952528	-3.39209
AT1G31930	12.4049	0.00024959	0.00335787	2.50023	1.32206
AT1G31940	9.6758	0.000839716	0.00750611	0	#NUM!
AT1G32170	40.8977	0	0	8.67514	3.11689
AT1G32190	34.5937	0	0	0.0165072	-5.92076
AT1G32210	11.7593	0.000328228	0.00395062	0.0904957	-3.46601
AT1G32310	7.77378	0.00283917	0.0173506	0	#NUM!
AT1G32530	9.93465	0.000752872	0.00694199	7.36607	2.8809
AT1G32750	13.388	0.000158643	0.00238683	2.07084	1.05022
AT1G32900	15.5056	5.06018e-05	0.000927318	0.0697947	-3.84074
AT1G32920	18.6018	1.64114e-05	0.000418118	0.0479781	-4.38148
AT1G32970	7.30028	0.00397976	0.0218797	9.65089	3.27066
AT1G33240	31.3439	6.15427e-06	0.000183673	4.8416	2.27548
AT1G33280	41.3776	0	0	0	#NUM!
AT1G33700	9.78107	0.000785011	0.00705593	3.0748	1.62049
AT1G33730	7.22137	0.00414592	0.0221327	Inf	#VALUE!
AT1G33750	20.6346	6.15427e-06	0.000183673	0.0528137	-4.24294
AT1G34030	11.8258	0.000328228	0.00395062	0.0975282	-3.35804
AT1G34065	8.38413	0.00183192	0.012886	0	#NUM!
AT1G34260	10.0699	0.00067355	0.00635484	2.00636	1.00458
AT1G34418	13.0383	0.000177106	0.00255676	0	#NUM!
AT1G34470	6.81941	0.00537336	0.0263073	0	#NUM!
AT1G34490	6.63689	0.00618162	0.0291801	0	#NUM!
AT1G34770	7.89809	0.0026477	0.0165941	0	#NUM!
AT1G35330	8.11299	0.00222032	0.0147686	41.8215	5.38617
AT1G35420	11.03	0.000419174	0.00456781	Inf	#VALUE!
AT1G35460	5.8917	0.011092	0.0462664	0	#NUM!
AT1G35516	6.74027	0.00576928	0.0276532	0.0290745	-5.1041
AT1G35610	6.23397	0.00841904	0.0374111	0.0777704	-3.68464
AT1G36060	10.7797	0.000467724	0.00492795	0.118882	-3.0724
AT1G36160	17.0317	3.41904e-05	0.000682128	2.4085	1.26813
AT1G36390	6.96573	0.00488854	0.0246517	0	#NUM!
AT1G36960	7.25051	0.00408643	0.0221327	Inf	#VALUE!
AT1G36980	7.61829	0.00315577	0.0186089	0.126981	-2.97731
AT1G37130	18.2117	2.87199e-05	0.000635401	2.50099	1.3225
AT1G38065	38.2767	0	0	Inf	#VALUE!
AT1G38131	21.5054	6.15427e-06	0.000183673	7.54948	2.91638
AT1G40104	70.8007	0	0	58.9724	5.88197
AT1G43130	14.9452	6.29103e-05	0.00112332	0.0536759	-4.21958
AT1G43190	12.0717	0.000285832	0.00360345	0.0925631	-3.43342
AT1G43770	6.25239	0.00830074	0.0369528	0	#NUM!
AT1G43910	7.29472	0.00399822	0.0219564	4.45457	2.15529
AT1G44000	12.8832	0.000185312	0.00263619	0	#NUM!
AT1G44030	12.973	0.000185312	0.00263619	Inf	#VALUE!
AT1G44050	6.05851	0.00971212	0.0418616	0.0582548	-4.10148
AT1G44191	11.6261	0.000339168	0.00397755	Inf	#VALUE!
AT1G44608	11.54	0.00036105	0.004125	5.97662	2.57933
AT1G44770	5.93301	0.010746	0.0451551	0.106357	-3.23301
AT1G44990	7.22494	0.00414592	0.0221327	Inf	#VALUE!
AT1G45145	7.99987	0.00234409	0.0151013	0.139361	-2.84311
AT1G45170	8.56885	0.00171704	0.0125631	0	#NUM!
AT1G45545	18.5988	1.64114e-05	0.000418118	13.8762	3.79454
AT1G45616	7.71158	0.0029814	0.0178943	Inf	#VALUE!
AT1G46264	28.145	6.15427e-06	0.000183673	0.0136588	-6.19402
AT1G46696	8.53136	0.00173619	0.0125631	Inf	#VALUE!
AT1G46768	7.77711	0.00283917	0.0173506	0	#NUM!
AT1G47270	15.3257	5.06018e-05	0.000927318	0.0834896	-3.58226
AT1G47480	5.85122	0.0114401	0.0474475	2.32968	1.22013
AT1G47600	50.2883	0	0	0.009595	-6.7035
AT1G47670	23.8565	6.15427e-06	0.000183673	0.0406054	-4.62218
AT1G47970	11.8557	0.000328228	0.00395062	2.50595	1.32536
AT1G48070	9.97022	0.000741247	0.00691327	0.0185753	-5.75047
AT1G48090	33.4566	0	0	4.95609	2.3092
AT1G48095	7.88914	0.00265864	0.0165941	Inf	#VALUE!
AT1G48430	7.24096	0.00411105	0.0221327	0.0661969	-3.91709
AT1G48440	6.05699	0.00971827	0.0418616	0.174324	-2.52016
AT1G48470	7.32341	0.00388745	0.0214609	6.50787	2.70218
AT1G48480	18.2001	2.87199e-05	0.000635401	3.58695	1.84276
AT1G48660	6.80349	0.00547525	0.0265046	Inf	#VALUE!
AT1G48800	7.70633	0.00298687	0.0178943	Inf	#VALUE!
AT1G48930	44.5251	0	0	22.3488	4.48213
AT1G49200	8.53293	0.00173072	0.0125631	Inf	#VALUE!
AT1G49250	7.54074	0.00332536	0.0189729	Inf	#VALUE!
AT1G49270	7.5538	0.00328638	0.0189729	Inf	#VALUE!
AT1G49390	28.094	6.15427e-06	0.000183673	0	#NUM!
AT1G49475	21.0378	6.15427e-06	0.000183673	0	#NUM!
AT1G49700	6.9564	0.00492341	0.0247849	8.73996	3.12763
AT1G49750	7.51708	0.0033363	0.0189729	Inf	#VALUE!
AT1G49860	7.09662	0.00442629	0.0228325	Inf	#VALUE!
AT1G49870	7.34617	0.00380744	0.021059	0.0376211	-4.73232
AT1G49920	12.9833	0.000185312	0.00263619	Inf	#VALUE!
AT1G49960	6.33982	0.00785353	0.0356456	12.2593	3.61581
AT1G50060	28.297	6.15427e-06	0.000183673	0.016469	-5.9241
AT1G50170	5.85638	0.0114237	0.0474198	0	#NUM!
AT1G50460	11.4828	0.00036105	0.004125	2.11713	1.08211
AT1G50740	19.604	1.64114e-05	0.000418118	0.0612302	-4.02961
AT1G50750	5.96017	0.0105217	0.0444557	0.146364	-2.77237
AT1G50830	9.45289	0.000965536	0.00826214	Inf	#VALUE!
AT1G50890	9.50154	0.000953911	0.00823009	2.09298	1.06556
AT1G50970	7.40563	0.00362691	0.0202366	0	#NUM!
AT1G51190	40.2911	0	0	0.0131564	-6.2481
AT1G51200	10.9038	0.000451997	0.00483895	0.104732	-3.25523
AT1G51220	42.3312	0	0	0	#NUM!
AT1G51420	11.329	0.000391138	0.00435312	2.46493	1.30155
AT1G51470	47.096	0	0	0.00780606	-7.00119
AT1G51790	7.06402	0.00459861	0.0235882	4.49521	2.16839
AT1G51800	41.4079	0	0	6.51559	2.7039
AT1G52050	22.4612	6.15427e-06	0.000183673	0.0293489	-5.09055
AT1G52060	40.4588	0	0	0.0100209	-6.64084
AT1G52070	31.1139	6.15427e-06	0.000183673	0.0137471	-6.18473
AT1G52130	8.79456	0.00148933	0.0113972	Inf	#VALUE!
AT1G52260	6.94031	0.0049747	0.0250086	0.0727383	-3.78114
AT1G52310	7.44351	0.00355511	0.0199808	0.0661153	-3.91887
AT1G52490	6.82495	0.00534327	0.0262039	Inf	#VALUE!
AT1G52540	9.36597	0.00103255	0.00873843	2.21541	1.14757
AT1G52600	8.16198	0.00214442	0.0144716	0.127792	-2.96813
AT1G52660	17.1487	2.87199e-05	0.000635401	6.94296	2.79555
AT1G53000	8.39225	0.00183192	0.012886	0.12094	-3.04764
AT1G53060	6.90627	0.00507727	0.0253327	0	#NUM!
AT1G53070	16.3056	3.41904e-05	0.000682128	0.0636229	-3.97431
AT1G53430	14.0397	0.000110777	0.00180401	7.37629	2.8829
AT1G53480	5.95768	0.0105341	0.0444589	0	#NUM!
AT1G53490	6.46139	0.00705894	0.0325441	0.0443036	-4.49643
AT1G53600	12.2943	0.000265317	0.00347982	Inf	#VALUE!
AT1G53670	7.14368	0.00428063	0.0224212	0	#NUM!
AT1G53708	6.59802	0.00634778	0.0297723	0	#NUM!
AT1G53730	18.824	1.64114e-05	0.000418118	2.84965	1.51078
AT1G53830	31.5065	6.15427e-06	0.000183673	4.16572	2.05856
AT1G53880	14.7066	7.93217e-05	0.00137931	Inf	#VALUE!
AT1G53900	13.5956	0.000142916	0.00221633	Inf	#VALUE!
AT1G54010	25.4744	6.15427e-06	0.000183673	0.0621476	-4.00816
AT1G54030	8.23746	0.0020186	0.0138397	0.121812	-3.03728
AT1G54250	10.7267	0.000473195	0.00493933	0	#NUM!
AT1G54360	7.21441	0.00415139	0.0221327	0.0870271	-3.52239
AT1G54385	34.8423	0	0	0.0235351	-5.40904
AT1G54410	40.5168	0	0	6.9063	2.78791
AT1G54470	10.4206	0.0005532	0.00544415	Inf	#VALUE!
AT1G54760	7.89584	0.0026477	0.0165941	Inf	#VALUE!
AT1G54940	8.33184	0.00190714	0.0132746	9.71115	3.27964
AT1G54970	62.012	0	0	15.4345	3.94809
AT1G55120	9.82688	0.000778857	0.00704827	33.9436	5.08507
AT1G55240	37.2417	0	0	0	#NUM!
AT1G55280	6.28719	0.00811543	0.0364049	0	#NUM!
AT1G55360	30.5704	6.15427e-06	0.000183673	0.0278741	-5.16493
AT1G55370	8.44863	0.00181414	0.0128737	74.1872	6.2131
AT1G55390	8.13757	0.00218203	0.0146309	3.51043	1.81165
AT1G55450	6.50564	0.00679431	0.0314729	2.83996	1.50587
AT1G55560	9.94273	0.000752872	0.00694199	Inf	#VALUE!
AT1G55570	8.01984	0.00232631	0.0150464	73.3532	6.19679
AT1G55580	9.72887	0.000785011	0.00705593	0.0322726	-4.95355
AT1G55730	7.00607	0.00477366	0.0242312	0.108453	-3.20486
AT1G55850	17.1222	3.41904e-05	0.000682128	2.51253	1.32914
AT1G55860	26.2578	6.15427e-06	0.000183673	3.94462	1.97989
AT1G55990	7.22137	0.00414592	0.0221327	Inf	#VALUE!
AT1G56050	8.60625	0.00167396	0.0124201	0	#NUM!
AT1G56170	15.6475	5.06018e-05	0.000927318	0.0150223	-6.05675
AT1G56260	8.29509	0.00194885	0.0134816	0	#NUM!
AT1G56540	6.09711	0.00950629	0.0413381	4.79144	2.26046
AT1G56660	49.7102	0	0	10.3705	3.37442
AT1G56680	32.8248	0	0	0.0163329	-5.93608
AT1G58160	6.94838	0.00494461	0.0248659	0	#NUM!
AT1G58250	16.709	3.41904e-05	0.000682128	2.91329	1.54265
AT1G58310	7.25051	0.00408643	0.0221327	Inf	#VALUE!
AT1G58340	10.2278	0.000637992	0.00611002	4.71267	2.23655
AT1G58360	8.00697	0.00233794	0.015075	5.62063	2.49073
AT1G58602	8.85639	0.0014401	0.0111488	Inf	#VALUE!
AT1G58684	85.3387	0	0	Inf	#VALUE!
AT1G58848	8.41486	0.00182508	0.012886	282.728	8.14327
AT1G58983	81.7389	0	0	Inf	#VALUE!
AT1G59359	80.8173	0	0	Inf	#VALUE!
AT1G59530	7.25051	0.00408643	0.0221327	Inf	#VALUE!
AT1G59590	6.86429	0.00519762	0.0257836	2.03035	1.02173
AT1G59740	26.1115	6.15427e-06	0.000183673	0.0402107	-4.63628
AT1G59860	6.29503	0.00808466	0.0363449	0	#NUM!
AT1G59870	19.6038	1.64114e-05	0.000418118	2.63456	1.39756
AT1G59910	11.8038	0.000328228	0.00395062	2.24694	1.16796
AT1G59980	22.9935	6.15427e-06	0.000183673	0	#NUM!
AT1G60360	12.6418	0.00022087	0.00307034	Inf	#VALUE!
AT1G60500	6.59056	0.00637377	0.0298367	18.2625	4.19081
AT1G60590	11.03	0.000419174	0.00456781	Inf	#VALUE!
AT1G60640	7.20931	0.00416849	0.0221807	2.31868	1.2133
AT1G60750	6.63156	0.00620008	0.0292176	17.4495	4.12511
AT1G61040	9.48774	0.000953911	0.00823009	2.10105	1.07111
AT1G61050	6.26171	0.00824945	0.0367917	7.36086	2.87987
AT1G61100	19.2208	1.64114e-05	0.000418118	2.6953	1.43045
AT1G61240	6.32119	0.00796089	0.0359321	0.149416	-2.74259
AT1G61300	7.2651	0.00406387	0.0221327	52.0899	5.70293
AT1G61370	7.85098	0.00272566	0.0169113	2.6098	1.38394
AT1G61380	6.09616	0.00951176	0.0413496	0.0594845	-4.07134
AT1G61480	8.3462	0.00187158	0.0130769	75.0808	6.23037
AT1G61540	7.5538	0.00328638	0.0189729	Inf	#VALUE!
AT1G61660	6.00866	0.0100643	0.0429472	15.5784	3.96147
AT1G61770	17.8372	2.87199e-05	0.000635401	2.60396	1.38071
AT1G62040	9.93504	0.000752872	0.00694199	0	#NUM!
AT1G62180	6.55592	0.00653583	0.0304686	0.136832	-2.86952
AT1G62240	6.05937	0.00971212	0.0418616	153.382	7.26099
AT1G62422	8.33352	0.00190714	0.0132746	0.0377519	-4.72731
AT1G62430	7.31836	0.00390864	0.0215454	0.0862499	-3.53533
AT1G62440	55.6985	0	0	13.8057	3.7872
AT1G62480	19.8804	1.64114e-05	0.000418118	2.04496	1.03207
AT1G62580	11.6555	0.000339168	0.00397755	68.0932	6.08944
AT1G62600	7.80768	0.0027913	0.0171369	2.02973	1.02129
AT1G62730	6.25739	0.00826108	0.0368211	0	#NUM!
AT1G62740	13.1111	0.000177106	0.00255676	2.41232	1.27042
AT1G62790	16.0987	3.41904e-05	0.000682128	2.60511	1.38134
AT1G62940	11.3336	0.000391138	0.00435312	Inf	#VALUE!
AT1G62980	8.63081	0.00161037	0.0120399	2.33981	1.22639
AT1G63050	5.94487	0.0106783	0.044964	0.112279	-3.15484
AT1G63070	11.0008	0.000426012	0.00461481	Inf	#VALUE!
AT1G63100	10.2257	0.000637992	0.00611002	0.10259	-3.28504
AT1G63110	7.10124	0.00442629	0.0228325	0.144736	-2.7885
AT1G63240	7.82149	0.00278583	0.0171369	0	#NUM!
AT1G63260	5.82982	0.0116719	0.0481631	0.0476974	-4.38995
AT1G63280	8.31038	0.00193039	0.0133855	Inf	#VALUE!
AT1G63360	7.25051	0.00408643	0.0221327	Inf	#VALUE!
AT1G63470	38.4649	0	0	0.0225536	-5.4705
AT1G63540	9.17042	0.00115222	0.00948761	100.991	6.65808
AT1G63600	11.3336	0.000391138	0.00435312	Inf	#VALUE!
AT1G63740	11.4907	0.00036105	0.004125	2.91565	1.54382
AT1G63880	15.4215	5.06018e-05	0.000927318	Inf	#VALUE!
AT1G63930	14.7886	7.31674e-05	0.00127533	6.02057	2.5899
AT1G63990	7.09662	0.00442629	0.0228325	Inf	#VALUE!
AT1G64060	24.1915	6.15427e-06	0.000183673	3.34039	1.74002
AT1G64070	5.92475	0.0108117	0.0453297	0	#NUM!
AT1G64255	8.83674	0.00144625	0.0111551	Inf	#VALUE!
AT1G64330	28.2546	6.15427e-06	0.000183673	4.36062	2.12453
AT1G64350	25.0921	6.15427e-06	0.000183673	0	#NUM!
AT1G64380	10.0169	0.000699535	0.00656611	35.0697	5.13215
AT1G64660	6.03566	0.00988512	0.0424303	10.4704	3.38824
AT1G64710	9.27701	0.00106947	0.00891676	Inf	#VALUE!
AT1G64780	9.45289	0.000965536	0.00826214	Inf	#VALUE!
AT1G64930	17.3734	2.87199e-05	0.000635401	10.775	3.42962
AT1G65010	18.3331	2.32495e-05	0.00057725	2.61175	1.38502
AT1G65120	7.15758	0.00426901	0.0224004	9.17725	3.19806
AT1G65130	5.83523	0.0116152	0.0480102	9.08049	3.18277
AT1G65240	11.6261	0.000339168	0.00397755	Inf	#VALUE!
AT1G65260	10.9977	0.000426012	0.00461481	0.0539402	-4.2125
AT1G65290	14.4429	9.91521e-05	0.00164213	0.0802483	-3.63939
AT1G65310	34.1305	0	0	3.86316	1.94978
AT1G65346	7.51875	0.0033363	0.0189729	24.9802	4.64271
AT1G65440	20.3359	6.15427e-06	0.000183673	3.05657	1.61191
AT1G65570	27.1841	6.15427e-06	0.000183673	0.0220221	-5.5049
AT1G65770	7.89584	0.0026477	0.0165941	Inf	#VALUE!
AT1G65820	9.96854	0.000741247	0.00691327	0.102654	-3.28414
AT1G65890	8.12411	0.00219434	0.0146731	2.39772	1.26166
AT1G65960	26.9946	6.15427e-06	0.000183673	6.48841	2.69787
AT1G65980	9.53628	0.0009375	0.00818019	0.114969	-3.12069
AT1G66020	9.01729	0.00127188	0.0101197	Inf	#VALUE!
AT1G66040	6.59831	0.00634778	0.0297723	9.81287	3.29467
AT1G66200	41.9179	0	0	10.7054	3.42027
AT1G66250	9.03135	0.00126641	0.0101197	0.0800671	-3.64265
AT1G66300	10.8184	0.000462254	0.004895	Inf	#VALUE!
AT1G66420	9.94273	0.000752872	0.00694199	Inf	#VALUE!
AT1G66460	11.6666	0.000339168	0.00397755	9.50832	3.24919
AT1G66620	6.45825	0.00706715	0.0325512	0	#NUM!
AT1G66810	9.1265	0.00117957	0.00958866	15.5455	3.95842
AT1G66820	5.78229	0.0121882	0.0499412	0	#NUM!
AT1G66910	5.9051	0.0109607	0.0458102	168.448	7.39616
AT1G67000	9.11549	0.00117957	0.00958866	Inf	#VALUE!
AT1G67070	6.29445	0.00808466	0.0363449	0.0622889	-4.00488
AT1G67120	27.2771	6.15427e-06	0.000183673	4.48952	2.16656
AT1G67140	14.0664	0.000110777	0.00180401	2.21755	1.14897
AT1G67220	7.5394	0.00332536	0.0189729	Inf	#VALUE!
AT1G67230	20.5712	6.15427e-06	0.000183673	2.78487	1.47761
AT1G67250	16.1453	3.41904e-05	0.000682128	0.0650053	-3.9433
AT1G67330	6.60402	0.00631018	0.0296339	0	#NUM!
AT1G67350	6.50505	0.00679431	0.0314729	0.224119	-2.15767
AT1G67370	10.6702	0.000486871	0.00503892	29.1699	4.86641
AT1G67455	7.22137	0.00414592	0.0221327	Inf	#VALUE!
AT1G67510	16.0871	3.41904e-05	0.000682128	5.72995	2.51852
AT1G67540	8.79456	0.00148933	0.0113972	Inf	#VALUE!
AT1G67740	7.73888	0.00290892	0.0176222	27.7173	4.79271
AT1G67770	7.50856	0.00334177	0.0189729	Inf	#VALUE!
AT1G67840	6.00611	0.0100759	0.0429575	0.0770741	-3.69761
AT1G67850	7.06626	0.00458219	0.0235205	0.0444524	-4.49159
AT1G68000	13.2969	0.000166849	0.00247214	0.0652537	-3.9378
AT1G68260	6.50974	0.00678063	0.0314295	0	#NUM!
AT1G68300	18.6858	1.64114e-05	0.000418118	0	#NUM!
AT1G68310	10.6005	0.000499179	0.00509421	0	#NUM!
AT1G68400	7.03776	0.00468408	0.0239176	2.4577	1.29731
AT1G68530	6.80349	0.00547525	0.0265046	Inf	#VALUE!
AT1G68640	8.91136	0.00136351	0.0107089	0.0355611	-4.81355
AT1G68670	8.88542	0.00141958	0.0110838	2.04957	1.03532
AT1G68680	8.06696	0.00229007	0.0149509	0.0654636	-3.93316
AT1G68810	13.019	0.000185312	0.00263619	14.4408	3.85208
AT1G68825	7.16841	0.00425875	0.0224004	0.0979088	-3.35242
AT1G68840	16.808	3.41904e-05	0.000682128	3.29548	1.72049
AT1G69295	13.1842	0.000177106	0.00255676	0.0915207	-3.44976
AT1G69410	8.48833	0.00177311	0.0127295	0.105502	-3.24465
AT1G69430	5.89756	0.0110025	0.0459418	0	#NUM!
AT1G69526	15.2789	5.06018e-05	0.000927318	0.0487507	-4.35843
AT1G69700	32.3119	0	0	0.0116364	-6.42521
AT1G70160	6.53559	0.00666712	0.0309917	0.2027	-2.30258
AT1G70230	9.82037	0.000778857	0.00704827	2.88422	1.52818
AT1G70290	19.4736	1.64114e-05	0.000418118	2.88967	1.53091
AT1G70310	17.3354	2.87199e-05	0.000635401	0.0646674	-3.95082
AT1G70320	26.345	6.15427e-06	0.000183673	3.7201	1.89534
AT1G70330	16.8657	3.41904e-05	0.000682128	2.86518	1.51863
AT1G70350	11.3758	0.000378829	0.00429791	0	#NUM!
AT1G70410	19.7787	1.64114e-05	0.000418118	2.76423	1.46688
AT1G70460	41.9401	0	0	7.4092	2.88932
AT1G70480	8.04276	0.00229007	0.0149509	0.139633	-2.84029
AT1G70520	8.79433	0.0014948	0.0114211	13.6389	3.76965
AT1G70750	32.281	0	0	5.29141	2.40365
AT1G70840	7.38415	0.00369256	0.0205323	59.9344	5.90531
AT1G70850	33.0046	0	0	4.48279	2.1644
AT1G70990	17.8721	2.87199e-05	0.000635401	10.4293	3.38257
AT1G71030	7.09662	0.00442629	0.0228325	Inf	#VALUE!
AT1G71230	13.2743	0.000166849	0.00247214	0.0260935	-5.26017
AT1G71420	7.02959	0.00470528	0.0240007	13.4509	3.74963
AT1G71840	6.84523	0.00528036	0.0261055	0.0970438	-3.36522
AT1G72050	18.1798	2.87199e-05	0.000635401	0.052685	-4.24646
AT1G72150	31.445	6.15427e-06	0.000183673	4.1284	2.04558
AT1G72180	10.3092	0.000605853	0.00587923	0.100091	-3.32062
AT1G72310	14.8085	7.31674e-05	0.00127533	0.0235364	-5.40896
AT1G72480	5.94711	0.0106455	0.0448387	0.132109	-2.9202
AT1G72490	34.3423	0	0	0.00972962	-6.6834
AT1G72500	10.6969	0.0004814	0.00500711	2.28952	1.19505
AT1G72620	7.09222	0.00447415	0.0230387	18.9693	4.2456
AT1G72800	6.05863	0.00971212	0.0418616	10.1273	3.34018
AT1G72820	6.07827	0.00962459	0.0416914	0.137085	-2.86685
AT1G72850	7.02264	0.00472169	0.0240425	0	#NUM!
AT1G72960	8.47591	0.00178337	0.0127718	10.7257	3.423
AT1G73010	6.72197	0.00581373	0.0277934	2.23131	1.15789
AT1G73050	8.0552	0.00229007	0.0149509	40.1119	5.32596
AT1G73330	6.34013	0.00783985	0.0356056	0	#NUM!
AT1G73340	7.59269	0.0032009	0.0188067	0.113649	-3.13734
AT1G73450	10.3213	0.000590126	0.00573803	3.87129	1.95282
AT1G73500	10.1859	0.000643463	0.00613829	0.08568	-3.5449
AT1G73620	6.0904	0.00954117	0.0414281	0.0310284	-5.01027
AT1G73680	7.25178	0.00408643	0.0221327	11.0978	3.4722
AT1G73790	6.47088	0.00698167	0.0322489	0	#NUM!
AT1G73860	24.6672	6.15427e-06	0.000183673	5.07738	2.34408
AT1G73890	7.31365	0.0039189	0.0215857	31.1372	4.96057
AT1G73940	7.31768	0.00390864	0.0215454	0.100079	-3.32079
AT1G73950	5.78217	0.0121882	0.0499412	0.0671586	-3.89628
AT1G73965	6.27725	0.00816398	0.0365219	0	#NUM!
AT1G74010	8.22956	0.00202407	0.0138642	0	#NUM!
AT1G74140	11.3336	0.000391138	0.00435312	Inf	#VALUE!
AT1G74220	7.21371	0.00415139	0.0221327	36.5308	5.19104
AT1G74250	11.2736	0.000391138	0.00435312	2.09844	1.06932
AT1G74360	7.56084	0.00326997	0.0189729	4.23207	2.08136
AT1G74420	7.21684	0.00415139	0.0221327	7.14102	2.83613
AT1G74500	7.75277	0.00290208	0.0176222	0.13322	-2.90811
AT1G74740	8.13969	0.00218203	0.0146309	3.00033	1.58512
AT1G74830	16.9824	3.41904e-05	0.000682128	3.44294	1.78364
AT1G74940	8.46956	0.00179773	0.0128557	5.10442	2.35175
AT1G74970	7.68023	0.00301833	0.017965	0	#NUM!
AT1G75110	8.52079	0.00173619	0.0125631	0	#NUM!
AT1G75410	10.5422	0.000516275	0.00519615	4.84304	2.27591
AT1G75500	7.21449	0.00415139	0.0221327	2.35643	1.2366
AT1G75550	7.91467	0.00259026	0.0163841	Inf	#VALUE!
AT1G75580	22.5507	6.15427e-06	0.000183673	0	#NUM!
AT1G75620	11.4594	0.00036105	0.004125	12.6175	3.65735
AT1G75630	10.5564	0.000516275	0.00519615	0.115377	-3.11558
AT1G75730	11.787	0.000328228	0.00395062	0.0491185	-4.34759
AT1G75780	14.6139	9.29978e-05	0.00158508	2.0848	1.05991
AT1G76180	20.3741	6.15427e-06	0.000183673	2.70603	1.43618
AT1G76220	5.95399	0.0105751	0.0445934	13.2853	3.73175
AT1G76240	15.1709	5.06018e-05	0.000927318	2.25875	1.17552
AT1G76270	8.62241	0.00162404	0.0121112	2.70908	1.43781
AT1G76290	7.22137	0.00414592	0.0221327	Inf	#VALUE!
AT1G76770	7.25051	0.00408643	0.0221327	Inf	#VALUE!
AT1G76780	16.4384	3.41904e-05	0.000682128	14.2595	3.83385
AT1G76890	7.41897	0.00358247	0.0200498	10.2401	3.35615
AT1G76930	20.0282	1.64114e-05	0.000418118	8.37541	3.06616
AT1G77030	11.7723	0.000328228	0.00395062	2.65641	1.40948
AT1G77080	10.7487	0.000473195	0.00493933	0.075393	-3.72942
AT1G77360	6.22692	0.00845528	0.0375038	7.95495	2.99185
AT1G77390	9.0114	0.00127188	0.0101197	0	#NUM!
AT1G77500	14.3408	9.91521e-05	0.00164213	2.23833	1.16242
AT1G77510	6.77239	0.00564141	0.0271292	0.16518	-2.59788
AT1G77540	5.93265	0.010746	0.0451551	0	#NUM!
AT1G77610	6.90167	0.00507727	0.0253327	0.154927	-2.69034
AT1G77710	8.02311	0.00232631	0.0150464	0.133694	-2.903
AT1G77740	12.339	0.000265317	0.00347982	2.10756	1.07558
AT1G77760	7.41073	0.00359819	0.0200993	2.82789	1.49973
AT1G77800	10.4291	0.0005532	0.00544415	2.40003	1.26305
AT1G77860	8.51331	0.0017567	0.0126552	53.3212	5.73664
AT1G78110	9.25549	0.00107973	0.00898691	6.03667	2.59375
AT1G78200	9.05866	0.00122812	0.0099117	0	#NUM!
AT1G78230	6.61547	0.00626231	0.029428	27.3891	4.77553
AT1G78260	27.0176	6.15427e-06	0.000183673	4.50382	2.17115
AT1G78520	12.5049	0.000229075	0.00311918	0.0274595	-5.18655
AT1G78580	6.33685	0.00787062	0.0356899	6.48905	2.69801
AT1G78750	7.5394	0.00332536	0.0189729	Inf	#VALUE!
AT1G78830	30.0296	6.15427e-06	0.000183673	4.47404	2.16158
AT1G79040	9.47489	0.000959382	0.0082384	0	#NUM!
AT1G79070	6.22473	0.00847443	0.0375545	0	#NUM!
AT1G79120	5.9365	0.0107187	0.045082	18.2435	4.18931
AT1G79250	6.20194	0.00862281	0.0379934	155.789	7.28345
AT1G79270	24.3742	6.15427e-06	0.000183673	4.21328	2.07495
AT1G79410	6.7897	0.00554158	0.0267635	2.69405	1.42977
AT1G79450	7.93165	0.00252325	0.0160156	2.26945	1.18234
AT1G79580	26.1373	6.15427e-06	0.000183673	0.00884771	-6.82048
AT1G79630	7.17867	0.00423619	0.0223243	0.0706536	-3.82309
AT1G79680	12.401	0.00024959	0.00335787	Inf	#VALUE!
AT1G79840	42.3851	0	0	5.04247	2.33413
AT1G79860	17.299	2.87199e-05	0.000635401	13.2537	3.72833
AT1G80090	7.5394	0.00332536	0.0189729	Inf	#VALUE!
AT1G80110	13.8155	0.000131975	0.00207974	0.0484413	-4.36762
AT1G80300	6.73557	0.00578022	0.0276875	0.20152	-2.311
AT1G80370	9.61572	0.000884847	0.00779049	0.0395903	-4.65871
AT1G80540	7.5538	0.00328638	0.0189729	Inf	#VALUE!
AT1G80670	7.22743	0.00414045	0.0221327	0.151609	-2.72157
AT1G80690	7.63785	0.00312432	0.018498	0.039321	-4.66856
AT1G80720	6.01367	0.0100376	0.0428834	0	#NUM!
AT1G80780	7.68144	0.00301833	0.017965	0.116982	-3.09564
AT1G80830	7.09381	0.00445842	0.022982	0.144714	-2.78873
AT1G80880	8.35913	0.00185996	0.0130268	0	#NUM!
AT1G80940	9.96989	0.000741247	0.00691327	0	#NUM!
AT1G80960	5.81271	0.0118258	0.0487018	0	#NUM!
AT2G01008	50.0337	0	0	9.806	3.29366
AT2G01020	116.325	0	0	193.039	7.59275
AT2G01021	166.638	0	0	8581.6	13.067
AT2G01023	9.86713	0.000766548	0.0069975	23.8723	4.57726
AT2G01050	7.5394	0.00332536	0.0189729	Inf	#VALUE!
AT2G01060	9.39885	0.00100588	0.00853743	0.0863825	-3.53312
AT2G01090	9.29744	0.001064	0.0089118	0	#NUM!
AT2G01190	28.1446	6.15427e-06	0.000183673	4.53867	2.18227
AT2G01280	8.39439	0.00183192	0.012886	124.725	6.96261
AT2G01340	7.01299	0.00475656	0.0241696	0.0267636	-5.22358
AT2G01420	17.4433	2.87199e-05	0.000635401	0.0613434	-4.02695
AT2G01430	11.4168	0.000371991	0.00422688	0	#NUM!
AT2G01470	10.2544	0.000620897	0.0059855	0.102045	-3.29272
AT2G01680	13.3032	0.000166849	0.00247214	3.63363	1.86141
AT2G01830	20.4537	6.15427e-06	0.000183673	2.85872	1.51537
AT2G01900	8.57168	0.00171704	0.0125631	5.05324	2.33721
AT2G01910	30.7056	6.15427e-06	0.000183673	3.75483	1.90875
AT2G01950	34.8003	0	0	15.2586	3.93155
AT2G02023	8.02996	0.00232084	0.0150464	Inf	#VALUE!
AT2G02061	11.6588	0.000339168	0.00397755	Inf	#VALUE!
AT2G02080	8.12929	0.0021875	0.0146407	Inf	#VALUE!
AT2G02480	12.8408	0.000190782	0.00268527	2.01595	1.01146
AT2G02490	6.06538	0.00969024	0.0418616	154.363	7.27019
AT2G02640	17.8944	2.87199e-05	0.000635401	506.601	8.9847
AT2G02700	7.20065	0.00420063	0.0222492	36.4733	5.18877
AT2G02760	9.8129	0.000778857	0.00704827	0.113009	-3.14549
AT2G02955	9.90954	0.000752872	0.00694199	3.34265	1.74099
AT2G03020	6.82495	0.00534327	0.0262039	Inf	#VALUE!
AT2G03140	12.4721	0.000229075	0.00311918	3.1241	1.64344
AT2G03505	16.1849	3.41904e-05	0.000682128	0	#NUM!
AT2G03520	9.66557	0.000845186	0.00753199	Inf	#VALUE!
AT2G03720	14.7689	7.31674e-05	0.00127533	9.01499	3.17233
AT2G03830	49.6582	0	0	0.00326344	-8.25939
AT2G03880	5.90538	0.0109607	0.0458102	0	#NUM!
AT2G04025	50.6363	0	0	0.00526995	-7.56799
AT2G04440	7.5538	0.00328638	0.0189729	Inf	#VALUE!
AT2G04880	6.67743	0.00592861	0.0281676	2.16609	1.11509
AT2G05050	6.26324	0.00823304	0.0367521	187.848	7.55342
AT2G05160	9.20677	0.00110777	0.00914737	2.51098	1.32825
AT2G05230	16.3248	3.41904e-05	0.000682128	38.2179	5.25618
AT2G05250	17.2678	2.87199e-05	0.000635401	76.2592	6.25284
AT2G05330	9.32058	0.00105238	0.00884991	0.0583343	-4.09951
AT2G06420	6.80349	0.00547525	0.0265046	Inf	#VALUE!
AT2G06500	8.10061	0.00222579	0.0147686	Inf	#VALUE!
AT2G06530	13.4693	0.000158643	0.00238683	2.32144	1.21502
AT2G06850	17.987	2.87199e-05	0.000635401	2.88376	1.52795
AT2G07280	7.22494	0.00414592	0.0221327	Inf	#VALUE!
AT2G07505	7.83362	0.00276258	0.0170825	Inf	#VALUE!
AT2G07560	12.5763	0.000229075	0.00311918	Inf	#VALUE!
AT2G07599	52.9862	0	0	78.5848	6.29618
AT2G07667	62.2449	0	0	104.304	6.70465
AT2G07669	31.2351	6.15427e-06	0.000183673	71.229	6.15439
AT2G07671	87.8748	0	0	80.0624	6.32305
AT2G07672	11.4903	0.00036105	0.004125	Inf	#VALUE!
AT2G07673	13.6988	0.000131975	0.00207974	Inf	#VALUE!
AT2G07674	22.4275	6.15427e-06	0.000183673	18.0387	4.17302
AT2G07675	69.6823	0	0	Inf	#VALUE!
AT2G07676	30.5852	6.15427e-06	0.000183673	140.941	7.13895
AT2G07678	9.19895	0.00110777	0.00914737	Inf	#VALUE!
AT2G07681	52.7248	0	0	117.384	6.87509
AT2G07687	117.829	0	0	585.226	9.19285
AT2G07689	59.1705	0	0	345.933	8.43435
AT2G07691	7.50856	0.00334177	0.0189729	Inf	#VALUE!
AT2G07692	9.09618	0.00120077	0.00975014	93.1924	6.54214
AT2G07695	113.831	0	0	Inf	#VALUE!
AT2G07696	16.6683	3.41904e-05	0.000682128	4.77405	2.25521
AT2G07698	112.978	0	0	242.723	7.92316
AT2G07701	15.522	5.06018e-05	0.000927318	Inf	#VALUE!
AT2G07702	14.3175	9.91521e-05	0.00164213	Inf	#VALUE!
AT2G07706	49.4368	0	0	21.1313	4.40131
AT2G07707	130.219	0	0	Inf	#VALUE!
AT2G07708	68.4905	0	0	24.0343	4.58702
AT2G07713	8.0734	0.00227776	0.0149509	Inf	#VALUE!
AT2G07714	9.52133	0.000953911	0.00823009	48.7962	5.6087
AT2G07715	91.9676	0	0	93.153	6.54153
AT2G07718	15.0976	5.60722e-05	0.00100613	Inf	#VALUE!
AT2G07719	43.7564	0	0	44.658	5.48085
AT2G07721	6.32296	0.00796089	0.0359321	32.0796	5.00358
AT2G07722	15.6172	5.06018e-05	0.000927318	45.6533	5.51265
AT2G07724	19.1109	1.64114e-05	0.000418118	Inf	#VALUE!
AT2G07725	97.2745	0	0	244.377	7.93297
AT2G07727	97.831	0	0	96.0047	6.58503
AT2G07728	10.1969	0.000643463	0.00613829	26.7893	4.74359
AT2G07732	19.0345	1.64114e-05	0.000418118	Inf	#VALUE!
AT2G07734	102.695	0	0	178.127	7.47676
AT2G07738	51.8171	0	0	Inf	#VALUE!
AT2G07739	9.05589	0.00123632	0.00995595	20.3919	4.34993
AT2G07741	126.047	0	0	Inf	#VALUE!
AT2G07746	7.89584	0.0026477	0.0165941	Inf	#VALUE!
AT2G07749	45.4804	0	0	108.477	6.76125
AT2G07750	13.1363	0.000177106	0.00255676	Inf	#VALUE!
AT2G07751	49.7254	0	0	Inf	#VALUE!
AT2G07756	11.8139	0.000328228	0.00395062	Inf	#VALUE!
AT2G07765	6.80558	0.00545268	0.0265046	44.169	5.46496
AT2G07768	42.6893	0	0	Inf	#VALUE!
AT2G07771	26.0589	6.15427e-06	0.000183673	Inf	#VALUE!
AT2G07772	10.6545	0.000493709	0.00504895	18.3684	4.19915
AT2G07773	15.6782	5.06018e-05	0.000927318	46.2156	5.53031
AT2G07774	8.20548	0.00207125	0.0141344	29.5897	4.88702
AT2G07775	7.35606	0.00377804	0.020928	27.7086	4.79226
AT2G07776	16.109	3.41904e-05	0.000682128	38.5985	5.27047
AT2G07777	50.2845	0	0	Inf	#VALUE!
AT2G07779	29.5936	6.15427e-06	0.000183673	42.9142	5.42338
AT2G07785	63.0389	0	0	72.2405	6.17474
AT2G07787	57.0211	0	0	85.7587	6.42221
AT2G07795	44.659	0	0	86.6595	6.43729
AT2G07798	32.7582	0	0	24.2698	4.60109
AT2G07806	82.7091	0	0	227.391	7.82903
AT2G07815	46.7793	0	0	229.6	7.84298
AT2G07820	7.5053	0.00334724	0.0189729	93.433	6.54586
AT2G07825	14.6183	9.29978e-05	0.00158508	55.5721	5.79629
AT2G07827	42.2591	0	0	135.192	7.07887
AT2G07835	63.4549	0	0	119.611	6.90221
AT2G07981	83.1044	0	0	2495.12	11.2849
AT2G08986	111.305	0	0	798.949	9.64196
AT2G09990	8.60932	0.0016637	0.0123565	0.108194	-3.2083
AT2G12190	11.9208	0.000309765	0.00381956	Inf	#VALUE!
AT2G12550	7.93028	0.00252325	0.0160156	0	#NUM!
AT2G13290	7.84442	0.0027366	0.016972	0	#NUM!
AT2G13540	7.20323	0.00419379	0.0222291	0.138481	-2.85224
AT2G14095	6.02798	0.00994119	0.0426209	0	#NUM!
AT2G14660	5.80344	0.0119372	0.0491142	0	#NUM!
AT2G14750	5.99009	0.0102031	0.0433624	0.11341	-3.14037
AT2G14878	11.5673	0.00036105	0.004125	0.0355305	-4.8148
AT2G14890	46.9428	0	0	8.39604	3.06971
AT2G14910	13.5667	0.000142916	0.00221633	0.0313001	-4.99769
AT2G15080	10.3021	0.000614059	0.00594702	Inf	#VALUE!
AT2G15400	6.77767	0.00560722	0.0269914	0	#NUM!
AT2G15480	13.2942	0.000166849	0.00247214	2.0949	1.06688
AT2G15620	28.4106	6.15427e-06	0.000183673	4.31527	2.10945
AT2G15830	15.7304	5.06018e-05	0.000927318	0	#NUM!
AT2G15880	32.6335	0	0	24.4827	4.61369
AT2G15900	7.1019	0.00442082	0.0228325	2.01791	1.01286
AT2G15910	6.20345	0.00861119	0.0379765	0.0925886	-3.43302
AT2G15960	8.40298	0.00183192	0.012886	17.1786	4.10254
AT2G15980	33.2302	0	0	8.53041	3.09261
AT2G16040	7.54074	0.00332536	0.0189729	Inf	#VALUE!
AT2G16060	7.60466	0.00317765	0.0186927	0.0608947	-4.03754
AT2G16370	12.9063	0.000185312	0.00263619	0.0930205	-3.42631
AT2G16530	15.8573	4.23961e-05	0.000829987	0	#NUM!
AT2G16586	28.5913	6.15427e-06	0.000183673	3.79139	1.92273
AT2G17030	5.93196	0.0107515	0.0451551	5.03113	2.33088
AT2G17040	7.73722	0.00291575	0.0176344	Inf	#VALUE!
AT2G17055	7.5538	0.00328638	0.0189729	Inf	#VALUE!
AT2G17060	9.60658	0.000884847	0.00779049	185.621	7.53621
AT2G17210	8.76391	0.00153515	0.0116201	Inf	#VALUE!
AT2G17280	6.92246	0.00505265	0.0253135	0.123547	-3.01687
AT2G17480	8.29217	0.00195501	0.0135113	0.134455	-2.8948
AT2G17550	17.9554	2.87199e-05	0.000635401	2.55046	1.35076
AT2G17890	14.4209	9.91521e-05	0.00164213	14.3197	3.83993
AT2G17930	18.1343	2.87199e-05	0.000635401	3.0625	1.61471
AT2G18020	10.0577	0.00067355	0.00635484	0.0847437	-3.56075
AT2G18230	19.2789	1.64114e-05	0.000418118	0.0654495	-3.93347
AT2G18400	8.00374	0.00233794	0.015075	0.0952153	-3.39266
AT2G18470	9.27281	0.00106947	0.00891676	Inf	#VALUE!
AT2G18540	7.82222	0.00278583	0.0171369	20.1436	4.33225
AT2G18560	8.52292	0.00173619	0.0125631	Inf	#VALUE!
AT2G18570	12.7731	0.000204458	0.00286948	Inf	#VALUE!
AT2G18600	6.54602	0.00659122	0.0306779	0	#NUM!
AT2G18700	17.1879	2.87199e-05	0.000635401	3.60557	1.85023
AT2G18710	12.3848	0.000259847	0.00345141	0.0453985	-4.46121
AT2G18760	7.59925	0.00317765	0.0186927	2.56416	1.35849
AT2G18850	9.81699	0.000778857	0.00704827	0	#NUM!
AT2G18910	7.87883	0.00267779	0.016678	0.0935328	-3.41838
AT2G18980	19.5473	1.64114e-05	0.000418118	2.46696	1.30274
AT2G19060	7.39863	0.00363922	0.0202743	7.02619	2.81274
AT2G19350	7.2777	0.00402763	0.0220434	0	#NUM!
AT2G19590	10.9222	0.000446526	0.00480854	0.0292191	-5.09695
AT2G19710	19.2671	1.64114e-05	0.000418118	3.26114	1.70537
AT2G19790	26.2058	6.15427e-06	0.000183673	0.00956636	-6.70781
AT2G19930	22.4996	6.15427e-06	0.000183673	0	#NUM!
AT2G19970	10.8882	0.000451997	0.00483895	0	#NUM!
AT2G20490	5.97479	0.0103063	0.0436996	0.0888811	-3.49198
AT2G20670	18.9211	1.64114e-05	0.000418118	3.04864	1.60817
AT2G20720	7.64847	0.00308671	0.0183049	20.3809	4.34914
AT2G20930	8.77699	0.00152968	0.0116201	0.0410369	-4.60693
AT2G21045	10.025	0.000693381	0.0065209	0.105679	-3.24223
AT2G21050	13.3675	0.000166849	0.00247214	0.144752	-2.78834
AT2G21140	7.73722	0.00291575	0.0176344	Inf	#VALUE!
AT2G21195	7.55944	0.00326997	0.0189729	0	#NUM!
AT2G21260	12.6041	0.000229075	0.00311918	Inf	#VALUE!
AT2G21340	7.93192	0.00252325	0.0160156	0.0664704	-3.91114
AT2G21520	22.839	6.15427e-06	0.000183673	3.15619	1.65818
AT2G21590	50.8891	0	0	0	#NUM!
AT2G21610	16.5995	3.41904e-05	0.000682128	0	#NUM!
AT2G21630	6.20475	0.00860572	0.0379753	0.202978	-2.30061
AT2G21770	6.66719	0.00597853	0.0283312	0	#NUM!
AT2G21800	8.7936	0.0014948	0.0114211	0	#NUM!
AT2G21840	9.3024	0.00105853	0.00888634	0.137785	-2.8595
AT2G21850	9.56184	0.000926559	0.00813325	0.118016	-3.08295
AT2G21880	6.49278	0.00686269	0.0317595	2.24214	1.16488
AT2G21990	7.20818	0.00418011	0.0221807	Inf	#VALUE!
AT2G22125	31.8358	6.15427e-06	0.000183673	4.65949	2.22017
AT2G22240	16.8542	3.41904e-05	0.000682128	0.0644837	-3.95492
AT2G22330	62.696	0	0	0	#NUM!
AT2G22370	7.69991	0.00299781	0.0179012	0	#NUM!
AT2G22560	32.7544	0	0	5.23785	2.38898
AT2G22740	7.15262	0.00426901	0.0224004	4.0122	2.00439
AT2G22795	26.2495	6.15427e-06	0.000183673	3.86829	1.9517
AT2G22810	6.82495	0.00534327	0.0262039	Inf	#VALUE!
AT2G22990	7.37293	0.00373701	0.0207479	0	#NUM!
AT2G23000	7.38255	0.0037035	0.0205697	0	#NUM!
AT2G23040	6.57756	0.00644762	0.0301439	0	#NUM!
AT2G23050	20.2998	6.15427e-06	0.000183673	0.0427257	-4.54875
AT2G23260	7.54074	0.00332536	0.0189729	Inf	#VALUE!
AT2G23400	9.18853	0.00113239	0.00933484	0	#NUM!
AT2G23410	47.6527	0	0	0	#NUM!
AT2G23590	7.22137	0.00414592	0.0221327	Inf	#VALUE!
AT2G23770	61.6382	0	0	35.9504	5.16794
AT2G23980	12.4851	0.000229075	0.00311918	2.07641	1.05409
AT2G24090	6.73797	0.00577475	0.0276704	0	#NUM!
AT2G24103	7.50856	0.00334177	0.0189729	Inf	#VALUE!
AT2G24120	5.92674	0.0107802	0.0452238	3.34859	1.74355
AT2G24150	6.09259	0.00953501	0.0414137	0	#NUM!
AT2G24190	12.4248	0.00023523	0.00318519	0	#NUM!
AT2G24300	13.5056	0.000148386	0.00228662	2.13048	1.09118
AT2G24550	13.9771	0.000118982	0.00192478	2.0738	1.05228
AT2G24700	24.8241	6.15427e-06	0.000183673	0	#NUM!
AT2G24820	7.08078	0.00453775	0.0233251	0	#NUM!
AT2G24850	6.87841	0.00514018	0.0255767	0.120978	-3.04718
AT2G24980	68.1027	0	0	17.9787	4.16822
AT2G25050	6.86996	0.00517369	0.025691	9.19732	3.20121
AT2G25130	7.89259	0.00265317	0.0165941	0.0634166	-3.97899
AT2G25210	40.168	0	0	0.00532962	-7.55175
AT2G25430	20.5398	6.15427e-06	0.000183673	2.99845	1.58421
AT2G25450	13.1502	0.000177106	0.00255676	0.0643533	-3.95784
AT2G25605	7.10641	0.00440987	0.0228325	0	#NUM!
AT2G25680	12.6955	0.00022087	0.00307034	Inf	#VALUE!
AT2G25740	14.5425	9.29978e-05	0.00158508	0.0295639	-5.08002
AT2G25810	17.5817	2.87199e-05	0.000635401	2.14441	1.10058
AT2G25880	7.14476	0.00427516	0.0224166	0	#NUM!
AT2G26250	6.08602	0.00955484	0.0414506	15.575	3.96116
AT2G26290	8.17563	0.00211365	0.0142903	5.18035	2.37305
AT2G26340	6.71841	0.00583288	0.0278758	0	#NUM!
AT2G26355	8.76587	0.00153515	0.0116201	0	#NUM!
AT2G26380	7.65332	0.00305935	0.0181575	3.04744	1.6076
AT2G26420	11.6871	0.000339168	0.00397755	5.50262	2.46012
AT2G26530	19.0499	1.64114e-05	0.000418118	2.54729	1.34896
AT2G26570	31.2208	6.15427e-06	0.000183673	5.5963	2.48447
AT2G26590	7.06254	0.00462049	0.0236921	0.161792	-2.62779
AT2G26810	11.1944	0.000408233	0.00452273	0	#NUM!
AT2G26890	13.3895	0.000158643	0.00238683	2.10141	1.07136
AT2G27040	8.5089	0.0017567	0.0126552	0.153528	-2.70342
AT2G27310	25.4342	6.15427e-06	0.000183673	4.16073	2.05684
AT2G27340	7.17245	0.00423619	0.0223243	0	#NUM!
AT2G27610	5.83719	0.0116042	0.0480102	32.9869	5.04382
AT2G27650	6.06538	0.00969024	0.0418616	154.582	7.27223
AT2G27660	20.9345	6.15427e-06	0.000183673	3.02775	1.59824
AT2G27690	11.9649	0.000299508	0.00371817	8.36162	3.06378
AT2G28010	8.10396	0.00222579	0.0147686	Inf	#VALUE!
AT2G28120	11.0008	0.000426012	0.00461481	Inf	#VALUE!
AT2G28130	14.2561	9.91521e-05	0.00164213	0.0603976	-4.04936
AT2G28160	15.8571	4.23961e-05	0.000829987	3.3503	1.74429
AT2G28250	39.9738	0	0	0	#NUM!
AT2G28400	21.2549	6.15427e-06	0.000183673	4.94752	2.30671
AT2G28490	10.8234	0.000462254	0.004895	Inf	#VALUE!
AT2G28550	13.4537	0.000158643	0.00238683	2.33889	1.22583
AT2G28630	7.51708	0.0033363	0.0189729	Inf	#VALUE!
AT2G28710	8.54559	0.00172251	0.0125631	145.305	7.18294
AT2G28790	29.9771	6.15427e-06	0.000183673	0.0194802	-5.68184
AT2G28830	11.478	0.00036105	0.004125	0	#NUM!
AT2G28860	6.39361	0.0074029	0.0338736	5.87767	2.55525
AT2G28900	38.4693	0	0	0.0125909	-6.31148
AT2G28950	25.5086	6.15427e-06	0.000183673	0.00972398	-6.68424
AT2G29440	16.8156	3.41904e-05	0.000682128	2.48225	1.31165
AT2G29550	6.22694	0.00845528	0.0375038	0.148943	-2.74717
AT2G29580	13.6857	0.000131975	0.00207974	0	#NUM!
AT2G29620	22.1164	6.15427e-06	0.000183673	4.37749	2.1301
AT2G29780	7.35081	0.00378351	0.0209504	9.48781	3.24608
AT2G29940	9.07432	0.00121171	0.00980631	Inf	#VALUE!
AT2G30000	5.87951	0.0112144	0.0466705	0	#NUM!
AT2G30010	7.41765	0.00358247	0.0200498	0	#NUM!
AT2G30060	12.7197	0.00022087	0.00307034	2.19097	1.13157
AT2G30130	7.45413	0.00349768	0.0196731	0.118941	-3.07169
AT2G30220	15.2402	5.06018e-05	0.000927318	0	#NUM!
AT2G30230	13.0877	0.000177106	0.00255676	10.6394	3.41134
AT2G30250	7.50741	0.00334724	0.0189729	3.8842	1.95762
AT2G30340	10.4143	0.0005532	0.00544415	2.11747	1.08234
AT2G30395	7.91879	0.00257932	0.0163432	11.0132	3.46117
AT2G30400	7.70259	0.00299234	0.0179012	8.12562	3.02248
AT2G30470	12.147	0.000273523	0.0035057	2.51016	1.32778
AT2G30700	6.12359	0.00927243	0.0404414	0.109723	-3.18806
AT2G30860	42.3161	0	0	0.00653986	-7.25652
AT2G31020	25.5673	6.15427e-06	0.000183673	3.93655	1.97693
AT2G31070	11.03	0.000419174	0.00456781	Inf	#VALUE!
AT2G31085	6.64725	0.00612486	0.0289683	7.74516	2.95329
AT2G31150	7.21341	0.00415139	0.0221327	0	#NUM!
AT2G31190	7.34947	0.00379376	0.0209992	0.0396038	-4.65822
AT2G31200	11.1424	0.000419174	0.00456781	0	#NUM!
AT2G31220	7.31365	0.0039189	0.0215857	31.1814	4.96261
AT2G31250	5.9637	0.0104882	0.0443423	0	#NUM!
AT2G31410	8.15729	0.00217109	0.0146309	2.29774	1.20021
AT2G31440	5.88878	0.0111324	0.0464214	0.0530683	-4.23601
AT2G31470	6.80349	0.00547525	0.0265046	Inf	#VALUE!
AT2G31550	11.4903	0.00036105	0.004125	Inf	#VALUE!
AT2G31650	26.5637	6.15427e-06	0.000183673	10.1735	3.34675
AT2G31750	7.87451	0.00267779	0.016678	2.98709	1.57874
AT2G31870	6.29663	0.0080785	0.0363396	0	#NUM!
AT2G31900	30.3283	6.15427e-06	0.000183673	7.38749	2.88509
AT2G32030	7.75276	0.00290208	0.0176222	0	#NUM!
AT2G32060	10.0799	0.00067355	0.00635484	0.0929705	-3.42708
AT2G32070	17.8885	2.87199e-05	0.000635401	0.0742386	-3.75169
AT2G32240	32.7791	0	0	4.77704	2.25612
AT2G32280	6.23064	0.00843613	0.0374529	0.0530825	-4.23562
AT2G32300	13.2752	0.000166849	0.00247214	0.0375657	-4.73444
AT2G32360	7.54074	0.00332536	0.0189729	Inf	#VALUE!
AT2G32510	8.69946	0.00155088	0.0116847	17.3617	4.11784
AT2G32560	22.5822	6.15427e-06	0.000183673	0.0164484	-5.92591
AT2G32610	28.8958	6.15427e-06	0.000183673	0.020873	-5.58222
AT2G32620	21.9496	6.15427e-06	0.000183673	0.0298744	-5.06494
AT2G32640	5.9878	0.0102195	0.0434069	0	#NUM!
AT2G32680	9.27701	0.00106947	0.00891676	Inf	#VALUE!
AT2G32690	10.4206	0.0005532	0.00544415	Inf	#VALUE!
AT2G32830	8.43764	0.00181961	0.0128737	Inf	#VALUE!
AT2G33220	17.0407	3.41904e-05	0.000682128	0.0665675	-3.90904
AT2G33370	8.67113	0.00157549	0.0118275	0.116489	-3.10173
AT2G33420	7.25051	0.00408643	0.0221327	Inf	#VALUE!
AT2G33435	12.6439	0.00022087	0.00307034	2.85159	1.51176
AT2G33470	12.4639	0.00023523	0.00318519	0.0839553	-3.57424
AT2G33540	7.13995	0.00429431	0.0224687	2.17767	1.12278
AT2G33570	10.8254	0.000462254	0.004895	2.79779	1.48429
AT2G33793	6.37282	0.00753487	0.0343699	0	#NUM!
AT2G34020	27.8235	6.15427e-06	0.000183673	0.0138054	-6.17863
AT2G34150	9.40449	0.000997675	0.00847763	0.115131	-3.11865
AT2G34180	14.1892	0.000104623	0.00172297	3.65461	1.86972
AT2G34210	7.50856	0.00334177	0.0189729	Inf	#VALUE!
AT2G34220	8.52292	0.00173619	0.0125631	Inf	#VALUE!
AT2G34340	6.54763	0.00658028	0.0306465	0.0691862	-3.85337
AT2G34500	8.25135	0.00200219	0.0137659	5.22528	2.38551
AT2G34810	40.485	0	0	41.8371	5.38671
AT2G34910	30.7181	6.15427e-06	0.000183673	9.63635	3.26849
AT2G34940	9.12567	0.00117957	0.00958866	2.36192	1.23996
AT2G35380	7.09662	0.00442629	0.0228325	Inf	#VALUE!
AT2G35430	7.12175	0.00435107	0.0227331	0	#NUM!
AT2G35750	91.3078	0	0	358.942	8.48761
AT2G35770	13.0308	0.000177106	0.00255676	0.0310753	-5.00809
AT2G35880	20.196	6.15427e-06	0.000183673	2.89845	1.53528
AT2G35910	12.5444	0.000229075	0.00311918	10.9354	3.45093
AT2G35950	6.29851	0.00806756	0.0363015	0	#NUM!
AT2G36020	8.22824	0.00202407	0.0138642	145.082	7.18073
AT2G36120	6.98981	0.00482768	0.0244122	42.078	5.39499
AT2G36325	7.22137	0.00414592	0.0221327	Inf	#VALUE!
AT2G36380	14.8099	7.31674e-05	0.00127533	2.07479	1.05296
AT2G36410	27.8371	6.15427e-06	0.000183673	4.46584	2.15893
AT2G36570	9.84164	0.000772702	0.00703611	63.8138	5.9958
AT2G36690	14.3008	9.91521e-05	0.00164213	40.394	5.33607
AT2G36890	9.8123	0.000778857	0.00704827	3.57059	1.83616
AT2G36950	9.06126	0.00122812	0.0099117	0.160308	-2.64108
AT2G37025	5.78878	0.0121164	0.0497306	0	#NUM!
AT2G37100	7.56216	0.0032645	0.0189729	0	#NUM!
AT2G37130	24.2662	6.15427e-06	0.000183673	3.49566	1.80557
AT2G37170	13.7197	0.000131975	0.00207974	0.0687484	-3.86253
AT2G37190	12.9484	0.000185312	0.00263619	2.01365	1.00981
AT2G37330	5.78432	0.0121547	0.0498458	0.0774468	-3.69065
AT2G37585	8.75367	0.00153515	0.0116201	0	#NUM!
AT2G37630	6.21282	0.00853734	0.037719	36.0361	5.17137
AT2G37670	8.88572	0.00141958	0.0110838	2.08266	1.05843
AT2G37700	15.7804	4.23961e-05	0.000829987	0.0716231	-3.80343
AT2G37790	17.5826	2.87199e-05	0.000635401	0.0213466	-5.54985
AT2G37800	10.4728	0.000535421	0.00534471	9.21819	3.20448
AT2G37980	16.6476	3.41904e-05	0.000682128	2.76951	1.46963
AT2G38140	8.4746	0.00178337	0.0127718	0	#NUM!
AT2G38170	10.7112	0.000473195	0.00493933	5.98607	2.58161
AT2G38370	10.2746	0.000620897	0.0059855	0.159348	-2.64975
AT2G38500	5.99197	0.0101771	0.0432771	3.66535	1.87395
AT2G38510	7.91467	0.00259026	0.0163841	Inf	#VALUE!
AT2G38570	7.03849	0.00468408	0.0239176	0	#NUM!
AT2G38590	8.04778	0.00229007	0.0149509	Inf	#VALUE!
AT2G38860	12.4488	0.00023523	0.00318519	0.0813938	-3.61894
AT2G38940	22.0655	6.15427e-06	0.000183673	3.11651	1.63993
AT2G38970	9.50861	0.000953911	0.00823009	0.0573194	-4.12483
AT2G39010	14.3274	9.91521e-05	0.00164213	4.02018	2.00726
AT2G39110	18.1693	2.87199e-05	0.000635401	3.53326	1.821
AT2G39320	8.5197	0.00173619	0.0125631	Inf	#VALUE!
AT2G39350	14.2865	9.91521e-05	0.00164213	0.0534428	-4.22586
AT2G39410	6.52164	0.0067102	0.0311227	3.2736	1.71088
AT2G39480	13.4737	0.000158643	0.00238683	2.37324	1.24686
AT2G39530	23.152	6.15427e-06	0.000183673	3.02018	1.59464
AT2G39690	8.70878	0.00155088	0.0116847	9.84414	3.29926
AT2G39700	34.5673	0	0	0.0144931	-6.10849
AT2G39910	6.96593	0.00488854	0.0246517	0	#NUM!
AT2G39930	8.29797	0.00194885	0.0134816	0.131216	-2.92999
AT2G39990	10.7893	0.000467724	0.00492795	0.10094	-3.30843
AT2G40000	38.6008	0	0	6.50755	2.70211
AT2G40205	6.20195	0.00862281	0.0379934	0.0830205	-3.59039
AT2G40370	7.09662	0.00442629	0.0228325	Inf	#VALUE!
AT2G40570	10.4206	0.0005532	0.00544415	Inf	#VALUE!
AT2G40610	7.94322	0.0025171	0.0160156	55.4334	5.79268
AT2G40840	8.09417	0.00224015	0.0148504	0.121435	-3.04174
AT2G40970	7.85036	0.00272566	0.0169113	2.67847	1.42141
AT2G41130	13.4553	0.000158643	0.00238683	22.7919	4.51045
AT2G41220	15.3505	5.06018e-05	0.000927318	2.16787	1.11628
AT2G41290	15.2475	5.06018e-05	0.000927318	0.0578545	-4.11143
AT2G41440	13.7009	0.000131975	0.00207974	0	#NUM!
AT2G41600	7.21625	0.00415139	0.0221327	0.0666675	-3.90687
AT2G41650	7.13679	0.00430799	0.0225322	0.11605	-3.10718
AT2G41800	18.172	2.87199e-05	0.000635401	0.0464141	-4.42929
AT2G41810	41.1017	0	0	10.145	3.3427
AT2G41960	20.6314	6.15427e-06	0.000183673	2.739	1.45365
AT2G41970	26.2487	6.15427e-06	0.000183673	3.34751	1.74309
AT2G42270	20.3156	6.15427e-06	0.000183673	4.19902	2.07005
AT2G42430	7.88944	0.00265864	0.0165941	8.42906	3.07537
AT2G42500	7.16788	0.00425875	0.0224004	0.125285	-2.99672
AT2G42560	21.6557	6.15427e-06	0.000183673	34.1108	5.09216
AT2G42620	8.57577	0.00171704	0.0125631	3.60461	1.84984
AT2G42740	15.9328	4.23961e-05	0.000829987	0.0375944	-4.73334
AT2G42810	7.73994	0.00290892	0.0176222	0.116242	-3.10479
AT2G42880	12.853	0.000190782	0.00268527	2.09409	1.06633
AT2G42900	8.8504	0.0014401	0.0111488	19.1859	4.26197
AT2G42910	11.9143	0.000309765	0.00381956	0.0825505	-3.59858
AT2G43010	12.1311	0.000273523	0.0035057	Inf	#VALUE!
AT2G43090	13.4423	0.000158643	0.00238683	0.0797631	-3.64813
AT2G43100	6.37693	0.00751368	0.0343161	0.0985967	-3.34232
AT2G43150	59.8157	0	0	12.607	3.65615
AT2G43190	6.77297	0.00562568	0.0270714	0	#NUM!
AT2G43230	7.20818	0.00418011	0.0221807	Inf	#VALUE!
AT2G43480	13.0968	0.000177106	0.00255676	0.0448574	-4.47851
AT2G43535	16.8582	3.41904e-05	0.000682128	0.0143066	-6.12718
AT2G43540	5.91352	0.0108883	0.0456116	0	#NUM!
AT2G43610	21.4304	6.15427e-06	0.000183673	0.0327871	-4.93073
AT2G43680	10.5514	0.000516275	0.00519615	2.73458	1.45132
AT2G43890	12.805	0.000190782	0.00268527	3.20372	1.67975
AT2G43900	34.6889	0	0	8.19355	3.03449
AT2G43945	9.92954	0.000752872	0.00694199	0	#NUM!
AT2G44050	6.81813	0.00537883	0.0263253	0.120153	-3.05706
AT2G44110	21.8756	6.15427e-06	0.000183673	6.06553	2.60063
AT2G44370	6.99295	0.00481742	0.0243687	10.3192	3.36725
AT2G44380	16.0367	3.41904e-05	0.000682128	11.0026	3.45977
AT2G44540	9.07432	0.00121171	0.00980631	Inf	#VALUE!
AT2G45050	10.4108	0.0005532	0.00544415	0.0865252	-3.53074
AT2G45190	11.9564	0.000299508	0.00371817	Inf	#VALUE!
AT2G45210	6.2715	0.00818039	0.0365841	0	#NUM!
AT2G45220	5.86786	0.0113321	0.0470795	3.88119	1.9565
AT2G45310	7.29641	0.00399002	0.0219278	0	#NUM!
AT2G45340	28.1129	6.15427e-06	0.000183673	0.0206795	-5.59566
AT2G45380	5.81417	0.0118203	0.048693	0.162095	-2.62509
AT2G45470	20.5057	6.15427e-06	0.000183673	2.98171	1.57614
AT2G45540	25.3322	6.15427e-06	0.000183673	3.70291	1.88866
AT2G45570	9.01729	0.00127188	0.0101197	Inf	#VALUE!
AT2G45660	8.1307	0.0021875	0.0146407	0	#NUM!
AT2G45830	8.31856	0.00193039	0.0133855	0.108561	-3.20342
AT2G46080	11.8567	0.000328228	0.00395062	0.0588059	-4.08789
AT2G46290	10.3737	0.000558671	0.00547587	0.0481972	-4.37491
AT2G46480	12.6878	0.00022087	0.00307034	Inf	#VALUE!
AT2G46620	12.8044	0.000190782	0.00268527	2.98596	1.57819
AT2G46650	30.5032	6.15427e-06	0.000183673	0	#NUM!
AT2G46710	12.2985	0.000265317	0.00347982	3.91978	1.97077
AT2G46850	47.4575	0	0	0.00490955	-7.67019
AT2G46870	7.5538	0.00328638	0.0189729	Inf	#VALUE!
AT2G46960	8.5197	0.00173619	0.0125631	Inf	#VALUE!
AT2G46990	15.4048	5.06018e-05	0.000927318	0.0527762	-4.24397
AT2G47000	22.7728	6.15427e-06	0.000183673	3.07798	1.62199
AT2G47130	12.5155	0.000229075	0.00311918	3.15916	1.65954
AT2G47140	18.992	1.64114e-05	0.000418118	3.88169	1.95668
AT2G47270	11.3133	0.000391138	0.00435312	2.08756	1.06182
AT2G47320	11.2699	0.000391138	0.00435312	2.10681	1.07506
AT2G47360	19.3464	1.64114e-05	0.000418118	2.61804	1.38849
AT2G47450	8.4333	0.00181961	0.0128737	Inf	#VALUE!
AT2G47550	22.5091	6.15427e-06	0.000183673	3.74717	1.9058
AT2G47750	13.8524	0.000131975	0.00207974	185.599	7.53604
AT2G47860	8.95935	0.00130812	0.010335	0.0952561	-3.39204
AT2G47990	12.6481	0.00022087	0.00307034	4.7858	2.25876
AT2G48020	8.61874	0.00162951	0.0121396	4.14699	2.05207
AT2G48060	12.2409	0.000273523	0.0035057	2.25461	1.17288
AT2G48070	7.59113	0.00322552	0.0189286	0	#NUM!
AT2G48080	13.9414	0.000125137	0.00201764	3.58806	1.8432
AT3G01060	9.50969	0.000953911	0.00823009	0	#NUM!
AT3G01070	7.32861	0.00385531	0.0212996	0	#NUM!
AT3G01120	6.00918	0.0100643	0.0429472	0.149906	-2.73787
AT3G01190	23.1712	6.15427e-06	0.000183673	2.51736	1.33191
AT3G01220	17.7056	2.87199e-05	0.000635401	2.45462	1.2955
AT3G01290	22.2145	6.15427e-06	0.000183673	3.80272	1.92703
AT3G01310	20.6069	6.15427e-06	0.000183673	0.0473767	-4.39968
AT3G01313	17.0439	3.41904e-05	0.000682128	460.023	8.84556
AT3G01670	6.80349	0.00547525	0.0265046	Inf	#VALUE!
AT3G01690	7.67979	0.00301833	0.017965	0.124942	-3.00067
AT3G01740	9.74806	0.000785011	0.00705593	0.0330332	-4.91994
AT3G01810	15.9442	4.23961e-05	0.000829987	0.0818018	-3.61172
AT3G01840	31.1487	6.15427e-06	0.000183673	0.0264931	-5.23824
AT3G01860	17.9178	2.87199e-05	0.000635401	0	#NUM!
AT3G01880	7.20818	0.00418011	0.0221807	Inf	#VALUE!
AT3G01980	17.5064	2.87199e-05	0.000635401	0	#NUM!
AT3G02010	5.79233	0.012087	0.0496377	6.92062	2.7909
AT3G02110	11.8609	0.000328228	0.00395062	0.045187	-4.46795
AT3G02120	15.6155	5.06018e-05	0.000927318	0	#NUM!
AT3G02125	7.88914	0.00265864	0.0165941	Inf	#VALUE!
AT3G02140	15.0185	5.60722e-05	0.00100613	3.0542	1.6108
AT3G02170	18.9835	1.64114e-05	0.000418118	2.89324	1.53269
AT3G02190	8.33534	0.00189688	0.0132474	0.104134	-3.26349
AT3G02210	48.5718	0	0	0	#NUM!
AT3G02260	27.1119	6.15427e-06	0.000183673	3.77934	1.91813
AT3G02420	16.9997	3.41904e-05	0.000682128	0.0744536	-3.74751
AT3G02690	7.25625	0.00408643	0.0221327	0.0408339	-4.61409
AT3G02940	7.20818	0.00418011	0.0221807	Inf	#VALUE!
AT3G02990	10.2021	0.000637992	0.00611002	0.108465	-3.2047
AT3G03160	6.08601	0.00955484	0.0414506	0.160181	-2.64223
AT3G03280	13.6825	0.000131975	0.00207974	4.5904	2.19862
AT3G03500	29.8899	6.15427e-06	0.000183673	0.023625	-5.40354
AT3G03530	6.42076	0.00721759	0.0331189	0	#NUM!
AT3G03640	19.2517	1.64114e-05	0.000418118	3.49096	1.80362
AT3G03660	19.6866	1.64114e-05	0.000418118	0.0336086	-4.89503
AT3G03900	9.96475	0.000741247	0.00691327	0.12527	-2.99689
AT3G04000	7.73722	0.00291575	0.0176344	Inf	#VALUE!
AT3G04050	9.55404	0.00093203	0.00814704	101	6.65821
AT3G04110	7.5394	0.00332536	0.0189729	Inf	#VALUE!
AT3G04160	7.43849	0.00356059	0.0200038	6.16718	2.62461
AT3G04320	24.1851	6.15427e-06	0.000183673	0.0483456	-4.37047
AT3G04330	42.1356	0	0	0	#NUM!
AT3G04400	8.87634	0.0014401	0.0111488	0.114897	-3.12159
AT3G04420	8.85661	0.0014401	0.0111488	151.199	7.2403
AT3G04520	8.82865	0.00145172	0.0111796	0	#NUM!
AT3G04640	9.60211	0.000884847	0.00779049	0.114805	-3.12275
AT3G04910	15.4321	5.06018e-05	0.000927318	2.30789	1.20657
AT3G04960	8.20433	0.00207741	0.0141434	Inf	#VALUE!
AT3G05150	7.58006	0.00323646	0.0189699	2.2813	1.18986
AT3G05165	17.8561	2.87199e-05	0.000635401	3.20855	1.68192
AT3G05190	7.29211	0.00399822	0.0219564	0.0677845	-3.8829
AT3G05270	29.6992	6.15427e-06	0.000183673	5.58331	2.48112
AT3G05330	8.0831	0.00226682	0.0149509	0.10536	-3.2466
AT3G05440	10.8184	0.000462254	0.004895	Inf	#VALUE!
AT3G05500	11.2936	0.000391138	0.00435312	0.112909	-3.14677
AT3G05620	12.7123	0.00022087	0.00307034	Inf	#VALUE!
AT3G05670	23.5625	6.15427e-06	0.000183673	3.58307	1.8412
AT3G05880	7.42552	0.00357153	0.0200115	0.0838307	-3.57638
AT3G05936	6.47856	0.00692423	0.0320139	10.6977	3.41922
AT3G05980	11.3106	0.000391138	0.00435312	4.09676	2.03448
AT3G06070	10.6282	0.000493709	0.00504895	3.78941	1.92197
AT3G06110	9.2049	0.00110777	0.00914737	0	#NUM!
AT3G06150	21.1456	6.15427e-06	0.000183673	3.53618	1.82219
AT3G06330	11.6761	0.000339168	0.00397755	0	#NUM!
AT3G06390	8.52292	0.00173619	0.0125631	Inf	#VALUE!
AT3G06460	41.7086	0	0	0.0110289	-6.50257
AT3G06640	9.86454	0.000766548	0.0069975	Inf	#VALUE!
AT3G06778	19.8313	1.64114e-05	0.000418118	0	#NUM!
AT3G06850	7.39875	0.00363922	0.0202743	0.0483094	-4.37155
AT3G07010	12.876	0.000190782	0.00268527	2.02818	1.02019
AT3G07020	6.64354	0.0061358	0.0289826	0.148724	-2.74929
AT3G07070	22.484	6.15427e-06	0.000183673	9.44874	3.24012
AT3G07195	6.37401	0.0075294	0.0343557	5.07171	2.34247
AT3G07410	20.4785	6.15427e-06	0.000183673	0.0320836	-4.96202
AT3G07430	7.33957	0.00383753	0.0212174	0.0870193	-3.52252
AT3G07540	7.27193	0.00404882	0.0221327	5.24563	2.39112
AT3G07568	9.05608	0.00123632	0.00995595	0.172411	-2.53607
AT3G07780	17.3513	2.87199e-05	0.000635401	2.9056	1.53884
AT3G07830	8.04778	0.00229007	0.0149509	Inf	#VALUE!
AT3G08530	14.4866	9.91521e-05	0.00164213	2.0549	1.03907
AT3G08610	13.3918	0.000158643	0.00238683	0.0824187	-3.60088
AT3G08730	17.5262	2.87199e-05	0.000635401	2.66322	1.41317
AT3G09020	9.89868	0.000761078	0.0069975	14.1695	3.82472
AT3G09035	11.7296	0.000333698	0.00397755	0.0503429	-4.31207
AT3G09290	6.82495	0.00534327	0.0262039	Inf	#VALUE!
AT3G09500	8.07794	0.00226682	0.0149509	0.123716	-3.0149
AT3G09600	8.60897	0.0016637	0.0123565	0	#NUM!
AT3G09620	8.85639	0.0014401	0.0111488	Inf	#VALUE!
AT3G09790	6.87151	0.00517369	0.025691	19.4301	4.28022
AT3G09800	7.10371	0.00440987	0.0228325	0	#NUM!
AT3G09860	5.93609	0.0107187	0.045082	0.0920834	-3.44092
AT3G09880	9.71007	0.000804841	0.00722529	3.75328	1.90815
AT3G09980	12.8637	0.000190782	0.00268527	2.35862	1.23794
AT3G10090	7.02779	0.00470528	0.0240007	0.188671	-2.40606
AT3G10230	6.03463	0.00988512	0.0424303	0.0504453	-4.30914
AT3G10280	7.51708	0.0033363	0.0189729	Inf	#VALUE!
AT3G10290	6.80349	0.00547525	0.0265046	Inf	#VALUE!
AT3G10340	12.3775	0.000259847	0.00345141	6.35682	2.66831
AT3G10680	8.02996	0.00232084	0.0150464	Inf	#VALUE!
AT3G10710	37.9626	0	0	24.1626	4.5947
AT3G10720	22.1783	6.15427e-06	0.000183673	3.06955	1.61803
AT3G10740	24.7254	6.15427e-06	0.000183673	0.0303172	-5.04372
AT3G10780	8.85062	0.0014401	0.0111488	0	#NUM!
AT3G10880	6.00593	0.0100814	0.0429575	0	#NUM!
AT3G10940	25.8534	6.15427e-06	0.000183673	0.0239843	-5.38176
AT3G10960	23.4036	6.15427e-06	0.000183673	9.17044	3.19699
AT3G11010	7.70216	0.00299781	0.0179012	16.6575	4.0581
AT3G11030	14.3016	9.91521e-05	0.00164213	2.18848	1.12993
AT3G11090	6.5609	0.00650711	0.0303638	6.29291	2.65373
AT3G11250	18.6545	1.64114e-05	0.000418118	0.0795264	-3.65242
AT3G11260	48.7632	0	0	0	#NUM!
AT3G11340	13.3712	0.000166849	0.00247214	2.14502	1.10099
AT3G11350	7.09662	0.00442629	0.0228325	Inf	#VALUE!
AT3G11510	12.5959	0.000229075	0.00311918	0.0881675	-3.50361
AT3G11590	15.0903	5.60722e-05	0.00100613	2.18932	1.13048
AT3G11600	8.51214	0.0017567	0.0126552	0	#NUM!
AT3G11700	15.1752	5.06018e-05	0.000927318	2.1862	1.12842
AT3G11820	19.7351	1.64114e-05	0.000418118	3.18954	1.67335
AT3G11945	8.36492	0.00185449	0.013001	0.073223	-3.77156
AT3G11950	9.4018	0.000997675	0.00847763	2.61887	1.38895
AT3G11964	17.922	2.87199e-05	0.000635401	2.48292	1.31204
AT3G12000	10.4206	0.0005532	0.00544415	Inf	#VALUE!
AT3G12120	6.22634	0.00846143	0.0375197	0.117376	-3.09079
AT3G12460	7.71158	0.0029814	0.0178943	Inf	#VALUE!
AT3G12490	11.6312	0.000339168	0.00397755	0.0935707	-3.4178
AT3G12540	20.2813	6.15427e-06	0.000183673	28.3575	4.82566
AT3G12580	12.0945	0.000278993	0.00356643	0.0989065	-3.33779
AT3G12700	7.94071	0.0025171	0.0160156	3.45015	1.78666
AT3G12710	15.6312	5.06018e-05	0.000927318	2.41363	1.27121
AT3G12770	7.03455	0.00468408	0.0239176	9.20507	3.20243
AT3G12955	7.19585	0.00421294	0.0222982	0	#NUM!
AT3G12965	9.82222	0.000778857	0.00704827	0.0662527	-3.91588
AT3G13030	6.6004	0.00632385	0.0296791	0.0299955	-5.05911
AT3G13040	8.06892	0.00228323	0.0149509	0.079031	-3.66144
AT3G13080	13.2511	0.000177106	0.00255676	0.0980452	-3.35041
AT3G13090	20.7239	6.15427e-06	0.000183673	11.304	3.49876
AT3G13100	14.2943	9.91521e-05	0.00164213	3.95552	1.98387
AT3G13140	7.88908	0.00265864	0.0165941	118.887	6.89344
AT3G13150	6.38492	0.00746991	0.0341482	7.35793	2.8793
AT3G13180	7.63157	0.00313662	0.0185483	0	#NUM!
AT3G13200	12.896	0.000185312	0.00263619	2.10648	1.07483
AT3G13220	14.6909	8.75274e-05	0.00152019	Inf	#VALUE!
AT3G13310	15.361	5.06018e-05	0.000927318	2.3338	1.22268
AT3G13510	26.8099	6.15427e-06	0.000183673	0.033296	-4.90851
AT3G13600	15.1529	5.60722e-05	0.00100613	2.32362	1.21637
AT3G13650	10.8613	0.000462254	0.004895	2.73055	1.44919
AT3G13740	8.02216	0.00232631	0.0150464	0	#NUM!
AT3G13782	13.3105	0.000166849	0.00247214	5.36429	2.42339
AT3G13790	27.2613	6.15427e-06	0.000183673	3.88756	1.95886
AT3G13810	6.34563	0.00781865	0.0355424	7.23059	2.85411
AT3G13830	7.71158	0.0029814	0.0178943	Inf	#VALUE!
AT3G13882	10.7798	0.000467724	0.00492795	0.0855265	-3.54748
AT3G13900	5.96228	0.0104944	0.0443555	4.11921	2.04237
AT3G14030	5.88608	0.0111741	0.0465556	0	#NUM!
AT3G14067	19.5767	1.64114e-05	0.000418118	2.80656	1.4888
AT3G14100	9.29778	0.001064	0.0089118	0.0998363	-3.32429
AT3G14140	10.7503	0.000473195	0.00493933	121.152	6.92067
AT3G14270	32.4765	0	0	5.14844	2.36414
AT3G14310	20.6081	6.15427e-06	0.000183673	2.45911	1.29814
AT3G14362	47.4992	0	0	0	#NUM!
AT3G14415	8.02996	0.00232084	0.0150464	Inf	#VALUE!
AT3G14470	15.6242	5.06018e-05	0.000927318	15.5324	3.95721
AT3G14530	21.0517	6.15427e-06	0.000183673	0.0320634	-4.96293
AT3G14540	16.4102	3.41904e-05	0.000682128	0.036803	-4.76403
AT3G14550	9.3279	0.00105238	0.00884991	0.103366	-3.27417
AT3G14640	8.76075	0.00153515	0.0116201	88.2815	6.46404
AT3G14660	23.7481	6.15427e-06	0.000183673	7.60029	2.92605
AT3G14700	8.52292	0.00173619	0.0125631	Inf	#VALUE!
AT3G14730	7.96175	0.00244666	0.0156724	11.0371	3.46429
AT3G14735	8.56372	0.00171704	0.0125631	Inf	#VALUE!
AT3G14760	7.88914	0.00265864	0.0165941	Inf	#VALUE!
AT3G14810	7.62588	0.00314483	0.0185743	21.7975	4.44609
AT3G14840	21.3004	6.15427e-06	0.000183673	2.94534	1.55843
AT3G14850	35.5662	0	0	14.9871	3.90565
AT3G14920	10.2706	0.000620897	0.0059855	2.53666	1.34293
AT3G15090	14.4431	9.91521e-05	0.00164213	0.0801193	-3.64171
AT3G15115	15.2546	5.06018e-05	0.000927318	2.62414	1.39184
AT3G15120	10.9328	0.000446526	0.00480854	2.34156	1.22747
AT3G15140	7.55209	0.00329732	0.0189729	0	#NUM!
AT3G15240	14.6407	9.29978e-05	0.00158508	0.0882841	-3.5017
AT3G15352	5.98848	0.0102086	0.043373	0	#NUM!
AT3G15470	28.0241	6.15427e-06	0.000183673	4.93244	2.3023
AT3G15580	12.1612	0.000273523	0.0035057	0.0281456	-5.15095
AT3G15700	17.7356	2.87199e-05	0.000635401	50.0895	5.64644
AT3G15750	5.98118	0.0102687	0.0435781	0	#NUM!
AT3G15890	18.7737	1.64114e-05	0.000418118	37.567	5.2314
AT3G15960	8.02996	0.00232084	0.0150464	Inf	#VALUE!
AT3G16100	8.18612	0.00209929	0.0142195	0	#NUM!
AT3G16150	15.6788	5.06018e-05	0.000927318	0.0377655	-4.72679
AT3G16190	7.51343	0.00334177	0.0189729	0	#NUM!
AT3G16250	7.51708	0.0033363	0.0189729	Inf	#VALUE!
AT3G16310	6.0504	0.00977913	0.0420618	0.112119	-3.1569
AT3G16340	17.17	2.87199e-05	0.000635401	3.2474	1.69928
AT3G16440	41.0861	0	0	0.0137893	-6.18031
AT3G16450	6.93201	0.00501983	0.0251922	0.0580832	-4.10574
AT3G16510	5.90455	0.0109607	0.0458102	2.37615	1.24862
AT3G16590	9.94273	0.000752872	0.00694199	Inf	#VALUE!
AT3G16750	8.35677	0.00186543	0.0130464	0	#NUM!
AT3G17090	35.961	0	0	11.8019	3.56095
AT3G17100	61.832	0	0	858.256	9.74526
AT3G17320	8.20433	0.00207741	0.0141434	Inf	#VALUE!
AT3G17350	6.61253	0.00626231	0.029428	0.0292316	-5.09633
AT3G17420	21.2282	6.15427e-06	0.000183673	2.83198	1.50181
AT3G17700	7.51881	0.0033363	0.0189729	93.4503	6.54613
AT3G17790	10.4847	0.000529267	0.00531593	10.9964	3.45895
AT3G17900	13.4485	0.000158643	0.00238683	2.09652	1.068
AT3G18030	8.02913	0.00232084	0.0150464	0	#NUM!
AT3G18140	10.8441	0.000462254	0.004895	0.0366347	-4.77065
AT3G18170	12.0266	0.000285832	0.00360345	5.96792	2.57723
AT3G18200	39.9389	0	0	6.88429	2.78331
AT3G18230	14.0335	0.000118982	0.00192478	0.0647816	-3.94827
AT3G18290	14.051	0.000110777	0.00180401	2.06644	1.04715
AT3G18340	7.72729	0.00292943	0.0176879	Inf	#VALUE!
AT3G18430	16.4952	3.41904e-05	0.000682128	0.0519626	-4.26638
AT3G18460	8.79456	0.00148933	0.0113972	Inf	#VALUE!
AT3G18490	11.5665	0.00036105	0.004125	0.0941719	-3.40856
AT3G18560	9.80278	0.000778857	0.00704827	2.65899	1.41088
AT3G18660	6.97549	0.0048776	0.0246305	10.7899	3.43161
AT3G18710	35.0205	0	0	6.76168	2.75738
AT3G18740	12.8163	0.000190782	0.00268527	0.0971168	-3.36413
AT3G18900	14.4081	9.91521e-05	0.00164213	0	#NUM!
AT3G18940	6.33176	0.0079096	0.0357779	0.138936	-2.84751
AT3G19020	14.8494	7.31674e-05	0.00127533	6.47081	2.69395
AT3G19030	8.55288	0.00172251	0.0125631	0	#NUM!
AT3G19040	9.86454	0.000766548	0.0069975	Inf	#VALUE!
AT3G19320	45.0459	0	0	20.0263	4.32382
AT3G19360	10.6483	0.000493709	0.00504895	0	#NUM!
AT3G19370	27.2406	6.15427e-06	0.000183673	10.9656	3.45492
[truncated: 1,573 more rows]

## Sheet: tcx2 root tissue
gname	tt	pval	fdr	FC tcx2/WT	log2(FC)	In TCX2 GRN?
[truncated: 572 more rows]
