# Supplementary material for: Stem-cell-ubiquitous genes spatiotemporally coordinate division through regulation of stem-cell-specific gene networks
Source: Nat Commun. 2019 Dec 6;10:5574. doi: 10.1038/s41467-019-13132-2 (PMC6897965; doi:10.1038/s41467-019-13132-2)
Supplement: Supplementary file 8 — Supplementary Data 6 [file 41467_2019_13132_MOESM8_ESM.xlsx]

## Sheet: Total
4D to 4D 8H
Parameter	Rep 1	Rep 2	Rep 3	Rep 4	Rep 5	Rep 6	Rep 7	Rep 8	Rep 9	Rep 10	Average	SD	SE	p-value
d14	3	1.7771	1.37753	3	1.54696	1.60335	1.45824	1.04647	2.75267	1.24621	1.88085	0.744999	0.235589	0.0061
d12	1.86068	1.30061	1.50956	1.39508	1.48732	1.71189	2.12336	1.93616	1.63139	2.90853	1.78646	0.469687	0.148528	0.0061
s2	1.25717	1.40447	1.66419	1.04329	1.39299	1.3476	1.57342	1.51027	1.34914	1.44429	1.39868	0.172246	0.054469	0.0061
s10	1.4945	1.4022	1.38207	1.29213	1.31941	1.3384	1.3472	1.55817	1.34922	1.35986	1.38432	0.0821352	0.0259734	0.0046
s5	1.26354	1.21718	1.30934	1.26419	1.60716	1.35278	1.24252	1.42922	1.24962	1.39571	1.33313	0.118986	0.0376266	0.0061
s12	1.35205	1.30219	1.45881	1.18458	1.19725	1.25213	1.23299	1.33861	1.26137	1.30414	1.28841	0.0818204	0.0258739	0.008
d15	0.434924	2.02164	1.15433	0.642524	0.767412	1.17118	0.769678	2.01132	0.689435	0.135519	0.979796	0.624818	0.197585	0.0441
K2D	0.416511	0.36109	0.921659	0.353979	1.01006	1.5675	1.93378	0.813153	0.596041	0.901351	0.887512	0.521488	0.164909	0.0353
K4D	0.376456	0.452979	2.00006	1.03479	1.00901	1.4207	0.684043	0.155478	1.30195	0.339823	0.877529	0.582761	0.184285	0.0353
d13	0.962039	0.23556	0.758749	0.846627	0.314188	1.27598	0.67119	1.82268	1.27924	0.129278	0.829553	0.531723	0.168146	0.0441
k1	0.412844	0.808546	0.665433	0.214888	0.458927	0.899813	1.45654	0.47528	0.877031	1.13034	0.739964	0.373008	0.117956	0.0441
d10	1.14736	0.336834	0.453804	1.67859	0.525401	0.543164	0.264134	0.500026	0.427643	0.407371	0.628433	0.44019	0.1392	0.0441
k3	0.880172	0.573884	0.742486	1.27824	0.291044	0.364176	0.776894	0.612348	0.135756	0.174599	0.58296	0.355212	0.112328	0.0675
k4	0.813677	1.41904	0.496464	0.690406	0.231906	0.382245	0.474001	0.0516156	0.2924	0.296706	0.514846	0.387151	0.122428	0.1732
d16	0.328461	0.292047	0.392727	0.487224	0.743395	0.322816	0.496475	1.33881	0.377023	0.312897	0.509188	0.321088	0.101537	0.0441
d5	0.328023	0.581392	0.240708	0.390126	0.357714	0.510913	0.424585	0.450921	1.17377	0.273663	0.473181	0.267076	0.0844569	0.0548
k2	0.523801	0.107562	0.428082	0.169516	0.159472	0.506917	1.67536	0.0637103	0.450526	0.239904	0.432485	0.469195	0.148372	0.2799
bXL	0.136024	0.314655	0.381051	0.10997	1.1672	0.310898	0.973894	0.369705	0.355917	0.0788088	0.419812	0.363536	0.11496	0.2799
d2	0.48527	0.288516	0.248468	0.354368	1.18735	0.367224	0.253246	0.261486	0.293718	0.204743	0.394439	0.289746	0.0916256	0.0548
bLX	0.0554304	0.0642833	0.707814	0.520665	0.429604	0.183811	0.180777	0.271992	0.115699	0.0786135	0.260869	0.221947	0.0701858	0.7845
n4	0.0605318	0.0617627	0.0518012	0.117119	1.22338	0.132037	0.181429	0.00938485	0.113937	0.0252664	0.197665	0.364218	0.115176	Control
aXQ	0.155557	0.0771352	0.080001	0.137639	0.311477	0.121131	0.221176	0.120715	0.171427	0.149536	0.154579	0.0695016	0.0219784
n2	0.0712916	0.121027	0.295288	0.0369079	0.235887	0.043317	0.117853	0.0419077	0.237548	0.0724451	0.127347	0.0948426	0.0299919
aCEQ	0.217518	0.136588	0.0811645	0.0844246	0.118472	0.119454	0.0891965	0.0874829	0.102977	0.195232	0.123251	0.0476231	0.0150597
aCLQ	0.0682611	0.181742	0.0923631	0.130279	0.110606	0.157371	0.100878	0.173837	0.107862	0.0919246	0.121512	0.0380351	0.0120278
K3D	0.000850686	0.266847	0.00342716	0.000665909	0.00168864	0.0232077	0.00032045	0.000935716	0.910998	0.000101556	0.120904	0.289732	0.0916213
aQX	0.0374393	0.0609821	0.18066	0.100487	0.0663938	0.0649258	0.0989011	0.122434	0.0818359	0.0820928	0.0896152	0.0399704	0.0126398
aQCE	0.0614488	0.0770568	0.0658642	0.0554919	0.0308072	0.0431808	0.0392901	0.0490117	0.0929472	0.167161	0.0682259	0.0393344	0.0124386
aQCL	0.0425401	0.053716	0.0677179	0.036716	0.0714885	0.0580252	0.107662	0.0475533	0.0919044	0.064361	0.0641685	0.0220396	0.00696953
n1	1.7057e-05	0.000145977	0.000333495	0.00284701	0.54648	0.000154266	0.000431721	0.00394141	0.00509128	0.00415761	0.05636	0.172222	0.0544614
n3	0.00103159	0.00165717	3.9943e-05	0.00046128	0.307366	0.00189665	4.23845e-05	0.0017748	9.0529e-05	4.01927e-06	0.0314364	0.0969547	0.0306598
K1D	4.75672e-06	0.000134273	0.000483795	0.023648	0.000152778	3.9507e-05	0.000362752	0.0711195	0.000543561	0.00427797	0.0100767	0.0226589	0.00716537
4D 8H to 4D 16H
Parameter	Rep 1	Rep 2	Rep 3	Rep 4	Rep 5	Rep 6	Rep 7	Rep 8	Rep 9	Rep 10	Average	SD	SE	p-value
d14	2.14673	2.96272	1.45876	2.31724	3.51332	3.35808	2.56685	2.24247	2.14673	2.95487	2.56678	0.630477	0.199374	0.0075
K14D	1.56229	0.347703	3.16184	1.8713	1.19651	2.37924	4.30354	2.68599	1.56229	2.40869	2.14794	1.10525	0.349511	0.0075
k9	3.08324	3.26232	2.83928	1.44604	0.723981	1.33426	0.149735	4.33876	3.08324	0.540337	2.08012	1.41353	0.446999	0.0075
K13D	0.391555	2.87958	1.84499	4.73656	3.07183	0.316093	0.327178	1.78781	0.391555	2.18962	1.79368	1.48693	0.470208	0.0075
d12	1.07381	1.70948	1.48812	1.68688	1.71405	2.36374	1.17087	1.24826	1.07381	1.61584	1.51449	0.396809	0.125482	0.0075
k3	0.200016	1.40004	0.408731	1.60391	1.6614	2.96613	2.1124	0.283347	0.200016	0.780017	1.1616	0.942554	0.298062	0.0075
d20	1.0662	1.0011	2	1.0767	1.8646	1.93847	0.13745	0.334629	1.0662	1.06577	1.15511	0.631871	0.199815	0.0075
d13	2	1.36032	1.423	1.68601	0.265429	1.32984	0.30884	0.267539	2	0.700311	1.13413	0.695372	0.219896	0.0075
K16D	2.94519	1.09497	0.104164	0.5056	0.0415419	0.595529	0.0891844	0.170626	2.94519	2.01206	1.05041	1.16533	0.368511	0.0165
K4D	0.220255	1.69752	0.211876	1.05708	1.3575	1.31732	2	0.137974	0.220255	1.99766	1.02174	0.766604	0.242421	0.0075
d9	1	1	1	1	1	1	1	1	1	1	1	8.43693e-12	2.66799e-12	0.0075
d18	1	1	1	1	1	1	1	1	1	1	1	1.82353e-12	5.76651e-13	0.0075
d1	1	1	1	1	1	1	1	1	1	1	1	9.40176e-13	2.9731e-13	0.0075
d4	1	1	1	1	1	1	1	1	1	1	1	1.11685e-13	3.53179e-14	0.0075
d15	0.0669424	1.07578	0.176861	1.35554	2.00016	1.1221	0.723152	2.03644	0.0669424	1.31999	0.99439	0.731745	0.231398	0.0212
n8	0.362001	0.266212	4.30863	1.64056	0.0435335	0.464025	0.551258	0.430542	0.362001	0.408943	0.883771	1.27593	0.403483	0.0128
K2D	0.0694685	1.1347	2.0001	1.34366	0.181751	1.75091	0.186061	0.0454745	0.0694685	1.4006	0.81822	0.782111	0.247325	0.0342
d16	0.182677	0.0622513	1.68608	0.533905	1.44536	3.22754	0.0562571	0.449819	0.182677	0.133239	0.795981	1.03237	0.326463	0.0212
n5	1.10453	0.0414736	0.0471018	0.0217312	0.00646126	0.0815228	1	0.0316929	1.10453	3.135	0.657404	0.997692	0.315498	0.3269
d6	0.00415792	0.00170041	1.00001	1.00011	1.00151	0.445589	1	0.969634	0.00415792	0.0160484	0.544291	0.492133	0.155626	0.7386
K24D	0.0276765	0.582224	0.0153643	1	0.717827	0.963895	0.0120401	0.233999	0.0276765	1	0.45807	0.439917	0.139114	0.1206
K26D	0.217051	0.122971	0.0127131	0.021785	0.869973	1.50589	0.707995	0.361126	0.217051	0.33402	0.437058	0.467569	0.147858	0.043
n7	0.0193872	0.102671	1.51464	1.13997	0.534582	0.335061	0.174374	0.267459	0.0193872	0.238824	0.434635	0.502537	0.158916	0.0536
d10	0.194058	0.48121	1.06139	0.12944	0.122502	0.728731	0.0372645	0.210845	0.194058	1.05611	0.421561	0.391624	0.123842	0.0128
k1	0.0648886	0.681	0.397446	1.46365	0.364924	0.326164	0.468354	0.129594	0.0648886	0.217976	0.417889	0.414907	0.131205	0.0212
k14	0.0467796	0.119972	0.0220231	0.198505	1.67402	0.896462	1.04525	0.015222	0.0467796	0.0545473	0.411957	0.583413	0.184492	0.145
k4	0.058938	0.557668	0.0559074	0.416103	0.392811	0.763718	0.312694	0.121485	0.058938	0.987365	0.372563	0.321657	0.101717	0.0342
k13	0.000770516	1	0.0302366	0.120647	0.132592	0.357763	0.00337726	2	0.000770516	0.00653953	0.36527	0.652081	0.206206	0.993
n4	0.0510031	0.180173	0.0499413	0.2935	0.234325	0.843927	0.41927	0.970139	0.0510031	0.296136	0.338942	0.324767	0.1027	0.0342
d19	0.000709006	0.128889	0.0579718	0.0140822	0.336167	1	0.0220031	1.80649	0.000709006	0.0153089	0.338233	0.601228	0.190125	0.9381
k11	0.376913	0.240613	0.556494	0.392742	0.12973	0.0239045	0.112824	0.122783	0.376913	0.741047	0.307396	0.224941	0.0711325	0.0212
k8	0.0577125	0.494529	0.935539	0.190132	0.00338799	0.252342	0.0442227	0.877307	0.0577125	0.0583445	0.297123	0.35253	0.11148	0.2052
aCEQ	0.0471777	0.199503	0.491052	0.104491	0.118076	0.613449	0.0777657	0.630198	0.0471777	0.410656	0.273955	0.237555	0.0751213	0.043
d3	0.00126185	0.197864	0.0116695	1.00001	0.0395297	1	0.215801	0.086509	0.00126185	1.77536e-05	0.255392	0.400371	0.126608	0.9929
n9	0.00115888	0.00120196	0.188506	0.587879	8.08014e-05	0.0910445	0.859053	0.770192	0.00115888	0.0160246	0.25163	0.347639	0.109933	1
k2	0.0174571	0.434289	0.0945311	0.258856	0.0720258	0.700602	0.24766	0.158525	0.0174571	0.310619	0.231202	0.213332	0.0674615	0.0816
d5	0.25674	0.0306027	0.842562	0.13134	0.125617	0.018543	0.0253255	0.490025	0.25674	0.0930895	0.227058	0.260326	0.0823224	0.0664
k5	0.0637309	0.155325	0.0428328	0.134714	0.421738	0.58609	0.115621	0.506498	0.0637309	0.0433436	0.213362	0.208206	0.0658405	0.0536
bXL	0.0230548	0.2109	0.390217	0.210065	0.471872	0.221655	0.197022	0.0374951	0.0230548	0.34504	0.213038	0.156048	0.0493467	0.0536
aQX	0.0824595	0.123218	0.196818	0.227058	0.0853981	0.0413586	0.0148076	0.957833	0.0824595	0.286436	0.209785	0.276424	0.0874128	0.0664
n16	0.00593965	0.0690944	0.00913252	0.0784694	1	0.174747	0.223948	0.487708	0.00593965	0.00421078	0.205919	0.317215	0.100312	0.9386
k10	0.00227516	0.000562125	0.0678383	0.0466558	0.922958	0.93441	0.0387908	0.0301037	0.00227516	0.000450191	0.204632	0.382308	0.120896	1
aQCL	0.0589896	0.0186942	0.681427	0.132125	0.236202	0.388644	0.0125004	0.164429	0.0589896	0.0519053	0.180391	0.21093	0.066702	0.1731
k12	0.438433	0.0826909	0.189622	0.0353351	0.206917	0.163596	0.0693556	0.0177334	0.438433	0.0850532	0.172717	0.15352	0.0485473	0.0816
bLX	0.0156118	0.388267	0.0520926	0.116631	0.0992448	0.313513	0.066045	0.0331342	0.0156118	0.384771	0.148492	0.15228	0.0481553	0.145
K8D	0.000405952	0.0765617	0.0429991	0.0128773	1.00004	0.0561843	0.0388984	0.101582	0.000405952	3.30952e-05	0.132999	0.306606	0.0969573	1
k6	0.0824595	0.00163636	8.42972e-07	3.34594e-06	4.95357e-07	2.57057e-05	4.46352e-06	1.09608	1.05852e-05	4.44391e-08	0.118022	0.344624	0.10898	0.9015
n2	0.00871018	0.117184	0.0423886	0.32512	0.05775	0.13869	0.0221704	0.00708952	0.00871018	0.447266	0.117508	0.15146	0.0478959	0.4873
aCLQ	0.0523784	0.0197023	0.186525	0.0734352	0.101184	0.0643512	0.0016628	0.0818103	0.0523784	0.0200221	0.0653449	0.052531	0.0166118	0.6753
d2	1.2166e-06	0.0597533	0.148381	0.125055	0.0511141	0.0546459	0.00299288	0.137992	0.027457	0.0154999	0.0622893	0.0558474	0.0176605	0.9211
s19	0.0187302	0.0948834	0.227083	0.107736	0.0592565	0.0282074	0.00672286	0.0323675	0.0187302	0.0206983	0.0614416	0.0674586	0.0213323	0.6753
aQCE	0.0243697	0.0184434	0.110467	0.024126	0.230276	0.0154332	0.0116558	0.116462	0.0243697	0.0281047	0.0603708	0.0711969	0.0225144	0.611
s21	0.0311549	0.0471796	0.0758294	0.132666	0.134704	0.0297499	0.00990517	0.0559479	0.0311549	0.0246559	0.0572948	0.0441677	0.0139671	0.3762
aXQ	0.024497	0.016033	0.0210803	0.100741	0.00729131	0.00789968	0.0109787	0.0872955	0.024497	0.0455829	0.0345896	0.0333672	0.0105516	0.9831
n10	0.00366987	0.000279595	3.39822e-05	0.00200491	0.248331	2.56647e-05	4.09415e-06	0.00499849	0.00366987	4.53155e-07	0.0263018	0.078036	0.0246771	0.854
n15	3.45423e-08	1.43505e-08	1.90039e-08	2.63459e-10	5.30691e-08	7.6411e-05	0.00090736	0.250381	3.45423e-08	1.67457e-07	0.0251365	0.0791435	0.0250274	0.145
k7	0.027457	0.00761538	0.00677832	0.00863591	0.000880667	0.090321	0.0815557	0.0206229	0.00128163	4.13644e-07	0.0245149	0.0335982	0.0106247	Control
K22D	0.0125036	0.00423187	0.000893615	0.00221327	0.110692	5.27541e-05	0.0141011	0.00069751	0.0125036	0.00575979	0.0163649	0.0335713	0.0106162
K17D	2.94742e-06	0.000727337	0.018121	0.0012322	0.00363051	1.04374e-05	0.00198386	1.76531e-05	2.94742e-06	0.0032836	0.00290125	0.0055191	0.00174529
K3D	0.000233761	0.00553264	4.33439e-05	0.000136601	0.00300963	0.00020623	4.20985e-05	0.0178289	0.000233761	8.73281e-05	0.00273543	0.00560648	0.00177293
K15D	0.000154937	9.89315e-05	1.27273e-05	0.0242275	0.00215297	3.85997e-06	3.47377e-05	0.000131039	0.000154937	7.27833e-05	0.00270444	0.00759056	0.00240035
n1	2.19118e-06	1.99143e-05	1.7477e-06	0.00809133	6.37793e-05	0.00120595	1.54882e-05	0.000239175	2.19118e-06	4.17255e-05	0.000968349	0.00253005	0.000800073
n11	1.81892e-05	2.88348e-05	0.0086054	2.93123e-05	4.66831e-05	1.08426e-05	0.00041172	8.74446e-05	1.81892e-05	9.40683e-05	0.000935069	0.00269774	0.000853099
K10D	5.03516e-05	0.000236623	6.93962e-06	0.00805578	0.000150068	1.79189e-05	1.05127e-06	3.4121e-05	5.03516e-05	8.72039e-06	0.000861192	0.00252904	0.000799751
K1D	7.08123e-05	0.000279903	2.96793e-05	0.00154004	2.02107e-06	0.00020354	0.00157455	0.000832024	7.08123e-05	0.000103893	0.000470727	0.000620825	0.000196322
K7D	1.05852e-05	0.000935828	1.12186e-06	3.74622e-07	1.19719e-06	2.17e-06	2.55954e-06	0.00368957	1.2166e-06	6.01688e-07	0.000464523	0.00117052	0.00037015
n6	4.20211e-06	0.000274695	4.02435e-07	1.31308e-05	9.5265e-07	3.07498e-06	4.00015e-05	0.00365629	4.20211e-06	1.6649e-06	0.000399862	0.00114731	0.000362811
n13	0.000118265	2.694e-06	2.93067e-06	0.000268955	0.000138527	0.00140267	4.7773e-05	5.72912e-06	0.000118265	8.60689e-05	0.000219188	0.000423778	0.00013401
n3	3.07903e-05	0.00055549	5.7036e-06	8.32545e-05	6.55497e-05	0.000832948	0.000108611	1.74987e-05	3.07903e-05	4.74756e-05	0.000177811	0.000281606	8.90516e-05
K9D	0.000226505	9.25312e-05	3.92869e-06	7.72373e-05	2.5999e-05	0.00010908	1.99839e-05	0.00074005	0.000226505	1.20374e-05	0.000153386	0.000221779	7.01326e-05
K19D	0.000153971	7.65199e-06	4.86129e-06	0.000211964	0.00013193	0.000518804	2.18867e-05	1.32621e-05	0.000153971	3.49979e-05	0.00012533	0.000157689	4.98656e-05
n12	0.000376076	9.42924e-10	8.6548e-09	1.19268e-07	2.64316e-09	1.37094e-10	9.76102e-10	9.58902e-07	0.000376076	1.87772e-09	7.53245e-05	0.00015851	5.01253e-05
K23D	1.27055e-05	0.000505812	2.17018e-05	2.22313e-06	6.43238e-05	9.8353e-07	1.39351e-06	1.9398e-06	1.27055e-05	7.40108e-07	6.24528e-05	0.00015698	4.96415e-05
K18D	8.12237e-05	1.20904e-10	1.94748e-09	1.14449e-07	1.60804e-09	1.81322e-10	2.93454e-10	1.37997e-06	8.12237e-05	1.33427e-08	1.63959e-05	3.41699e-05	1.08055e-05
K11D	4.29154e-08	1.05986e-08	1.0805e-07	1.56794e-05	1.80358e-10	8.3076e-09	3.73649e-09	5.24593e-09	4.29154e-08	4.53547e-09	1.59059e-06	4.95042e-06	1.56546e-06
K25D	2.31127e-08	2.04168e-09	1.13848e-09	2.45338e-08	7.80575e-06	7.53231e-07	3.61662e-07	1.8405e-06	2.31127e-08	3.95073e-07	1.12302e-06	2.41664e-06	7.64209e-07
K12D	3.38981e-10	1.69535e-10	3.5202e-12	1.71785e-08	3.136e-06	3.25433e-11	2.95969e-10	9.92006e-10	3.38981e-10	4.86654e-10	3.15584e-07	9.91008e-07	3.13384e-07
K5D	9.81541e-09	1.43716e-09	5.72142e-08	3.72033e-09	2.55043e-09	4.23282e-09	2.38347e-09	7.63418e-07	9.81541e-09	1.31614e-06	2.17072e-07	4.53055e-07	1.43269e-07
K21D	5.93722e-10	1.48127e-07	2.59038e-11	3.10569e-11	7.9173e-07	5.51864e-09	1.59311e-11	4.48904e-10	5.93722e-10	1.5905e-08	9.6299e-08	2.48625e-07	7.8622e-08
K20D	7.48108e-10	5.07487e-10	1.4416e-10	2.66781e-07	2.6847e-07	1.05894e-08	7.20876e-11	2.92851e-09	7.48108e-10	1.13932e-09	5.52128e-08	1.11996e-07	3.54161e-08
n14	1.69735e-09	2.52037e-10	1.6908e-10	2.75918e-07	1.05576e-08	3.50263e-09	2.28196e-09	2.69409e-10	1.69735e-09	7.45013e-10	2.97091e-08	8.6564e-08	2.73739e-08
K6D	1.47073e-11	1.91123e-11	2.39386e-11	1.48596e-08	1.37441e-09	7.61978e-11	1.07241e-11	3.08581e-10	1.47073e-11	2.86571e-11	1.67307e-09	4.65247e-09	1.47124e-09
4D 16H to 5D
Parameter	Rep 1	Rep 2	Rep 3	Rep 4	Rep 5	Rep 6	Rep 7	Rep 8	Rep 9	Rep 10	Average	SD	SE	p-value
d6	1.45982	3.84886	3.70773	3.7335	2.9981	2.18406	2.49692	1.90653	2.95973	4.2887	2.95839	0.936379	0.296109	0.0057
d3	1.07657	2.07231	3.21952	3.25214	2.60075	2.32838	4.31488	2.21368	1.53871	3.30032	2.59173	0.953841	0.301631	0.0057
K7D	0.841917	1.40082	2.16204	0.756977	3.19879	2.47324	1.51994	2.3949	3.12757	1.7555	1.96317	0.858722	0.271552	0.0057
K15D	3.00001	1.08637	1.37533	0.510949	1.80058	1.96462	2.05824	2.15914	0.649625	1.10842	1.57133	0.76687	0.242505	0.4654
d18	2	2	1.00318	1.08555	1.49182	1.33593	1.07675	2	1.69967	1.13831	1.48312	0.413999	0.130918	0.0057
s29	1.20759	1.50808	1.23524	2	1.29896	1.52094	1.0826	1.23059	1.16846	1.38576	1.36382	0.264754	0.0837226	0.0057
s31	1.2455	0.433686	1.72601	1.1215	1.24335	1.63575	0.835783	1.49337	1.49019	0.954019	1.21791	0.397791	0.125792	0.0057
k7	2.16388	1.02452	2.06279	0.636075	1.35306	0.767541	0.8307	0.909723	0.774173	0.989663	1.15121	0.543153	0.17176	0.0057
k6	0.203237	0.655129	1.65274	0.875276	1.88485	1.02743	1.61456	0.490135	0.562652	1.05078	1.00168	0.558825	0.176716	0.0057
k10	1.09109	0.34026	0.738219	4.27162	1.31531	0.337912	0.789188	0.370615	0.293184	0.442523	0.998992	1.20205	0.380121	0.0057
d10	0.170653	1.76467	1.10645	0.799244	1.20058	0.674645	0.766164	1.19678	1.04182	1.07793	0.979894	0.417326	0.13197	0.0127
d15	0.49352	1.35016	0.86106	0.502017	1.15932	1.2819	0.606749	0.863111	0.776536	1.12368	0.901805	0.315079	0.0996366	0.0057
d16	0.241359	1.14306	1.27967	1.05663	0.32757	1.16733	0.995108	1.0944	0.634968	0.63925	0.857935	0.369397	0.116813	0.0057
k9	0.13822	0.306478	2.59935	0.614732	0.887008	0.500431	0.748719	0.767337	0.444836	1.28662	0.829373	0.699907	0.22133	0.0209
d11	1	0.947135	0.301669	1	1	1	1	1	0.0335297	1	0.828233	0.354258	0.112026	0.0508
d13	1.00383	0.354919	0.955862	0.375409	0.638344	1.26737	1.92	0.472383	0.68656	0.556041	0.823072	0.485064	0.153391	0.0057
d7	0.782755	0.434228	1.00168	1.00032	1.00578	0.313128	0.562819	1.00082	0.209542	0.376648	0.668773	0.324299	0.102552	0.0057
K32D	1.03472	1.00211	0.813659	0.106706	0.244317	1.00079	0.849256	0.0943779	0.291214	1.0004	0.643755	0.40567	0.128284	0.0797
d17	0.0364249	0.0206943	0.115149	1	1	1	0.584353	0.305916	0.990299	0.746516	0.579935	0.424892	0.134363	0.4737
K33D	0.00634426	0.222355	0.446274	0.0142535	0.527133	0.304407	0.13596	0.941748	1	0.798862	0.439734	0.369576	0.11687	0.533
K35D	0.00465754	0.0202818	0.0495021	0.11314	0.255237	0.588573	1	0.263229	1	0.88102	0.417564	0.412194	0.130347	0.9557
n18	0.0266765	0.629218	0.317417	0.0827587	0.256845	0.0310676	0.80193	0.737922	1.01945	0.0633159	0.39666	0.369486	0.116842	0.9765
n19	0.0106728	1	1	0.00909985	0.933182	0.0655617	0.167932	0.0808754	0.0143061	0.452641	0.373427	0.437249	0.13827	1
k17	0.0233533	0.0232274	1	0.0660832	0.115287	0.644592	0.871869	0.339098	0.0973398	0.457098	0.363795	0.365807	0.115678	0.9986
aCEQ	0.0380774	0.0584011	0.261594	0.39935	1.06373	0.210087	0.415124	0.327295	0.38865	0.394375	0.355668	0.284695	0.0900284	0.1685
d5	0.0804071	0.176459	0.5837	0.734109	0.195431	0.526974	0.262761	0.382568	0.228629	0.379898	0.355094	0.206613	0.0653368	0.0797
k12	0.228513	0.282225	0.343631	0.139295	1.2063	0.396433	0.280495	0.12505	0.0104869	0.355475	0.33679	0.327988	0.103719	0.3176
aQCL	0.1775	0.146742	0.177357	0.249424	0.376747	0.227992	0.116126	0.395064	0.560507	0.708573	0.313603	0.19521	0.0617307	0.1685
K29D	0.0167413	0.126816	0.181735	0.0921555	0.652352	0.336124	0.535472	0.713052	0.0484212	0.340699	0.304357	0.254665	0.0805321	0.9255
aQX	0.157816	0.181322	0.440523	0.297292	0.350459	0.149571	0.206591	0.230119	0.371179	0.369821	0.27547	0.103689	0.0327893	0.0525
n6	0.0587822	0.296481	0.228724	0.148176	0.388235	0.206063	0.151487	0.134154	0.21156	0.593906	0.241757	0.15376	0.0486233	0.3176
n10	0.0660868	0.149139	0.591678	0.245556	0.300758	0.196643	0.246886	0.198028	0.158434	0.136124	0.228933	0.143685	0.0454373	0.4737
n20	0.00433312	0.00194049	0.00145711	0.0835932	0.0489662	0.853412	0.14333	0.101654	0.000262601	1	0.223895	0.37525	0.118664	0.9999
K27D	0.0402397	0.54898	0.0206558	0.273668	0.023374	0.00330607	0.289876	0.0387942	0.703914	0.0764228	0.201923	0.249002	0.0787412	1
aCLQ	0.0894602	0.049372	0.628069	0.0821255	0.0533552	0.170687	0.152859	0.150969	0.324045	0.272563	0.197351	0.176263	0.0557393	1
K15D	0.0359356	0.242149	0.109063	0.0216853	0.0445535	0.0351124	1.00072	0.206998	0.0687093	0.0729533	0.183788	0.296658	0.0938116	0.4654
K16D	0.045449	0.0418892	0.0105636	0.00212291	0.197287	0.278912	0.0965406	0.637886	0.00125024	0.319897	0.16318	0.203559	0.0643712	1
aXQ	0.0372237	0.684215	0.0699663	0.0976773	0.107367	0.0261787	0.170587	0.0228661	0.183637	0.21105	0.161077	0.19568	0.0618793	1
d2	0.0232047	0.0720712	0.308843	0.166247	0.0766893	0.196568	0.145451	0.0285862	0.0582268	0.247642	0.132353	0.0970637	0.0306942	1
bLX	0.105978	0.37976	0.0637372	0.109506	0.0853275	0.0649715	0.0534046	0.0723323	0.0721813	0.273277	0.128047	0.109045	0.0344831	1
bXL	0.0882607	0.130588	0.207485	0.0995264	0.043128	0.0732071	0.113329	0.086255	0.222784	0.182688	0.124725	0.060319	0.0190745	1
aQCE	0.00351962	0.0901446	0.140803	0.15078	0.195081	0.198222	0.0529739	0.178117	0.0346238	0.0951143	0.113938	0.0691263	0.0218596	Control
K34D	0.0432913	0.018476	0.00327362	0.184096	0.00545907	0.0055908	0.040361	0.0971088	0.00011132	0.0218928	0.0419661	0.0578364	0.0182895
n4	0.00327453	0.000393011	0.000876424	0.0262891	0.00432244	0.00137281	0.0565101	0.118845	0.000521712	0.0267433	0.0239149	0.0380602	0.0120357
n17	0.00317158	0.0248194	0.0503286	0.00979491	0.018854	0.00625764	0.0686554	0.0331175	0.00773577	0.0051674	0.0227902	0.0219912	0.00695424
K30D	0.000508349	0.0414772	0.000560806	0.00152569	0.00844574	0.00014285	0.000129992	0.0003839	5.3937e-05	3.52725e-05	0.00532638	0.0129575	0.00409753
K14D	2.82356e-05	0.000770747	4.76093e-05	0.0026556	0.0176071	0.00297957	0.00107093	7.01282e-05	0.000392041	0.0218102	0.00474322	0.00801767	0.00253541
k16D	1.31076e-05	0.000334538	9.10356e-05	0.0208416	0.00500992	3.83303e-07	0.00138582	0.000162765	2.01215e-06	0.00751957	0.00353607	0.00660845	0.00208977
s32	0.000734312	0.00454858	0.00299245	0.00203924	0.00347584	0.000426853	0.00411096	0.00170558	0.00334685	0.00437778	0.00277584	0.00148054	0.000468187
s27	0.00060254	0.00170602	0.00144512	0.00108847	0.00225504	0.00126052	0.00272656	0.0015189	0.00269578	0.00226169	0.00175606	0.000707647	0.000223778
n8	0.000101845	0.00492377	5.62511e-05	0.000251	0.0044112	0.000512765	0.00331031	0.000598797	0.000286539	8.25677e-05	0.0014535	0.00195279	0.000617527
n9	0.000171367	5.44386e-05	0.000767736	0.00343909	0.000303176	6.87553e-05	0.00617936	5.49393e-05	3.657e-06	4.36384e-06	0.00110469	0.00206908	0.000654302
n5	2.16234e-05	6.75772e-05	2.15613e-05	3.45478e-05	2.18252e-05	0.000157599	3.11539e-05	2.53464e-06	0.00543282	5.10381e-05	0.000584229	0.00170418	0.000538908
K31D	2.56304e-07	1.64714e-05	6.31355e-07	6.26698e-06	0.00446907	1.05642e-06	5.61251e-06	1.83725e-09	0.000113069	1.21479e-08	0.000461245	0.00140863	0.000445449
K22D	2.76645e-05	4.38299e-05	0.000492904	0.000136526	1.7302e-05	0.00281456	0.000112422	2.44091e-05	0.000451808	0.000381575	0.0004503	0.000851246	0.000269188
K28D	9.12966e-05	7.19742e-05	0.000127324	8.19727e-05	0.000378144	1.49912e-05	9.05211e-05	3.49805e-05	0.00255014	0.000580166	0.000402151	0.000775429	0.000245212
K8D	0.000169225	0.00010376	0.000850329	0.00120847	1.70105e-05	0.000154471	3.67535e-06	3.91574e-05	3.98141e-06	5.83104e-06	0.000255591	0.000421024	0.000133139
