# Supplementary material for: Stem-cell-ubiquitous genes spatiotemporally coordinate division through regulation of stem-cell-specific gene networks
Source: Nat Commun. 2019 Dec 6;10:5574. doi: 10.1038/s41467-019-13132-2 (PMC6897965; doi:10.1038/s41467-019-13132-2)
Supplement: Supplementary file 9 — Supplementary Data 7 [file 41467_2019_13132_MOESM9_ESM.xlsx]

## Sheet: Sheet1
Parameter	Value	Estimated directly from time course	Estimated, simulated annealing	Experimentally measured
aCEQ	3.5
aCLQ	3.5
aQCE	3.74			X
aQCL	3.5
aQX	3.89			X
aXQ	3.5
bLX	1
bXL	1
d1	0.1
d10	0.5	X
d11	0.1
d12	10	X
d13	0.05	X
d14	1	X
d15	0.5	X
d16	0.1	X
d17	1	X
d18	15	X
d19	0.05	X
d2	5	X
d20	0.4	X
d3	0.1
d4	20	X
d5	0.1	X
d6	0.1
d7	0.1
d8	0.1
d9	3	X
k1	5.79		X
k10	0.65		X
K10D	100
k11	2.28		X
K11D	100
k12	10
K12D	100
k13	10
K13D	18.46		X
k14	10
K14D	40.05		X
K15D	100
K16D	97.78		X
k17	10
K17D	100
K18D	100
K19D	100
K1D	100
k2	10
K20D	100
K21D	100
K22D	100
K23D	100
K24D	50	X
K25D	100
K27D	100
K28D	100
K29D	100
K2D	2.89		X
k3	0.44		X
K30D	100
K31D	100
K32D	460.23		X
K33D	100
K34D	100
K35D	100
K3D	100
k4	29.47		X
K4D	4.29		X
k5	0.1	X
K5D	100
k6	66.87		X
K6D	100
k7	0.2		X
K7D	9.48		X
k8	10
K8D	100
k9	63.11
K9D	100
n1	1
n10	1
n11	1
n12	1
n13	1
n14	1
n15	1
n16	1
n17	1
n18	1
n19	1
n2	1
n20	1
n3	1
n4	1			X
n5	1
n6	1
n7	1
n8	2		X
n9	1
s1	0.05
s10	0.05	X
s11	0.05
s12	1	X
s13	0.05
s14	5	X
s15	0.2	X
s16	0.5	X
s17	0.2	X
s18	0.05
s19	0.1	X
s2	4	X
s20	0.2	X
s21	0.05
s22	0.2	X
s23	0.05
s24	8	X
s25	0.05
s26	0.05
s27	0.05
s28	4	X
s29	1	X
s3	0.05
s30	0.4	X
s31	1	X
s32	0.05
s33	0.05
s34	0.3	X
s4	10	X
s5	0.01	X
s6	0.05
s7	0.05
s8	0.05
s9	2	X
Initial Condition	Value
TQ	0.451644
W5Q	6.15709
AGQ	0.26011
TCE	0.451644
W5CE	0
AGCE	0.26011
ATCE	0.814762
WKCE	0.264358
TCL	0.451644
W5CL	0
ATCL	0.814762
TL	0.451644
CL	4.66354
TX	0.451644
CX	4.66354
W5X	0
ATX	0.814762
GX	0.587991
FX	3.48164
EX	0.74931
