# Supplementary material for: Stem-cell-ubiquitous genes spatiotemporally coordinate division through regulation of stem-cell-specific gene networks
Source: Nat Commun. 2019 Dec 6;10:5574. doi: 10.1038/s41467-019-13132-2 (PMC6897965; doi:10.1038/s41467-019-13132-2)
Supplement: Supplementary file 10 — Supplementary Data 8 [file 41467_2019_13132_MOESM10_ESM.xlsx]

## Sheet: Sheet1
TCX2 Model prediction
Cell	4D	4D 8H	4D 16H	5D	FC 4D to 4D 8H	FC 4D 8H to 4D 16H	FC 4D 16H to 5D
QC	0.451644	0.48	0.77	0.62	1.06278	1.60417	0.805195
CEI	0.451644	0.5	0.5	0.4	1.10707	1	0.8
CSC	0.451644	0.67	0.77	0.02	1.48347	1.14925	0.025974
Epi/LRC	0.451644	0.55	0.52	0.4	1.21777	0.945455	0.769231
Xyl	0.451644	0.41	0.85	0.4	0.907795	2.07317	0.470588
