# Supplementary material for: Stem-cell-ubiquitous genes spatiotemporally coordinate division through regulation of stem-cell-specific gene networks
Source: Nat Commun. 2019 Dec 6;10:5574. doi: 10.1038/s41467-019-13132-2 (PMC6897965; doi:10.1038/s41467-019-13132-2)
Supplement: Supplementary file 11 — Supplementary Data 9 [file 41467_2019_13132_MOESM11_ESM.xlsx]

## Sheet: Sheet1
Name	T-DNA line
tcx2-1	SALK_052972
tcx2-2	SAIL_808_H08
tcx2-3	SALK_021952
at1g75710-1	SALK_048268
at1g75710-2	SALK_046220C
gata9-1	SALK_080142C
gata9-2	SALK_152156C
orc1b-1	SALK_042536C
orc1b-2	SALK_094920
rem28-1	SALK_208172C
anl2-2	SALK_000196C
anl2-3	SAIL_418_C10
