# Supplementary material for: Stem-cell-ubiquitous genes spatiotemporally coordinate division through regulation of stem-cell-specific gene networks
Source: Nat Commun. 2019 Dec 6;10:5574. doi: 10.1038/s41467-019-13132-2 (PMC6897965; doi:10.1038/s41467-019-13132-2)
Supplement: Supplementary file 12 — Supplementary Data 10 [file 41467_2019_13132_MOESM12_ESM.xlsx]

## Sheet: Sheet1
Parameter	Stem cell network value	Time point-specific network value
numiters	100	100
maxprop	0.333333	0.45
connecthubs	TRUE	TRUE
clusteringseed
clustering_type	S	S
usepresetclusters	FALSE	FALSE
