# Supplementary material for: Stem-cell-ubiquitous genes spatiotemporally coordinate division through regulation of stem-cell-specific gene networks
Source: Nat Commun. 2019 Dec 6;10:5574. doi: 10.1038/s41467-019-13132-2 (PMC6897965; doi:10.1038/s41467-019-13132-2)
Supplement: Supplementary file 13 — Supplementary Data 11 [file 41467_2019_13132_MOESM13_ESM.xlsx]

## Sheet: Sheet1
Primer	Sequence
TCX2 qPCR forward primer	AGAGACTGTGGAGGAGGCAT
TCX2 qPCR reverse primer	CGACACCAACGCCGATTTAC
