# Supplementary material for: Stem-cell-ubiquitous genes spatiotemporally coordinate division through regulation of stem-cell-specific gene networks
Source: Nat Commun. 2019 Dec 6;10:5574. doi: 10.1038/s41467-019-13132-2 (PMC6897965; doi:10.1038/s41467-019-13132-2)
Supplement: Supplementary file 16 — Source Data - for Accept [file 41467_2019_13132_MOESM16_ESM.xlsx]

## Sheet: Source Data Figure 3
Data for tcx2-3 Root Growth Assay
Root	tcx2-3	Col-0
1	35.102	19.205
2	30.535	30.408
3	26.113	26.357
4	30.79	28.228
5	29.647	26.175
6	28.798	28.416
7	29.374	30.26
8	27.836	24.107
9	22.997	23.416
10	33.52	25.523
11	25.793	21.609
12	36.095	29.007
13	30.569	25.245
14	28.452	25.7267
15	37.485	32.62
16	30.257	19.734
17		24.342
18		27.36
Mean	30.2102	25.9855
SD	3.85641	3.61245
SE	0.964102	0.851463
n	16	18
2-sample Wilcoxon Test
Z-statistic	2.92
p-value	0.0036
Data for Col-0 Stem Cell Phenotyping - Proportions						Data for tcx2-3 Stem Cell Phenotyping - Proportions
Root	LRC disorganization	Col disorganization	QC disorganization	QC division		Root	LRC disorganization	Col disorganization	QC disorganization	QC division
1	0	0	0	0		1	1	0	0	0
2	1	0	0	0		2	0	0	0	0
3	1	0	0	0		3	1	0	0	0
4	1	1	0	0		4	1	1	1	1
5	0	0	0	0		5	1	1	1	0
6	0	0	0	0		6	1	1	0	0
7	0	0	0	0		7	1	1	1	1
8	0	0	0	0		8	0	0	0	0
9	0	0	0	0		9	1	1	0	0
10	0	1	0	0		10	1	1	1	0
11	0	1	0	0		11	1	1	0	0
12	1	0	0	0		12	1	0	0	0
13	0	0	0	0		13	0	0	0	0
14	0	1	0	0		14	1	1	1	1
15	1	0	1	0		15	1	1	1	0
16	0	0	0	0		16	1	1	1	1
17	0	0	0	0		17	0	1	0	0
18	0	1	0	0		Sum	13	11	7	4
19	0	1	0	0		Percentage	0.764706	0.647059	0.411765	0.235294
20	0	1	0	0		St dev	0.437237	0.492592	0.5073	0.437237
21	1	1	0	0		St err	0.106046	0.119471	0.123038	0.106046
Sum	6	8	1	0		2-sample Wilcoxon test
Percentage	0.285714	0.380952	0.047619	0		Z statistic	2.88	1.59	2.68	2.29
St dev	0.46291	0.497613	0.218218	0		p-value	0.004	0.1156	0.0073	0.0219
St err	0.101015	0.108588	0.047619	0
Data for Col-0 Stem Cell Phenotyping - Number of Cells						Data for tcx2-3 Stem Cell Phenotyping - Number of Cells
Root	Columella	Endodermis	Xylem pole	Pericycle		Root	Columella	Endodermis	Xylem pole	Pericycle
1		8	5	12		1	4	10	5	13
2		8	5	14		2	4	10	5	13
3		8	5	14		3	4	9	5	14
4		8	5	13		4	5	10	5	13
5		8	5	12		5	4	7	5	14
6		9				6	5	9	5	13
7		7	5	12		7	3	8	5	13
8		9	5	12		8	4	9	6	14
9		7	5	12		9	4	9	5	12
10	4	8	6	14		10	4	9	5	14
11	4	8	5	12		11	7	8	5	14
12	4	9	5	13		12	4	8	6	14
13	4	9	5	13		13		8	5	14
14	4	8	5	14		14	5	8	6	13
15	4	9	5	13		15	4
16	4	8	5	12		16	5
17	4	9	5	13		17	5
18	5	8	4	12		18
19	4	8	5	12		19
20	3	8	5	12		20
21	4	8	5	13		21
22	4	8	5	13		22
23	4	9	5	12		23
24	4	9	5	12		24
25	5	8	5	11		25
26	5	8	5	13		26
27	3	8	4	14		27
28	4	8	5	13		28
29	4	8	4	12		29
30	4	10	5	15		30
Mean	4.04762	8.26667	4.93103	12.7241		Mean	4.4375	8.71429	5.21429	13.4286
SD	0.497613	0.639684	0.371391	0.921821		SD	0.892095	0.913874	0.425815	0.646206
SE	0.108588	0.11679	0.0689655	0.171178		SE	0.223024	0.244243	0.113804	0.172706
n	21	30	29	29		n	16	14	14	14
						2-sample Wilcoxon test
Data for WOX5:GFP in Col-0 background				Data for WOX5:GFP in tcx2 background		Z statistic	1.52	1.72	2.12	2.55
Root	QC CTCF/area	CEI CTCF/area		Root	QC CTCF/area	p-value	0.1278	0.0853	0.0341	0.0107
1	994.384	77.1812		1	1724.53
2	2141.38	222.825		2	1135.47
3	771.981	120.64		3	1410.36
4	873.708	82.8676		4	1532.27
5	1004.9	97.725		5	2651.03
6	651.785	26.4327		6	2118.36
7	872.479	75.2258		7	661.99
8	978.96	24.0829		8	311.764
9	1001.73	104.456		9	1341.99
10	2074.33	75.7399		10	326.403
11	643.106	23.2315		11	1218.66
12	953.17	65.9632		12	227.317
13	845.995	76.2528		13	336.896	CEI CTCF/area
14	767.301	15.0551		14	322.32	717.495
15	977.048	29.4682		15	306.423	380.26
16	753.94	19.69		16	1163.64	279.923
17	1096.9	39.6513		17	2184.87	336.185
18	419.054	21.1932		18	912.009	436.005
19	730.185	79.2803		19	1066.72	747.183
20	876.012	14.2866		20	270.303	142.48
21	787.598	80.6831		21	721.191	99.9683
22	853.834	161.811		22	782.638	181.441
23	681.591	30.101		23	952.886	33.9591
24	1398.98	30.1866		24	2101.01	256.721
25	638.752	17.4358		25	2422.86	36.0808
26	630.826	51.1338		Mean	1128.16	46.282
27	1321.85	26.1337		SD	738.349	129.283
28	666.252	28.0526		SE	147.67	128.103
29	484.3	29.2818		n	25	493.429
30	1179.01	55.1152		2-sample Wilcoxon test		597.447
31	839.143	26.2941		Z statistic	0.84	147.065
32	677.802	54.7705		p-value	0.4011	35.9952
33	938.46	59.2649				43.1779
34	1178.3	17.0909				15.4552
35	683.718	13.4774				216.958
Mean	925.393	56.3452				229.705
SD	365.568	45.4445				355.671
SE	61.7922	7.68152				376.756
n	35	35				258.521
						213.004
Data for CYCD6:GFP in Col-0 background			Data for CYCD6:GFP in tcx2 background			42.6007
Root	Number of cells expressing GFP		Root	Number of cells expressing GFP		25
1	1		1	3
2	3		2	10		4.54
3	1		3	3		<0.0001
4	1		4	2
5	1		5	5
6	2		6	3
Mean	1.5		7	2
SD	0.83666		8	3
SE	0.341565		9	3
n	6		10	2
			Mean	3.6
			SD	2.41293
			SE	0.763035
			n	10
			2-sample Wilcoxon test
			Z statistic	2.55
			p-value	0.0109
Data for FEZ:FEZ-GFP in Col-0 background			Data for FEZ:FEZ-GFP in tcx2 background
Root	Number of cells expressing GFP		Root	Number of cells expressing GFP
1	10		1	17
2	14		2	16
3	14		3	26
4	18		4	19
5	19		5	30
6	15		6	18
7	21		Mean	21
8	17		SD	5.65685
Mean	16		SE	2.3094
SD	3.4641		n	6
SE	1.22474		2-sample Wilcoxon test
n	8		Z statistic	1.56
			p-value	0.1197
Data for TMO5:3xGFP in Col-0 background			Data for TMO5:3xGFP in tcx2 background
Root	Number of cells expressing GFP		Root	Number of cells expressing GFP
1	6		1	11
2	5		2	8
3	5		3	6
4	5		4	9
5	6		5	5
Mean	5.4		6	6
SD	0.547723		7	5
SE	0.244949		8	7
n	5		9	7
			10	6
			Mean	7
			SD	1.88562
			SE	0.596285
			n	10
			2-sample Wilcoxon test
			Z statistic	1.84
			p-value	0.0651

## Sheet: Source Data Supp Fig 3
Data for tcx2-2 Root Growth Assay
Root	tcx2-2	Col-0
1	21.282	19.097
2	19.337	25.037
3	19.446	16.514
4	16.125	20.834
5	21.56	20.005
6	21.26	12.78
7	18.447	16.102
8	20.805	15.094
9	20.338	20.344
10	21.355	20.141
11	29.142	26.463
12	17.663	19.649
13	25.153	24.072
14	21.264	21.443
15	20.981	27.086
16	29.058	19.545
17	20.877	16.35
18	26.085	17.568
2-sample Wilcoxon Test
Z-statistic	1.57
p-value	0.1173
Data for tcx2-1 Root Growth Assay
Root	tcx2-1	Col-0
1	20.226	22.582
2	18.034	24.871
3	25.18	25.4683
4	22.692	13.611
5	20.48	18.791
6	22.709	17.589
7	23.391	14.981
8	19.555	21.117
9	29.249	17.206
10	16.955	23.279
11	28.52	18.456
12	23.072	24.079
13	24.623	20.247
14	23.422	16.817
15	28.451	30.059
16	29.997	26.897
17	29.826	23.497
18		27.361
2-sample Wilcoxon Test
Z-statistic	1.37
p-value	0.1813
Data for number of cortical cells in meristem
Root	Col-0	tcx2-1	tcx2-2	tcx2-3
1	28	36	37	34
2	34	40	35	42
3	30	36	43	45
4	34	34	41	44
5	29	32	43	38
6	38	41	39	33
7	30	33	43	39
8	33	31	35	47
9	35	32	40	39
10	35	26	43	37
11	28	40	36	43
12	32	34	44	44
13	33	38	36	48
14	41	34	36	45
15	26		43	42
16	39			41
17	35			33
18	37
19	35
20	32
21	35
Mean	33.2857	34.7857	39.6	40.8235
SD	3.84893	4.09838	3.45998	4.68021
SE	0.839906	1.09534	0.893362	1.13512
n	21	14	15	17
	Steel-Dwass with WT as control
	Score mean difference	3.33	14.34	14.32
	Std Err Diff	3.52	3.54	3.61
	Lower CL	-2	3	4
	Upper CL	5	9	11
	Z-statistic	0.947	4.05	3.96
	p-value	0.6787	0.0002	0.0002
Data for Col-0 Stem Cell Phenotyping - Proportions						Data for tcx2-1 Stem Cell Phenotyping - Proportions						Data for tcx2-2 Stem Cell Phenotyping - Proportions
Root	LRC disorganization	Col disorganization	QC disorganization	QC division		Root	LRC disorganization	Col disorganization	QC disorganization	QC division		Root	LRC disorganization	Col disorganization	QC disorganization	QC division
1	0	0	0	0		1	1	1	0	0		1	1	1	0	0
2	1	0	0	0		2	1	1	0	0		2	1	1	1	0
3	1	0	0	0		3	0	0	0	0		3	1	1	1	0
4	1	1	0	0		4	1	1	0	0		4	1	0	1	0
5	0	0	0	0		5	1	0	0	0		5	1	0	0	0
6	0	0	0	0		6	1	1	1	0		6	1	1	0	0
7	0	0	0	0		7	0	1	0	0		7	1	0	0	0
8	0	0	0	0		8	0	0	0	0		8	1	0	0	0
9	0	0	0	0		9	1	1	0	0		9	0	1	0	0
10	0	1	0	0		10	0	1	0	0		10	1	1	1	1
11	0	1	0	0		11	1	1	1	0		11	1	1	0	0
12	1	0	0	0		12	0	1	0	0		12	1	1	0	0
13	0	0	0	0		13	1	1	0	0		13	1	1	0	0
14	0	1	0	0		14	0	1	0	0		14	1	1	0	0
15	1	0	1	0		15	0	1	0	0		15	0	0	0	0
16	0	0	0	0		Sum	8	12	5	2		Sum	13	10	4	1
17	0	0	0	0		Percentage	0.533333	0.8	0.333333	0.133333		Percentage	0.866667	0.666667	0.266667	0.0666667
18	0	1	0	0		St dev	0.516398	0.414039	0.48795	0.351866		St dev	0.351866	0.48795	0.457738	0.258199
19	0	1	0	0		St err	0.133333	0.106904	0.125988	0.0908514		St err	0.0908514	0.125988	0.118187	0.0666667
20	0	1	0	0		2-sample Wilcoxon test						2-sample Wilcoxon test
21	1	1	0	0		Z statistic	1.46	2.44	0.871	N/A		Z statistic	3.38	1.65	1.82	1.13
Sum	6	8	1	0		p-value	0.1436	0.0146	0.3837	N/A		p-value	0.0007	0.0993	0.0687	0.2598
Percentage	0.285714	0.380952	0.047619	0
St dev	0.46291	0.497613	0.218218	0
St err	0.101015	0.108588	0.047619	0
Data for Col-0 Stem Cell Phenotyping - Number of Cells						Data for tcx2-1 Stem Cell Phenotyping - Number of Cells						Data for tcx2-2 Stem Cell Phenotyping - Number of Cells
Root	Columella	Endodermis	Xylem pole	Pericycle		Root	Columella	Endodermis	Xylem pole	Pericycle		Root	Columella	Endodermis	Xylem pole	Pericycle
1		8	5	12		1	5	8	7	14		1	5	9	4	14
2		8	5	14		2	7	9	5	14		2	5	11	5	14
3		8	5	14		3	5	9	5	14		3	5	9	6	12
4		8	5	13		4	6	8	5	11		4	5	10	6	13
5		8	5	12		5	5	9	5	15		5	5	10	6	15
6		9				6	6	10	6	16		6	5	11	5	12
7		7	5	12		7	5	8	6	13		7	5	10	5	16
8		9	5	12		8	5	8	5	12		8	5	10	5	13
9		7	5	12		9	6	10	5	14		9	5	9	5	14
10	4	8	6	14		10	6	9	5	14		10	7	8	6	14
11	4	8	5	12		11	5	9	5	13		11	4	9	5	13
12	4	9	5	13		12	5	8	5	13		12	5	9	5	13
13	4	9	5	13		13	6	9	6	14		13	5	9	5	15
14	4	8	5	14		14	6	8				14	5	9	5	14
15	4	9	5	13		15	5	10	6	14		15	5	11	5	15
16	4	8	5	12		Mean	5.53333	8.8	5.42857	13.6429		Mean	5.06667	9.6	5.2	13.8
17	4	9	5	13		SD	0.63994	0.774597	0.646206	1.21574		SD	0.593617	0.910259	0.560612	1.14642
18	5	8	4	12		SE	0.165232	0.2	0.172706	0.32492		SE	0.153271	0.235028	0.144749	0.296005
19	4	8	5	12		n	15	15	14	14		n	15	15	15	15
20	3	8	5	12		2-sample Wilcoxon test						2-sample Wilcoxon test
21	4	8	5	13		Z statistic	4.96	2.21	2.88	2.59		Z statistic	4.52	4.35	1.85	2.91
22	4	8	5	13		p-value	<0.0001	0.0271	0.0039	0.0096		p-value	<0.0001	<0.0001	0.0646	0.0036
23	4	9	5	12
24	4	9	5	12
25	5	8	5	11
26	5	8	5	13
27	3	8	4	14
28	4	8	5	13
29	4	8	4	12
30	4	10	5	15
Mean	4.04762	8.26667	4.93103	12.7241
SD	0.497613	0.639684	0.371391	0.921821
SE	0.108588	0.11679	0.0689655	0.171178
n	21	30	29	29
Data for tcx2 mutant qPCR
	Control Gene (UBQ10)		TCX2							Average Expression	Error
	Cт	Cт Mean	Cт	∆Cт	2^-∆Cт	Error	Expression	Error	Col-0	1	0.118389
col.1.1	23.1005	23.0999	30.3051	7.20528	0.00677635	0.00148159	1	0.218642	tcx2-1	0.553253	0.332078
col.1.2	23.0992	23.0999	30.8388	7.73895	0.00468106				tcx2-2	0.495519	0.272695
col.2.1	24.054	24.3388	32.316	7.97719	0.00396851	7.73569e-06	1	0.00194927	tcx2-3	0.00182129	0.000945771
col.2.2	24.6236	24.3388	32.32	7.98117	0.00395757
col.3.1	25.9393	24.9241	30.6826	5.75845	0.0184729	0.00248599	1	0.134575
col.3.2	23.909	24.9241	30.9872	6.06302	0.0149572
tcx2-1.1.1	22.6904	22.4209	30.1904	7.76947	0.00458306	0.000779065	0.896179	0.114968
tcx2-1.1.2	22.1515	22.4209	29.8796	7.45867	0.00568483
tcx2-1.2.1	23.3268	23.1402	31.2352	8.09499	0.00365733	0.00219973	0.530374	0.554296
tcx2-1.2.2	22.9536	23.1402	33.9778	10.8376	0.000546448
tcx2-1.3.1	22.9562	23.0801	30.9896	7.90947	0.00415923	0.000369395	0.233205	0.0199966
tcx2-1.3.2	23.2041	23.0801	31.1832	8.1031	0.00363683
tcx2-2.1.1	22.7342	22.6911	31.3965	8.70544	0.00239553	0.000582774	0.490095	0.0860011
tcx2-2.1.2	22.6479	22.6911	30.9699	8.27886	0.00321969
tcx2-2.2.1	23.2326	23.2254	31.4978	8.27243	0.00323407	0.000253174	0.770885	0.0637958
tcx2-2.2.2	23.2181	23.2254	31.6671	8.44171	0.00287603
tcx2-2.3.1	22.9701	22.9649	30.8351	7.87018	0.00427404	0.000712082	0.225577	0.0385474
tcx2-2.3.2	22.9598	22.9649	31.2228	8.25782	0.003267
tcx2-3.1.1	22.7342	22.6911	31.6771	8.98608	0.00197206	4.39584e-05	0.00256896	5.77968e-05
tcx2-3.1.2	22.6479	22.6911	31.7233	9.03229	0.0019099
tcx2-3.2.1	23.2326	23.2254	32.7886	9.56324	0.00132183	0.000242773	0.00213682	0.00037859
tcx2-3.2.2	23.2181	23.2254	32.4555	9.23012	0.00166517
tcx2-3.3.1	22.9701	22.9649	32.8426	9.87769	0.00106297	0.0003996	0.000758088	0.000405591
tcx2-3.3.2	22.9598	22.9649	33.937	10.972	0.000497847

## Sheet: Source Data Supp Fig 4
Data for CYCB1;1:CYCB1;1-GFP in WT background																															Summary
Root 1	Mean Intensity	0-0.0025	0.301323	ID	Time points	Mean	X	Y	Z	Time	Mean Int	ID2	X2	Y2	Z2	Time2	Mean Int2	ID3	X3	Y3	Z3	Time3	Mean Int3	ID4	X4	Y4	Z4	Time4	Mean Int4		WT		Mean	SD	SE	n
		0.0025-0.005	0.249399	1	1	0.00986537	272	18	5	1	0.00986537																				Mean Intensity	0-0.0025	0.329071	0.0519063	0.0143962	13
		0.005+	0.449278	2	1	0.00849141	176	34	8	1	0.00849141																					0.0025-0.005	0.243219	0.0350214	0.0097132	13
				3	1	0.00726673	174	65	9	1	0.00726673																					0.005+	0.42771	0.0677864	0.0188006	13
	Time Points	1	0.677426	4	4	0.00740308	270	113	9	1	0.00667363	78	269	184	13	2	0.00711823	213	237	171	17	3	0.00701216	368	265	175	13	4	0.00880832
		2	0.211107	5	1	0.00705005	126	21	11	1	0.00705005																				Time Points	1	0.675794	0.0773363	0.0214492	13
		3	0.0763833	6	1	0.00722253	169	99	11	1	0.00722253																					2	0.226041	0.0550765	0.0152755	13
		4	0.0350842	7	1	0.00690704	175	129	12	1	0.00690704																					3	0.0674361	0.0448933	0.0124512	13
				8	1	0.00837015	288	190	13	1	0.00837015																					4	0.0307292	0.0234325	0.006499	13
	Total Cells	4988		9	3	0.00703414	350	161	13	1	0.00610894	90	333	224	16	2	0.00704206	224	301	216	21	3	0.00795141
	Mean	0.00464516		10	1	0.00755947	120	86	14	1	0.00755947																					Mean GFP per root	0.00447626	0.00040787	0.000113123	13
				11	2	0.00917195	171	124	14	1	0.00731496	92	144	167	18	2	0.0110289
				12	4	0.00677155	283	218	15	1	0.00740321	100	276	307	20	2	0.00623212	232	242	299	25	3	0.0057472	385	272	299	20	4	0.00770365								2-sample Wilcoxon test
				13	1	0.00679423	123	140	15	1	0.00679423																						Mean	SD	SE	n	Z statistic	p-value
				15	4	0.0061743	233	129	16	1	0.00539944	96	241	201	19	2	0.00616509	227	206	186	23	3	0.00578617	383	232	192	19	4	0.0073465		tcx2	0-0.0025	0.244039	0.0749953	0.0208	13	2.67	0.0077
				16	1	0.005619	233	159	17	1	0.005619																				Mean Intensity	0.0025-0.005	0.249132	0.0906154	0.0251322	13	0.62	0.5383
				17	1	0.00530034	133	190	18	1	0.00530034																					0.005+	0.506829	0.0738606	0.0204852	13	2.41	0.0159
				18	2	0.00569028	339	109	18	1		87	305	175	15	2	0.00534445	214	274	159	17	3	0.00603611
				19	4	0.00596645	244	197	19	1	0.00666808	93	235	276	18	2	0.00505954	226	200	268	22	3	0.00498474	377	235	270	17	4	0.00715345			1	0.68109	0.0730816	0.0202692	13	0.26	0.7976
				20	2	0.00524649	336	144	19	1	0.00469305	106	327	217	22	2	0.00579994														Time Points	2	0.184997	0.0343028	0.00951388	13	0.97	0.3299
				21	3	0.00542746	269	327	20	1		109	274	374	24	2	0.00483472	240	237	365	29	3	0.00504458	398	268	367	24	4	0.00640308			3	0.083996	0.0450164	0.0124853	13	2.31	0.021
				22	1	0.00713109	313	86	20	1	0.00713109																					4	0.0499166	0.046934	0.0130171	13	0.41	0.6816
				23	4	0.00579147	236	239	21	1	0.00492941	99	235	314	20	2	0.00573785	231	198	305	25	3	0.0050755	382	230	305	19	4	0.00742312
				24	4	0.00450654	425	120	21	1	0.0046015	112	399	193	24	2	0.00481672	239	364	181	28	3	0.0042033	400	374	183	24	4	0.00440463			Mean GFP per root	0.00502342	0.000416863	0.000115617	13	3.08	0.0021
				25	1	0.00463126	99	170	22	1	0.00463126
				26	3	0.00518782	151	125	22	1	0.00646916	108	128	197	24	2	0.00473348	237	92	178	28	3	0.00436083
				27	1	0.00423131	450	72	27	1	0.00423131
				28	3	0.0038315	455	22	27	1	0.00431784	137	415	94	32	2	0.00364844	273	389	75	36	3	0.00352823
				29	2	0.00393006	161	265	28	1	0.00385448	128	144	321	29	2	0.00400564
				30	1	0.00406132	390	112	28	1	0.00406132
				31	1	0.00400546	380	158	29	1	0.00400546
				32	2	0.00391664	435	127	29	1	0.00397824	133	411	200	31	2	0.00385505
				33	4	0.00364892	166	305	30	1	0.00400062	134	146	356	32	2	0.00333887	275	117	351	37	3	0.00296389	425	144	360	30	4	0.0042923
				34	2	0.0031958	427	175	30	1		136	404	242	32	2	0.00356636	278	377	232	37	3	0.00282523
				35	1	0.00376817	73	92	32	1	0.00376817
				36	2	0.00285837	409	255	32	1		141	391	314	35	2	0.00318276	292	364	305	40	3	0.00253399
				37	1	0.00272336	405	294	33	1	0.00272336
				38	3	0.00307175	433	86	33	1	0.00271947	130	417	155	29	2	0.00421355	287	381	153	39	3	0.00228224
				39	1	0.00256112	424	140	35	1	0.00256112
				40	3	0.00247557	425	139	37	1	0.00274025	150	400	215	38	2	0.00257766	298	375	202	42	3	0.0021088
				41	3	0.00223318	433	55	38	1	0.00211719	152	407	144	40	2	0.00255837	305	380	129	44	3	0.00202397
				42	3	0.00270095	442	5	38	1	0.00277858	156	404	58	42	2	0.00178297	270	390	46	35	3	0.0035413
				43	1	0.00218039	84	146	39	1	0.00218039
				44	1	0.00193814	348	190	41	1	0.00193814
				45	3	0.00179863	356	144	41	1	0.00223871	154	350	191	42	2	0.00168172	308	326	177	45	3	0.00147545
				46	2	0.00210414	410	161	41	1	0.00233018	164	391	234	44	2	0.0018781
				47	1	0.00214192	401	210	42	1	0.00214192
				48	1	0.00176444	107	290	43	1	0.00176444
				49	1	0.00176404	121	16	43	1	0.00176404
				50	2	0.00202089	401	208	44	1	0.00222497	166	382	278	45	2	0.00181682
				51	1	0.00120921	128	64	46	1	0.00120921
				53	4	0.00150997	195	253	47	1	0.00126059	165	134	316	45	2	0.00138577	331	105	304	50	3	0.00142132	459	124	320	44	4	0.00197221
				54	1	0.00146069	196	209	47	1	0.00146069
				55	1	0.0012985	205	249	48	1	0.0012985
				56	2	0.00133233	256	439	48	1		170	227	511	46	2	0.00135669	300	215	474	43	3		487	257	475	50	4	0.00130796
				57	3	0.00224161	202	301	49	1		160	174	385	44	2	0.0014085	290	160	384	40	3	0.00204341	441	186	391	34	4	0.00327292
				58	1	0.00133334	277	288	49	1	0.00133334
				60	3	0.0013666	165	129	51	1	0.00121227	187	158	213	51	2	0.00116923	295	150	232	42	3	0.00171829
				61	3	0.00130784	223	203	51	1	0.00123842	168	212	283	46	2	0.00133959	332	187	267	50	3	0.00134553
				62	1	0.00124804	172	183	52	1	0.00124804
				63	1	0.00125899	178	226	52	1	0.00125899
				64	2	0.00114582	271	74	53	1	0.00117226	192	254	144	52	2	0.00111939
				65	3	0.00125973	224	296	54	1	0.00122473	190	218	361	52	2	0.00124831	352	191	347	57	3	0.00130613
				66	1	0.00646165	341	27	3	2	0.00646165
				67	1	0.00716361	338	42	4	2	0.00716361
				68	1	0.00628165	163	16	5	2	0.00628165
				69	1	0.0068586	349	33	6	2	0.0068586
				70	3	0.00913178	189	63	9	2	0.0104164	205	158	42	12	3	0.0110503	381	187	28	19	4	0.00592865
				71	3	0.00833691	305	100	9	2	0.00789431	206	274	85	13	3	0.00862167	364	300	91	10	4	0.00849476
				72	2	0.00809291	273	142	10	2	0.00752586	208	238	126	14	3	0.00865996
				73	3	0.0102359	190	89	11	2	0.0117574	207	159	69	14	3	0.0120702	388	184	67	21	4	0.00688021
				74	1	0.0083419	151	62	12	2	0.0083419
				75	3	0.0120038	190	119	12	2	0.0108934	209	156	98	15	3	0.0109784	363	191	108	10	4	0.0141397
				76	1	0.00599482	250	52	12	2	0.00599482
				77	3	0.00627211	255	77	13	2	0.00654484	212	224	57	17	3	0.00592203	367	246	66	13	4	0.00634947
				79	1	0.00514364	298	176	13	2	0.00514364
				80	1	0.00650651	340	32	13	2	0.00650651
				81	3	0.00997246	185	174	14	2	0.00965624	215	152	158	18	3	0.00890589	365	187	168	13	4	0.0113552
				82	1	0.00946461	140	111	15	2	0.00946461
				83	3	0.00633294	236	245	15	2	0.00563321	222	198	230	20	3	0.00568125	371	232	232	15	4	0.00768436
				84	2	0.00607159	253	143	15	2	0.00605173	217	218	123	19	3	0.00609146
				85	1	0.00629625	255	108	15	2	0.00629625
				86	3	0.0068882	302	186	15	2	0.00513938	218	271	179	19	3	0.00655975	372	296	182	15	4	0.00896549
				88	3	0.00706551	340	186	15	2	0.00607571	219	309	174	19	3	0.00660483	373	331	175	15	4	0.00851599
				89	3	0.00610665	343	60	15	2	0.00692339	216	311	40	18	3	0.00700558	408	327	40	26	4	0.00439099
				91	3	0.00595467	340	90	16	2	0.00687845	225	307	105	21	3	0.00511513	379	326	110	18	4	0.00587042
				94	1	0.00633513	241	170	18	2	0.00633513
				95	3	0.00550914	324	266	18	2	0.00538361	228	293	257	23	3	0.00496902	378	317	256	18	4	0.00617478
				97	1	0.00460293	303	179	19	2	0.00460293
				98	1	0.00570949	337	153	19	2	0.00570949
				101	3	0.00554453	316	304	20	2	0.00535956	233	288	296	25	3	0.00504194	386	313	293	20	4	0.00623208
				102	2	0.00582928	335	175	20	2	0.00573886	234	301	170	25	3	0.00591969
				103	1	0.00594824	241	231	21	2	0.00594824
				104	1	0.006261	158	257	22	2	0.006261
				105	3	0.00810362	185	205	22	2	0.00768214	223	154	209	21	3	0.00670194	376	190	218	17	4	0.00992678
				107	3	0.00509791	248	262	23	2	0.00585117	257	217	267	32	3	0.00472592	412	234	273	27	4	0.00471663
				110	1	0.00561077	332	217	24	2	0.00561077
				111	2	0.00426034	381	31	24	2	0.00447915	242	343	43	29	3	0.00404153
				113	1	0.00525104	131	243	25	2	0.00525104
				114	2	0.00482665	163	302	25	2	0.00482718	244	125	292	30	3	0.00482613
				115	3	0.00451978	245	295	25	2	0.00588097	264	213	302	34	3	0.0033692	416	234	306	28	4	0.00430918
				116	1	0.00449205	301	231	25	2	0.00449205
				117	1	0.00564739	170	206	26	2	0.00564739
				118	3	0.00547998	276	393	26	2	0.0048199	250	246	388	31	3	0.00514045	403	270	387	25	4	0.00647958
				119	2	0.00423145	353	49	26	2	0.00413951	238	318	28	28	3	0.00432339
				120	3	0.00389196	381	94	26	2	0.00383347	245	349	73	30	3	0.00368559	414	355	83	27	4	0.00415683
				121	3	0.00379013	387	253	26	2	0.00406034	252	354	244	31	3	0.00347484	436	377	235	32	4	0.00383521
				122	3	0.00413741	135	279	27	2	0.00414359	248	105	267	31	3	0.00363216	404	135	281	26	4	0.00463648
				123	3	0.00441425	296	273	27	2	0.00430108	241	281	260	29	3	0.00424729	399	304	261	24	4	0.00469437
				124	3	0.00343309	372	290	28	2	0.0035548	260	345	288	33	3	0.00341843	447	366	303	35	4	0.00332602
				125	1	0.00355767	375	277	28	2	0.00355767
				126	1	0.00375344	396	90	28	2	0.00375344
				127	2	0.00376907	422	109	28	2	0.00462766	279	389	103	37	3	0.00291049
				129	3	0.00282023	378	153	29	2	0.00306039	261	349	139	33	3	0.00274642	449	373	160	36	4	0.00265388
				131	1	0.00299539	92	59	30	2	0.00299539
				132	2	0.00417867	416	33	30	2	0.0048536	246	390	42	30	3	0.00350375
				135	1	0.00447186	183	324	32	2	0.00447186
				138	1	0.00299962	337	22	34	2	0.00299962
				139	2	0.00293464	395	279	34	2	0.00302367	284	368	271	38	3	0.00284562
				140	2	0.00334142	105	185	35	2	0.00358153	280	74	165	38	3	0.00310131
				142	1	0.00293193	406	169	35	2	0.00293193
				143	2	0.00299839	410	147	35	2	0.00339209	285	386	136	38	3	0.00260469
				144	1	0.00296656	342	349	36	2	0.00296656
				145	2	0.00271339	387	346	36	2	0.00296416	293	358	339	41	3	0.00246262
				146	2	0.00224879	402	195	36	2	0.00261287	294	373	187	41	3	0.00188471
				147	3	0.0027484	143	173	37	2	0.00252738	288	117	151	40	3	0.00221804	445	132	171	35	4	0.00349978
				148	1	0.00251074	156	444	37	2		282	131	448	38	3	0.00251074
				149	2	0.00228341	196	424	37	2	0.0026262	296	166	417	42	3	0.00194062
				151	3	0.00299065	374	388	39	2	0.0026316	283	326	377	38	3	0.00261251	439	338	375	33	4	0.00372783
				153	2	0.00206398	148	501	41	2	0.00263295	303	113	500	44	3	0.00149502
				155	2	0.00185252	396	190	42	2	0.00189039	310	373	176	45	3	0.00181465
				157	3	0.00276974	121	235	43	2	0.00188362	271	98	239	36	3	0.00265531	424	121	254	30	4	0.00377028
				158	3	0.00152403	205	54	43	2	0.00153426	324	178	48	48	3	0.00136479	482	202	61	49	4	0.00167303
				159	3	0.00144719	125	276	44	2	0.00158383	321	97	261	48	3	0.00141997	464	133	254	45	4	0.00133776
				161	1	0.00146164	203	76	44	2	0.00146164
				162	2	0.00166111	214	29	44	2	0.00170601	317	186	24	47	3	0.00161622
				163	2	0.0013754	298	24	44	2	0.00138674	330	270	27	49	3	0.00136406
				167	3	0.00140182	185	423	46	2	0.00149197	335	153	412	51	3	0.00150517	486	166	402	50	4	0.00120832
				169	1	0.00157001	216	47	46	2	0.00157001
				171	3	0.00139296	294	56	46	2	0.00144422	329	263	54	49	3	0.00124841	465	259	50	45	4	0.00148626
				172	1	0.00162846	142	355	47	2	0.00162846
				173	1	0.00131569	285	79	47	2	0.00131569
				174	3	0.0012636	287	101	47	2	0.00125826	333	264	83	50	3	0.00121604	471	254	108	47	4	0.0013165
				175	2	0.00130997	372	349	47	2		341	342	339	52	3	0.00124235	472	343	343	47	4	0.00137759
				176	2	0.00118966	291	140	48	2	0.00113865	339	259	143	52	3	0.00124067
				177	1	0.00170814	232	34	49	2	0.00170814
				178	3	0.00123728	273	297	49	2	0.00115128	342	240	287	53	3	0.00127395	498	250	277	55	4	0.0012866
				179	1	0.00125628	283	179	49	2	0.00125628
				180	3	0.00126998	284	163	49	2	0.00124706	318	251	161	47	3	0.00120749	476	252	162	48	4	0.0013554
				181	1	0.0013522	311	465	49	2		348	278	458	55	3	0.0013522
				182	1	0.00147338	232	62	50	2	0.00147338
				183	2	0.00123539	283	192	50	2	0.00122677	347	260	179	54	3	0.001244
				184	3	0.00126759	283	219	50	2	0.0012362	346	250	206	54	3	0.0012568	484	256	222	49	4	0.00130978
				185	2	0.00109997	331	242	50	2	0.000901125	351	308	226	56	3		488	307	241	50	4	0.00129881
				186	2	0.00115986	340	208	50	2	0.00110787	345	309	192	53	3	0.00121185
				188	1	0.000982741	326	202	51	2	0.000982741
				189	1	0.00119884	333	271	51	2	0.00119884
				191	1	0.000956327	240	129	52	2	0.000956327
				193	1	0.00129378	329	310	52	2		350	300	299	56	3	0.00129378
				194	1	0.000918276	250	129	53	2	0.000918276
				195	2	0.00114593	313	196	53	2	0.00114998	349	280	185	55	3	0.00114189
				196	1	0.00126461	189	222	54	2	0.00126461
				197	1	0.00126864	278	114	54	2	0.00126864
				198	3	0.00125495	199	301	55	2	0.00123417	357	166	289	60	3	0.00119335	492	185	307	53	4	0.00133734
				199	1	0.00125128	204	337	55	2		359	171	323	61	3	0.00125128
				200	2	0.00134075	237	281	55	2	0.00132896	356	208	267	59	3	0.00135254
				201	2	0.00126508	240	318	55	2		358	211	306	60	3	0.00120834	495	223	322	54	4	0.00132182
				202	1	0.00122982	275	164	55	2	0.00122982
				204	1	0.00125969	241	359	57	2	0.00125969
				210	2	0.00839758	153	124	16	3	0.00957201	397	184	143	24	4	0.00722316
				211	1	0.00254084	218	29	16	3	0.00254084
				220	1	0.00643738	27	32	20	3	0.00643738	370	65	49	15	4
				221	2	0.00640363	153	180	20	3	0.00809156	406	184	179	26	4	0.0047157
				229	1	0.00634059	349	352	23	3	0.00634059
				230	2	0.00538004	160	272	25	3	0.00413401	375	183	277	16	4	0.00662607
				235	2	0.00478749	158	285	27	3	0.00398329	389	196	288	21	4	0.00559169
				236	2	0.00470323	198	337	27	3	0.00400741	390	231	339	21	4	0.00539906
				243	1	0.00385942	360	196	29	3	0.00385942
				247	2	0.0075962	405	278	30	3	0.00719144	409	418	274	26	4	0.00800096
				249	2	0.00389306	174	359	31	3	0.00330699	402	201	362	25	4	0.00447914
				251	2	0.00306904	349	107	31	3	0.00300546	443	380	114	34	4	0.00313262
				253	1	0.00394549	397	90	31	3	0.00394549
				254	2	0.00713987	447	292	31	3	0.00597691	396	450	301	23	4	0.00830284
				255	1	0.00657202	458	267	31	3	0.00657202
				256	2	0.00372422	135	335	32	3	0.00333316	405	165	342	26	4	0.00411528
				258	2	0.00481846	220	343	32	3	0.00441788	413	241	348	27	4	0.00521904
				259	2	0.00393396	93	178	33	3	0.0032071	411	116	194	27	4	0.00466081
				262	1	0.00346305	390	138	33	3	0.00346305
				263	1	0.00650794	458	290	33	3	0.00650794
				265	1	0.00292041	227	504	34	3	0.00292041
				266	1	0.0028295	273	294	34	3	0.0028295
				267	1	0.00252923	168	407	35	3	0.00252923
				269	1	0.0028246	314	436	35	3	0.0028246
				272	2	0.00311116	338	331	36	3	0.00265859	431	348	332	31	4	0.00356372
				274	2	0.00341606	69	123	37	3	0.00292667	423	84	100	30	4	0.00390545
				276	2	0.0028014	209	398	37	3	0.00236223	427	241	402	30	4	0.00324058
				277	2	0.00311485	332	355	37	3	0.00251556	435	342	353	32	4	0.00371414
				281	2	0.00341618	101	392	38	3	0.00284521	428	131	398	31	4	0.00398715
				286	2	0.00321736	208	391	39	3	0.00297062	438	229	392	33	4	0.0034641
				289	1	0.00216383	131	502	40	3	0.00216383
				291	1	0.00118676	183	459	40	3	0.00118676
				297	1	0.00186145	336	72	42	3	0.00186145
				299	2	0.0025425	137	499	43	3	0.00176237	446	166	497	35	4	0.00332263
				301	1	0.00198095	97	468	44	3	0.00198095
				304	1	0.00167106	137	511	44	3	0.00167106
				306	1	0.00172228	102	495	45	3	0.00172228
				307	2	0.0018405	133	262	45	3	0.00152886	453	148	278	39	4	0.00215213
				309	1	0.00104734	339	415	45	3	0.00104734
				311	1	0.00209495	467	288	45	3	0.00209495
				312	1	0.00137496	106	505	46	3	0.00137496
				313	1	0.0013193	284	415	46	3	0.0013193
				314	1	0.00146211	293	483	46	3	0.00146211
				316	1	0.00127108	110	481	47	3	0.00127108
				319	2	0.00202347	281	425	47	3	0.00138359	467	295	428	46	4	0.00266335
				320	1	0.00138972	325	434	47	3	0.00138972
				322	1	0.00116325	106	131	48	3	0.00116325
				323	2	0.0013218	161	260	48	3	0.00119839	461	189	250	44	4	0.00144522
				325	1	0.00135305	285	479	48	3	0.00135305	455	304	484	41	4
				326	1	0.00123666	293	427	48	3	0.00123666
				327	1	0.00191105	464	287	48	3	0.00191105
				328	1	0.0014749	97	506	49	3	0.0014749
				334	1	0.00124392	347	190	50	3	0.00124392
				336	1	0.00114034	334	192	51	3	0.00114034
				337	2	0.00132239	347	307	51	3	0.00117755	473	347	313	47	4	0.00146723
				338	2	0.0011595	244	256	52	3	0.00118141	494	272	272	53	4	0.00113759
				340	1	0.00116397	278	483	52	3	0.00116397
				343	1	0.00122409	251	342	53	3		483	249	330	49	4	0.00122409
				344	1	0.00112535	280	195	53	3	0.00112535
				353	2	0.00127057	193	388	57	3	0.00116653	491	213	398	51	4	0.0013746
				354	1	0.00114513	286	179	57	3	0.00114513
				355	2	0.00120693	208	211	59	3	0.00110432	497	215	231	55	4	0.00130954
				360	1	0.0145218	193	87	7	4	0.0145218
				361	1	0.0129637	191	84	9	4	0.0129637
				362	1	0.00844856	341	69	9	4	0.00844856
				366	1	0.00609878	235	199	13	4	0.00609878
				369	1	0.0124007	189	193	14	4	0.0124007
				380	1	0.00819319	460	241	18	4	0.00819319
				384	1	0.00585703	194	277	20	4	0.00585703
				392	1	0.00516446	407	252	21	4	0.00516446
				393	1	0.00626012	125	193	22	4	0.00626012
				394	1	0.00401824	186	106	22	4	0.00401824
				395	1	0.00581601	226	203	23	4	0.00581601
				401	1	0.00810029	424	233	24	4	0.00810029
				407	1	0.00416832	200	375	26	4	0.00416832
				410	1	0.00791678	445	328	26	4	0.00791678
				415	1	0.00219055	166	375	28	4	0.00219055
				417	1	0.00383035	352	114	28	4	0.00383035
				418	1	0.00767032	409	392	28	4	0.00767032
				419	1	0.00274201	237	377	29	4	0.00274201
				420	1	0.0031032	351	145	29	4	0.0031032
				421	1	0.00415839	355	285	29	4	0.00415839
				422	1	0.00572548	440	224	29	4	0.00572548
				426	1	0.00272799	232	388	30	4	0.00272799
				430	1	0.00231267	138	383	31	4	0.00231267
				433	1	0.00286938	125	291	32	4	0.00286938
				434	1	0.00345672	283	354	32	4	0.00345672
				437	1	0.00228823	126	304	33	4	0.00228823
				442	1	0.0035192	368	274	34	4	0.0035192
				448	1	0.00313056	283	366	36	4	0.00313056
				450	1	0.00442075	29	102	38	4	0.00442075
				451	1	0.00183511	141	254	38	4	0.00183511
				452	1	0.0023773	368	208	38	4	0.0023773
				454	1	0.000985418	185	60	41	4	0.000985418
				456	1	0.00195957	112	280	42	4	0.00195957
				457	1	0.00171367	178	74	42	4	0.00171367
				458	1	0.00180633	317	184	42	4	0.00180633
				460	1	0.00164043	183	69	44	4	0.00164043
				462	1	0.00616449	511	69	44	4	0.00616449
				463	1	0.00141871	126	231	45	4	0.00141871
				466	1	0.00166847	56	136	46	4	0.00166847
				468	1	0.00148116	131	227	47	4	0.00148116
				469	1	0.00114582	145	409	47	4	0.00114582
				470	1	0.00130106	249	266	47	4	0.00130106
				474	1	0.00188159	64	148	48	4	0.00188159
				475	1	0.0022236	155	402	48	4	0.0022236
				477	1	0.0014397	252	192	48	4	0.0014397
				478	1	0.00367089	259	406	48	4	0.00367089
				480	1	0.00152464	76	149	49	4	0.00152464
				481	1	0.0013239	140	216	49	4	0.0013239
				485	1	0.0011839	290	235	49	4	0.0011839
				490	1	0.00120776	211	138	51	4	0.00120776
				493	1	0.00127407	214	231	53	4	0.00127407
				496	1	0.00116833	284	267	54	4	0.00116833
Root 2	Mean Intensity	0-0.0025	0.320675	ID	Time points	Mean	X	Y	Z	Time	Mean Int	ID2	X2	Y2	Z2	Time2	Mean Int2	ID3	X3	Y3	Z3	Time3	Mean Int3	ID4	X4	Y4	Z4	Time4	Mean Int4
		0.0025-0.005	0.223629	1	1	0.00877056	280	31	7	1	0.00877056
		0.005+	0.455696	2	1	0.00764932	237	221	9	1	0.00764932
				3	1	0.0153978	167	17	10	1	0.0153978
	Time Points	1	0.561181	4	1	0.0133829	168	47	10	1	0.0133829																			4
		2	0.244726	5	1	0.0127023	170	79	10	1	0.0127023																				0.00880832
		3	0.130802	6	2	0.0094553	184	139	10	1	0.0115472	105	301	63	16	2	0.00736341
		4	0.0632911	7	4	0.00883385	234	250	10	1	0.00729645	87	356	201	10	2	0.00837458	195	340	203	9	3	0.00872101	304	326	151	8	4	0.0109434
				8	1	0.0078617	190	242	11	1	0.0078617
	Total Cells	237		9	1	0.00802486	234	285	11	1	0.00802486
	Mean	0.00491062		10	1	0.00667117	305	226	11	1	0.00667117
				11	4	0.00760733	310	185	11	1	0.00892513	111	419	145	18	2	0.0062176	222	408	151	17	3	0.00800643	335	384	92	16	4	0.00728014
				12	1	0.00771175	173	214	12	1	0.00771175																			4
				13	1	0.00758935	192	267	12	1	0.00758935																				0.00770365
				14	1	0.00756102	193	287	12	1	0.00756102
				15	1	0.00653528	300	264	12	1	0.00653528																			4
				16	1	0.00668884	137	120	13	1	0.00668884																				0.0073465
				17	1	0.00959478	334	199	13	1	0.00959478
				18	4	0.00681439	141	157	14	1	0.00662564	93	255	127	13	2	0.00588401	203	247	123	13	3	0.00718998	314	232	74	12	4	0.00755793
				19	4	0.00643325	326	263	14	1	0.00636315	116	433	209	21	2	0.00534583	226	419	219	20	3	0.00596284	338	397	160	19	4	0.0080612	4
				20	1	0.00629693	330	233	14	1	0.00629693																				0.00715345
				21	4	0.00949393	228	226	15	1	0.00546144	80	326	189	8	2	0.0100015	191	311	191	8	3	0.00993518	300	299	141	7	4	0.0125776	4
				22	1	0.00684172	228	254	16	1	0.00684172																				0.00640308
				23	4	0.0088728	231	286	16	1	0.00703441	84	326	232	9	2	0.00825231	190	307	235	8	3	0.00881335	299	298	185	7	4	0.0113911	4
				24	1	0.00726898	315	55	16	1	0.00726898																			4	0.00742312
				25	4	0.0071669	234	321	17	1	0.00625797	85	327	267	9	2	0.00633722	192	307	276	9	3	0.00707247	301	300	225	7	4	0.00899995		0.00440463
				26	4	0.0101964	108	103	18	1	0.00583629	89	204	64	11	2	0.0124735	197	195	55	11	3	0.0149169	307	184	33	9	4	0.00755895
				27	2	0.00590247	230	348	18	1	0.00664731	126	334	301	26	2	0.00515763
				28	1	0.00659013	367	122	18	1	0.00659013
				29	4	0.00898123	159	224	20	1	0.00490794	96	260	177	14	2	0.0075502	187	244	184	8	3	0.0104691	298	235	136	6	4	0.0129977
				30	3	0.00771757	165	248	20	1	0.00625744	97	264	196	14	2	0.00775636	208	251	198	14	3	0.0091389
				31	2	0.00838907	305	99	20	1	0.0069425	95	399	78	13	2	0.00983564
				32	3	0.00559791	232	417	21	1	0.00484654	139	317	379	28	2		229	330	390	21	3	0.00533247	329	311	327	15	4	0.00661473
				33	4	0.00645271	136	335	22	1	0.00505267	92	226	289	13	2	0.00754698	202	209	319	13	3	0.00638717	312	211	273	11	4	0.00682404	4
				34	4	0.00801719	142	371	22	1	0.0057456	107	272	328	17	2	0.00832005	214	256	338	16	3	0.0112666	313	218	308	12	4	0.00673649		0.0042923
				35	2	0.00656782	172	343	22	1	0.00486676	104	273	297	16	2	0.00826888
				36	4	0.00599462	343	319	22	1	0.00678195	121	423	273	22	2	0.00527743	224	406	287	20	3	0.00641104	353	389	235	25	4	0.00550807
				38	1	0.00621844	108	170	25	1	0.00621844
				39	1	0.00472594	123	274	25	1	0.00472594
				40	4	0.00695471	126	315	25	1	0.00398612	103	191	277	16	2	0.00608438	213	176	277	16	3	0.0072134	325	175	234	14	4	0.0105349
				41	1	0.00452866	130	341	26	1	0.00452866
				42	1	0.00438819	349	134	26	1	0.00438819
				43	1	0.00442068	321	76	27	1	0.00442068
				44	3	0.00441674	346	158	27	1	0.0043762	133	437	105	27	2	0.00406937	248	431	118	27	3	0.00480464
				45	1	0.00392724	356	333	28	1	0.00392724
				46	2	0.00254752	144	236	33	1	0.00356672	157	260	210	42	2	0.00152832
				47	1	0.00324567	365	231	34	1	0.00324567
				48	1	0.00293491	102	173	35	1	0.00293491
				49	2	0.00337261	107	208	35	1	0.00314978	156	191	153	42	2	0.00359544
				50	3	0.00430444	367	212	35	1	0.00302096	134	438	158	27	2	0.00458684	243	427	167	26	3	0.00530551
				51	1	0.00260918	320	227	38	1	0.00260918
				52	1	0.00276793	358	237	38	1	0.00276793
				53	1	0.0021373	121	211	39	1	0.0021373																			4
				54	1	0.00206609	126	172	40	1	0.00206609																				0.00197221
				55	1	0.00207485	132	213	42	1	0.00207485
				56	2	0.00197389	267	349	42	1	0.00205398	168	358	308	44	2	0.00189379													4
				57	2	0.00174327	264	317	43	1	0.00143978	147	372	265	37	2	0.00204676													4	0.00130796
				58	1	0.00157129	265	256	43	1	0.00157129																				0.00327292
				59	1	0.00147147	185	64	44	1	0.00147147
				60	1	0.00131836	262	285	44	1	0.00131836
				61	1	0.00147515	264	232	44	1	0.00147515
				62	1	0.0013881	266	204	45	1	0.0013881
				63	1	0.00182121	338	95	45	1	0.00182121
				64	2	0.00224104	302	235	46	1	0.00173771	163	391	193	43	2	0.00274436
				65	2	0.00132489	183	235	48	1	0.0013228	180	271	182	49	2	0.00132699
				66	1	0.00121802	230	271	48	1	0.00121802
				67	4	0.00203375	230	281	48	1	0.0012592	152	334	238	40	2	0.00236539	287	326	256	45	3	0.00200887	402	293	206	44	4	0.00250154
				68	1	0.00136398	271	319	48	1	0.00136398
				69	2	0.00151971	228	249	49	1	0.00135637	176	334	206	47	2	0.00168305
				70	2	0.00191536	272	286	49	1	0.00130934	155	378	243	41	2	0.00252138
				71	3	0.00179245	310	122	49	1	0.00128526	172	393	95	45	2	0.00159254	277	357	100	42	3	0.00249956
				72	4	0.00193704	247	225	50	1	0.00130475	158	339	189	42	2	0.00206866	291	316	187	47	3	0.00199324	393	293	131	42	4	0.00238152
				73	2	0.00146523	217	179	51	1	0.00136	178	330	120	48	2	0.00157045
				74	2	0.00155863	222	58	51	1	0.00154084	182	309	30	50	2	0.00157642
				75	2	0.00158929	246	180	52	1	0.00136982	160	343	142	43	2	0.00180875
				76	3	0.00868102	248	147	7	2	0.0069991	186	241	145	8	3	0.00908788	297	230	96	6	4	0.00995607
				77	1	0.0117333	327	144	7	2	0.0117333
				78	1	0.0101618	256	186	8	2	0.0101618
				79	1	0.0083515	262	326	8	2	0.0083515
				81	2	0.0102771	364	127	8	2	0.00784111	185	351	124	7	3	0.0127131
				82	2	0.0103032	258	219	9	2	0.0100463	188	244	220	8	3	0.0105602
				83	1	0.0112293	260	256	9	2	0.0112293
				86	3	0.00868884	355	230	10	2	0.0080325	193	337	236	9	3	0.00798683	303	325	184	8	4	0.0100472
				88	3	0.00769774	357	264	10	2	0.006578	194	339	273	9	3	0.00742001	305	328	221	8	4	0.00909521
				90	3	0.00807198	357	290	11	2	0.00729879	196	339	299	10	3	0.00786654	306	328	245	8	4	0.00905062
				91	3	0.0108723	200	186	13	2	0.00870911	201	187	185	13	3	0.0108242	311	181	142	11	4	0.0130837
				94	3	0.00805745	388	157	13	2	0.00567378	206	377	145	13	3	0.00766267	318	356	90	12	4	0.0108359
				98	3	0.00685108	383	386	14	2	0.00633317	219	359	396	17	3	0.0064523	331	350	338	15	4	0.00776778
				99	1	0.00698408	285	462	15	2	0.00698408
				100	1	0.00814139	164	126	16	2	0.00814139
				101	3	0.00649445	179	213	16	2	0.00474985	211	168	217	16	3	0.00651964	320	164	173	13	4	0.00821385
				102	3	0.00690312	183	241	16	2	0.0055054	212	172	243	16	3	0.00647566	324	168	203	14	4	0.00872831
				106	2	0.00683377	192	305	17	2	0.00659176	218	177	310	17	3	0.00707577
				108	1	0.00747016	341	140	18	2	0.00747016
				109	3	0.00687559	413	253	18	2	0.00544822	220	395	266	17	3	0.00669076	332	377	210	16	4	0.00848781
				110	3	0.0067327	417	217	18	2	0.00564279	221	401	225	17	3	0.00627007	333	380	168	16	4	0.00828524
				112	2	0.00351343	223	50	20	2	0.00247283	231	185	78	22	3	0.00455404
				114	1	0.00677361	396	96	21	2	0.00677361
				115	3	0.00601614	428	240	21	2	0.00538675	225	413	252	20	3	0.00550071	337	393	193	19	4	0.00716097
				117	1	0.0206092	188	42	22	2	0.0206092
				118	1	0.00626301	199	199	22	2	0.00626301
				119	1	0.00618597	397	123	22	2	0.00618597
				120	3	0.00520468	413	348	22	2	0.0040333	223	392	366	20	3	0.005462	350	380	333	24	4	0.00611873
				122	2	0.00598668	182	321	23	2	0.00582069	227	168	327	21	3	0.00615266
				123	3	0.00534385	190	359	23	2	0.00537803	245	181	368	27	3	0.00478552	348	179	323	24	4	0.005868
				124	2	0.00541615	225	358	23	2	0.00529406	232	212	370	22	3	0.00553824
				125	1	0.00482554	236	163	26	2	0.00482554
				127	2	0.0053042	173	238	27	2	0.00505686	244	168	246	27	3	0.00555155
				128	1	0.00489406	186	328	27	2	0.00489406
				129	2	0.00271612	312	106	27	2	0.00117148	247	297	115	27	3	0.00426075
				130	1	0.00454314	329	183	27	2	0.00454314
				131	3	0.0051844	406	395	27	2	0.0043007	238	385	417	25	3	0.00487139	349	371	360	24	4	0.00638112
				132	1	0.00386358	424	275	27	2	0.00386358
				135	1	0.00956425	145	11	28	2	0.00956425
				136	2	0.00450649	202	399	28	2	0.00465832	237	181	407	24	3	0.00435466
				137	1	0.00399376	272	65	28	2	0.00399376
				138	1	0.00492822	280	204	28	2	0.00492822
				140	3	0.00514363	435	207	28	2	0.00560325	242	424	191	26	3	0.00592661	367	406	132	31	4	0.00390104
				141	1	0.00342212	192	401	32	2	0.00342212
				142	3	0.00344819	382	306	32	2	0.00345591	253	377	326	31	3	0.00374846	375	359	274	37	4	0.00314019
				143	2	0.00294986	384	277	32	2	0.00293302	254	381	294	31	3	0.0029667
				144	2	0.00307242	383	210	33	2	0.00360737	267	353	204	40	3	0.00253747
				145	1	0.00288814	380	272	34	2	0.00288814
				146	1	0.00316155	232	250	35	2	0.00316155
				148	1	0.00268681	154	153	38	2	0.00268681
				149	2	0.00237771	228	400	39	2	0.00220683	260	233	423	38	3	0.00254858
				150	3	0.00200414	337	300	39	2	0.00210579	284	325	294	44	3	0.00178135	399	295	250	43	4	0.00212528
				151	2	0.00273814	373	348	39	2	0.00234336	257	334	354	35	3	0.00313291
				153	1	0.00212881	335	269	40	2	0.00212881
				154	3	0.00209684	334	211	41	2	0.00219061	292	320	223	47	3	0.00190533	406	309	177	46	4	0.00219459
				159	1	0.0020846	343	162	42	2	0.0020846
				161	1	0.00169688	344	86	43	2	0.00169688
				162	3	0.00187355	355	344	43	2	0.00163717	276	319	372	42	3	0.00168047	388	298	335	40	4	0.00230302
				164	1	0.00174529	184	34	44	2	0.00174529
				165	3	0.00224216	245	330	44	2	0.00163737	263	225	355	39	3	0.00216073	373	211	310	37	4	0.00292838
				166	1	0.00147158	273	213	44	2	0.00147158
				167	2	0.00154474	274	358	44	2	0.00138492	282	284	382	44	3	0.00170456
				169	3	0.00173566	316	262	45	2	0.00165836	289	286	280	46	3	0.00150884	401	256	233	44	4	0.00203977
				170	1	0.0018646	329	206	45	2	0.0018646
				171	2	0.00214436	355	271	45	2	0.00184367	264	342	291	39	3	0.00244504
				173	3	0.00185721	395	129	45	2	0.00155638	278	389	141	42	3	0.00175413	380	379	102	38	4	0.00226112
				174	1	0.00127215	273	252	47	2	0.00127215
				175	3	0.00203863	316	235	47	2	0.00178618	290	284	241	47	3	0.00186284	405	282	187	46	4	0.00246686
				177	3	0.00190693	271	222	48	2	0.00158156	273	276	231	42	3	0.00183283	384	246	180	40	4	0.00230641
				179	2	0.00187487	334	163	48	2	0.00187654	295	319	171	48	3	0.00187319
				181	3	0.00180563	305	164	49	2	0.001623	275	288	172	42	3	0.00143205	387	270	122	40	4	0.00236185
				183	2	0.00148902	310	200	50	2	0.00141541	283	291	209	44	3	0.00156264
				184	1	0.00152207	331	119	50	2	0.00152207
				189	1	0.00658969	281	192	8	3	0.00658969
				198	2	0.00756792	282	351	11	3	0.00884258	302	277	268	8	4	0.00629326
				199	1	0.00579886	275	123	12	3	0.00579886
				200	2	0.0132856	186	164	13	3	0.0119869	310	178	117	11	4	0.0145842
				204	2	0.00774035	323	192	13	3	0.0067869	315	308	145	12	4	0.00869381
				205	2	0.00684433	370	258	13	3	0.00593824	317	355	204	12	4	0.00775041
				207	2	0.0101587	251	178	14	3	0.00885285	321	235	128	13	4	0.0114645
				209	2	0.0079825	321	244	14	3	0.00649443	323	311	194	13	4	0.00947057
				210	2	0.0082797	325	219	14	3	0.00669655	322	310	173	13	4	0.00986285
				215	2	0.00618181	316	361	16	3	0.00539184	330	312	309	15	4	0.00697178
				216	2	0.00718382	364	366	16	3	0.0059611	327	353	311	14	4	0.00840653
				217	1	0.00625919	403	190	16	3	0.00625919
				228	1	0.0045777	219	2	21	3	0.0045777
				230	2	0.0065586	385	177	21	3	0.00397939	334	382	133	16	4	0.00913781
				234	2	0.00500165	350	413	22	3	0.0050726	352	335	362	25	4	0.0049307
				235	2	0.00558345	355	205	22	3	0.00515237	342	360	167	20	4	0.00601453
				236	2	0.00617882	237	406	23	3	0.00549316	340	236	354	20	4	0.00686449
				239	1	0.00456489	408	291	25	3	0.00456489
				240	2	0.00541165	412	273	25	3	0.00483496	354	390	214	25	4	0.00598834
				241	2	0.00535471	171	312	26	3	0.00472187	347	164	257	24	4	0.00598755
				246	2	0.005491	188	414	27	3	0.00493494	339	184	359	20	4	0.00604707
				249	1	0.00636264	432	94	27	3	0.00636264
				250	1	0.00519684	268	383	28	3	0.00519684
				251	1	0.00446459	275	268	28	3	0.00446459
				252	1	0.00506343	168	249	29	3	0.00506343
				255	2	0.00388978	216	361	33	3	0.00355971	364	206	316	30	4	0.00421985
				256	2	0.00372557	332	393	34	3	0.00327526	368	317	338	32	4	0.00417589
				258	1	0.00292274	337	399	36	3	0.00292274
				259	2	0.00339021	182	283	37	3	0.00269149	363	195	253	30	4	0.00408893
				261	1	0.00254177	385	324	38	3	0.00254177
				262	1	0.00241439	387	312	38	3	0.00241439
				265	1	0.00268822	343	261	39	3	0.00268822
				266	1	0.0025651	346	231	40	3	0.0025651
				268	1	0.00211374	210	187	41	3	0.00211374
				269	1	0.00220371	357	157	41	3	0.00220371
				270	2	0.00223417	357	184	41	3	0.00247331	395	363	127	42	4	0.00199503
				271	1	0.00223074	359	128	41	3	0.00223074
				272	2	0.00228718	254	396	42	3	0.00192877	381	236	349	39	4	0.00264558
				274	2	0.00188527	280	163	42	3	0.00150764	378	266	118	38	4	0.00226291
				279	2	0.0016872	397	181	42	3	0.00163435	403	365	130	44	4	0.00174005
				280	2	0.00185791	402	212	42	3	0.00163166	396	366	159	42	4	0.00208416
				281	2	0.00255687	364	297	43	3	0.00210561	374	359	259	37	4	0.00300813
				285	1	0.00198505	407	110	44	3	0.00198505
				286	1	0.00173908	408	149	44	3	0.00173908
				288	1	0.00210784	344	225	45	3	0.00210784
				293	2	0.00239776	347	184	47	3	0.00208147	389	321	126	40	4	0.00271405
				294	1	0.00180383	350	226	47	3	0.00180383
				296	1	0.00180264	349	135	49	3	0.00180264
				308	1	0.00702123	330	280	9	4	0.00702123
				309	1	0.00701719	330	300	10	4	0.00701719
				316	1	0.00933032	355	130	12	4	0.00933032
				319	1	0.0104883	356	102	12	4	0.0104883
				326	1	0.00665663	216	352	14	4	0.00665663
				328	1	0.00782779	177	264	15	4	0.00782779
				336	1	0.00688341	255	252	18	4	0.00688341
				341	1	0.00961489	276	119	20	4	0.00961489
				343	1	0.00560083	361	122	20	4	0.00560083
				344	1	0.00682594	291	367	21	4	0.00682594
				345	1	0.0053248	336	188	21	4	0.0053248
				346	1	0.00665161	344	359	21	4	0.00665161
				351	1	0.00467529	381	288	24	4	0.00467529
				355	1	0.0065955	260	271	26	4	0.0065955
				356	1	0.00698209	396	108	26	4	0.00698209
				357	1	0.00205182	229	111	27	4	0.00205182
				359	1	0.0048538	342	213	27	4	0.0048538
				360	1	0.00328736	342	245	27	4	0.00328736
				361	1	0.00257128	221	28	28	4	0.00257128
				362	1	0.00394349	355	300	29	4	0.00394349
				365	1	0.00356788	184	158	31	4	0.00356788
				366	1	0.00346329	318	369	31	4	0.00346329
				369	1	0.00422093	361	368	32	4	0.00422093
				370	1	0.00393843	228	404	35	4	0.00393843
				371	1	0.00314263	355	324	35	4	0.00314263
				372	1	0.00295312	216	333	36	4	0.00295312
				376	1	0.00164913	256	284	38	4	0.00164913
				377	1	0.00248718	262	143	38	4	0.00248718
				379	1	0.00213298	266	131	38	4	0.00213298
				382	1	0.00230454	253	35	39	4	0.00230454
				383	1	0.00218663	246	130	40	4	0.00218663
				385	1	0.00214541	254	227	40	4	0.00214541
				386	1	0.00210217	259	118	40	4	0.00210217
				390	1	0.00217494	297	308	41	4	0.00217494
				391	1	0.00207629	319	75	41	4	0.00207629
				392	1	0.00206508	246	119	42	4	0.00206508
				394	1	0.00204006	294	290	42	4	0.00204006
				397	1	0.00179015	262	302	43	4	0.00179015
				398	1	0.00235496	293	231	43	4	0.00235496
				400	1	0.00199732	362	93	43	4	0.00199732
				404	1	0.0025289	276	138	46	4	0.0025289
				407	1	0.0022441	277	119	47	4	0.0022441
Root 3	Mean Intensity	0-0.0025	0.286713	ID	Time points	Mean	X	Y	Z	Time	Mean Int	ID2	X2	Y2	Z2	Time2	Mean Int2	ID3	X3	Y3	Z3	Time3	Mean Int3	ID4	X4	Y4	Z4	Time4	Mean Int4
		0.0025-0.005	0.251748	1	1	0.00883692	242	154	2	1	0.00883692
		0.005+	0.461538	2	2	0.0114817	232	109	5	1	0.00874649	86	211	106	8	2	0.014217
				3	2	0.00765448	239	176	7	1	0.00771172	83	234	168	6	2	0.00759723
	Time Points	1	0.587413	4	2	0.0125646	290	96	7	1	0.0117782	90	311	83	9	2	0.0133509
		2	0.34965	5	1	0.0141248	189	86	8	1	0.0141248
		3	0.041958	6	1	0.0102835	190	164	8	1	0.0102835
		4	0.020979	7	1	0.0127278	191	114	8	1	0.0127278
				8	2	0.0130606	191	139	8	1	0.0126186	88	210	127	9	2	0.0135025
	Total Cells	143		9	3	0.00912059	282	175	8	1	0.0102829	87	263	168	8	2	0.00875246	151	325	142	9	3	0.00832644
	Mean	0.00517829		10	1	0.00666174	151	27	9	1	0.00666174
				11	4	0.00851702	195	267	9	1	0.00744278	91	213	243	10	2	0.00900383	148	251	208	8	3	0.00918161	195	254	203	5	4	0.00843984
				12	2	0.0111034	284	148	9	1	0.0106371	93	308	138	10	2	0.0115698
				13	2	0.00679593	323	244	10	1	0.0069418	94	351	242	12	2	0.00665005
				14	2	0.00798103	331	205	10	1	0.00820757	95	352	201	12	2	0.00775449
				15	1	0.00825958	338	119	10	1	0.00825958
				16	2	0.0074926	120	55	13	1	0.0067982	97	132	41	13	2	0.008187
				17	3	0.00821649	123	170	14	1	0.00771394	102	139	172	15	2	0.00995988	153	181	146	11	3	0.00697566
				18	1	0.00877787	130	213	14	1	0.00877787
				19	1	0.00693734	321	50	14	1	0.00693734
				20	1	0.00662066	325	14	14	1	0.00662066
				21	1	0.0104264	368	160	14	1	0.0104264
				22	1	0.00879603	160	22	15	1	0.00879603
				23	2	0.00695305	168	87	15	1	0.00807007	100	137	89	14	2	0.00583602
				24	1	0.00739908	170	181	15	1	0.00739908
				25	2	0.00972023	373	132	15	1	0.0100954	96	359	103	12	2	0.00934502
				26	1	0.0102439	376	49	15	1	0.0102439
				27	1	0.00750042	165	115	16	1	0.00750042
				28	1	0.00725131	165	146	16	1	0.00725131
				29	1	0.00759579	166	51	16	1	0.00759579
				30	1	0.00504759	101	37	17	1	0.00504759
				31	2	0.00600642	348	370	17	1	0.00633214	98	310	363	13	2	0.00568069
				32	4	0.00551714	124	233	18	1	0.00582339	103	138	244	19	2	0.0062489	173	186	227	23	3	0.00471638	209	178	198	19	4	0.0052799
				33	1	0.0055929	315	96	19	1	0.0055929
				34	1	0.00632874	113	163	20	1	0.00632874
				35	1	0.00539193	409	79	21	1	0.00539193
				36	2	0.00476468	111	206	22	1	0.0054525	113	110	189	27	2	0.00407685
				37	2	0.00373477	140	80	22	1	0.0046323	116	160	43	29	2	0.00283723
				38	2	0.00572202	94	67	23	1	0.00557108	110	99	58	23	2	0.00587296
				39	3	0.00609791	99	106	23	1	0.00460001	111	103	102	23	2	0.00442976	165	142	80	19	3	0.00926396
				41	1	0.00821666	364	154	23	1	0.00821666
				42	1	0.00453213	368	130	23	1	0.00453213
				43	2	0.00472313	367	110	24	1	0.00515412	115	375	95	27	2	0.00429213
				44	1	0.0041522	110	219	26	1	0.0041522
				45	1	0.00458566	131	83	26	1	0.00458566
				46	3	0.00728146	136	154	26	1	0.00518014	104	119	135	21	2	0.00693419	152	181	111	11	3	0.00973006
				47	1	0.00470593	125	51	27	1	0.00470593
				48	2	0.00458676	369	297	29	1	0.00386625	109	382	281	22	2	0.00530727
				49	1	0.00287621	124	156	31	1	0.00287621
				50	4	0.00468382	126	227	32	1	0.00366493	114	116	227	27	2	0.00448933	172	182	204	23	3	0.004968	210	176	175	20	4	0.00561302
				51	1	0.00332105	102	113	33	1	0.00332105
				52	3	0.00294573	109	170	33	1	0.00338814	120	108	175	34	2	0.00339139	185	163	158	41	3	0.00205765
				53	3	0.00322325	110	143	33	1	0.0032847	119	107	145	34	2	0.0034724	182	182	99	37	3	0.00291264
				54	1	0.00329856	103	82	34	1	0.00329856
				55	2	0.00310085	108	60	34	1	0.00328579	121	102	51	35	2	0.00291591
				56	2	0.00276714	184	296	34	1	0.00264605	125	185	281	37	2	0.00288822
				57	1	0.00425412	109	29	35	1	0.00425412
				58	1	0.00306138	346	143	35	1	0.00306138
				59	1	0.0023201	169	164	36	1	0.0023201
				60	2	0.00236382	167	111	37	1	0.00222708	126	160	107	38	2	0.00250057
				61	1	0.00228738	124	171	38	1	0.00228738
				62	1	0.00242939	132	210	39	1	0.00242939
				63	2	0.00244036	178	335	39	1	0.00223493	123	187	312	36	2	0.00264578
				64	2	0.00201547	214	353	39	1	0.00233228	133	218	332	43	2	0.00169867
				65	1	0.00230468	347	237	39	1	0.00230468
				66	1	0.00233172	173	296	40	1	0.00233172
				67	2	0.00179094	218	304	41	1	0.00181742	132	213	314	43	2	0.00176446
				68	1	0.00153859	224	44	42	1	0.00153859
				69	1	0.00186817	261	338	42	1		131	262	323	41	2	0.00186817
				70	2	0.00177513	167	173	43	1	0.00155809	127	169	172	38	2	0.00199217
				71	1	0.00149436	195	160	43	1	0.00149436
				72	1	0.00173293	265	44	43	1	0.00173293
				73	2	0.00139762	198	172	44	1	0.00132048	143	192	170	47	2	0.00147476
				74	1	0.00168563	201	127	44	1	0.00168563
				75	1	0.00161093	267	259	44	1	0.00161093
				76	2	0.00176732	197	75	45	1	0.00168358	142	186	74	47	2	0.00185106
				77	2	0.001797	199	108	45	1	0.00166701	138	190	98	46	2	0.00192698
				78	2	0.00141065	277	213	45	1	0.00129333	145	269	224	49	2	0.00152797
				79	1	0.00176717	196	74	47	1	0.00176717
				80	1	0.00208597	200	14	47	1	0.00208597
				81	1	0.00147049	282	26	49	1	0.00147049
				82	1	0.00866958	244	167	5	2	0.00866958
				84	1	0.0123685	203	20	8	2	0.0123685
				85	2	0.0101524	204	43	8	2	0.0125148	146	250	49	4	3	0.00778998
				89	2	0.00607426	215	188	9	2	0.00745731	147	284	188	4	3	0.00469122
				92	1	0.00916158	219	268	10	2	0.00916158
				106	1	0.00495554	330	51	22	2	0.00495554
				107	1	0.004316	374	346	22	2	0.004316
				108	1	0.00491347	378	312	22	2	0.00491347
				112	1	0.00508467	367	256	26	2	0.00508467
				118	1	0.00415159	100	50	33	2	0.00415159
				122	1	0.00274401	157	171	35	2	0.00274401
				124	1	0.002455	335	333	36	2	0.002455
				128	1	0.00198381	157	51	39	2	0.00198381
				129	1	0.00222641	167	81	40	2	0.00222641
				130	2	0.00214983	178	355	41	2	0.00202239	188	216	340	41	3	0.00227726
				134	1	0.00146831	152	137	44	2	0.00146831
				135	2	0.00226277	237	375	44	2	0.0016445	183	322	338	37	3	0.00288103
				136	2	0.00147051	193	182	45	2	0.00147405	194	256	155	49	3	0.00146697
				137	2	0.00223204	259	317	45	2	0.00160857	184	325	287	38	3	0.00285551
				139	2	0.00142316	234	285	46	2	0.00144846	193	291	264	46	3	0.00139785
				140	1	0.00124002	304	248	46	2	0.00124002
				141	1	0.00192407	186	37	47	2	0.00192407
				144	1	0.00162319	261	316	47	2	0.00162319
				149	2	0.00803336	292	191	8	3	0.00924848	196	297	159	6	4	0.00681823
				150	1	0.0118963	252	281	9	3	0.0118963
				154	2	0.00708753	309	328	11	3	0.00694492	198	319	307	10	4	0.00723013
				155	2	0.0073513	304	361	12	3	0.00726908	200	315	341	11	4	0.00743352
				156	2	0.00608629	321	285	12	3	0.0062974	205	326	250	16	4	0.00587519
				157	2	0.00662264	188	269	13	3	0.00629103	197	189	246	9	4	0.00695426
				159	1	0.00980976	360	224	14	3	0.00980976
				160	1	0.0078133	234	405	15	3	0.0078133
				161	1	0.00733685	180	288	17	3	0.00733685
				162	1	0.00711095	183	321	18	3	0.00711095
				163	2	0.00794304	189	352	18	3	0.00660609	203	190	336	14	4	0.00927999
				164	1	0.00498766	343	245	18	3	0.00498766
				166	2	0.00622755	144	122	19	3	0.00565901	204	133	86	15	4	0.00679609
				167	2	0.00558754	229	272	19	3	0.00556272	212	246	223	23	4	0.00561235
				168	2	0.00538676	333	274	19	3	0.0052353	206	334	247	18	4	0.00553822
				169	1	0.00478625	336	253	19	3	0.00478625
				170	2	0.00547502	146	206	23	3	0.00496227	207	133	175	19	4	0.00598777
				171	1	0.00576005	151	237	23	3	0.00576005
				174	1	0.00451854	190	278	23	3	0.00451854
				175	2	0.00489748	184	416	28	3	0.00436457	214	179	405	25	4	0.00543038
				176	2	0.00375229	131	74	29	3	0.00415978	217	150	31	34	4	0.00334481
				177	1	0.0044159	368	156	30	3	0.0044159
				178	2	0.00288179	206	368	33	3	0.00342979	220	191	321	38	4	0.00233379
				179	1	0.00321783	353	378	35	3	0.00321783
				180	1	0.00255175	132	150	36	3	0.00255175	219	123	123	38	4
				181	1	0.00308606	178	75	36	3	0.00308606
				186	2	0.00213849	167	197	41	3	0.00202165	221	156	173	41	4	0.00225532
				187	1	0.00204609	173	236	41	3	0.00204609
				189	1	0.00181533	197	182	44	3	0.00181533
				190	2	0.00153983	197	202	44	3	0.00174891	223	213	163	46	4	0.00133075
				191	2	0.00197795	295	275	44	3	0.00142412	218	307	229	37	4	0.00253179
				199	1	0.0062935	331	224	10	4	0.0062935
				201	1	0.00698594	329	264	11	4	0.00698594
				202	1	0.00751068	330	274	11	4	0.00751068
				208	1	0.00507013	146	249	19	4	0.00507013
				211	1	0.00477256	178	231	20	4	0.00477256
				213	1	0.00522589	106	31	25	4	0.00522589
				215	1	0.00369156	105	37	32	4	0.00369156
				216	1	0.00294251	153	52	32	4	0.00294251
				222	1	0.00149946	256	252	44	4	0.00149946
Root 4	Mean Intensity	0-0.0025	0.405063	ID	Time points	Mean	X	Y	Z	Time	Mean Int	ID2	X2	Y2	Z2	Time2	Mean Int2	ID3	X3	Y3	Z3	Time3	Mean Int3	ID4	X4	Y4	Z4	Time4	Mean Int4
		0.0025-0.005	0.223629	1	1	0.010011	217	30	8	1	0.010011
		0.005+	0.371308	2	2	0.00695781	263	179	9	1	0.00694779	158	263	143	6	2	0.00696783
				3	1	0.0160019	216	117	10	1	0.0160019
	Time Points	1	0.708861	4	1	0.01537	217	136	10	1	0.01537
		2	0.223629	5	2	0.00632831	292	176	11	1	0.00620726	159	307	139	8	2	0.00644937
		3	0.0379747	6	1	0.0105277	216	193	12	1	0.0105277
		4	0.0295359	7	2	0.00800458	342	52	12	1	0.00839988	190	347	39	18	2	0.00760929
				8	2	0.0116572	214	209	13	1	0.0106966	160	212	192	9	2	0.0126178
	Total Cells	237		9	2	0.010485	214	238	13	1	0.00972454	161	213	214	9	2	0.0112454
	Mean	0.00402953		10	1	0.00655119	271	45	13	1	0.00655119
				11	1	0.00722266	275	74	13	1	0.00722266
				12	1	0.00597539	298	221	13	1	0.00597539
				13	1	0.00888839	214	258	14	1	0.00888839
				14	1	0.00740163	273	105	14	1	0.00740163
				15	1	0.00734443	337	181	14	1	0.00734443
				16	2	0.00588168	304	260	15	1	0.00547414	167	308	238	12	2	0.00628921
				17	2	0.00696137	198	299	17	1	0.00783402	164	234	286	12	2	0.00608872
				18	1	0.00749504	269	199	17	1	0.00749504
				19	1	0.00533326	326	240	17	1	0.00533326
				20	1	0.00651444	202	340	18	1	0.00651444
				21	2	0.00628245	226	400	18	1	0.00572009	180	216	385	16	2	0.0068448
				22	3	0.0071085	264	234	18	1	0.00622957	170	269	207	13	2	0.00739484	258	205	220	11	3	0.00770109
				23	1	0.0060082	320	86	18	1		176	324	88	15	2	0.0060082
				24	2	0.00493277	134	96	19	1	0.00543119	178	122	65	16	2	0.00443434
				25	1	0.00635087	197	161	19	1	0.00635087
				26	1	0.00549307	216	45	19	1	0.00549307
				27	3	0.0065558	365	208	19	1	0.00489678	177	377	179	15	2	0.00569465	260	315	194	11	3	0.00907596
				28	2	0.0064343	136	140	20	1	0.00603437	182	126	114	17	2	0.00683424
				29	1	0.00655808	201	196	20	1	0.00655808
				30	2	0.00697252	202	233	20	1	0.00645018	179	202	215	16	2	0.00749486
				31	4	0.00646443	229	380	20	1	0.00561671	172	241	337	14	2	0.00553067	268	174	352	16	3	0.00796851	307	246	309	13	4	0.00674181
				32	3	0.00685933	268	284	20	1	0.00597087	175	275	272	15	2	0.00800765	262	203	272	13	3	0.00659948
				33	2	0.00431558	364	238	20	1	0.00308711	181	371	216	16	2	0.00554405
				34	1	0.00567998	203	262	21	1	0.00567998
				35	4	0.00608769	267	314	21	1	0.00584095	166	273	288	12	2	0.00546767	263	205	304	13	3	0.00660161	306	249	280	12	4	0.00644052
				36	2	0.00465653	350	83	21	1	0.00486124	201	367	49	25	2	0.00445182
				37	3	0.00568446	360	274	21	1	0.00513123	183	372	253	17	2	0.00565481	264	304	259	13	3	0.00626732
				38	2	0.00595348	141	156	22	1	0.00530811	184	134	142	18	2	0.00659885
				39	2	0.00561414	144	207	22	1	0.005026	186	140	192	18	2	0.00620228
				40	2	0.00571065	323	233	22	1	0.0051178	171	332	213	13	2	0.00630349
				41	2	0.00557223	267	354	23	1	0.00485921	188	276	349	18	2	0.00628525
				42	1	0.00492062	348	306	23	1	0.00492062
				43	1	0.00532839	400	145	23	1	0.00532839
				44	1	0.00536747	146	208	24	1	0.00536747
				45	2	0.00432667	151	268	24	1	0.00463495	203	159	249	26	2	0.0040184
				46	2	0.00517587	157	319	24	1	0.00455248	194	148	289	20	2	0.00579926
				47	1	0.00539294	265	383	24	1	0.00539294
				48	2	0.0056688	344	177	24	1	0.00498803	196	349	148	20	2	0.00634958
				49	1	0.00435684	147	284	25	1	0.00435684
				50	1	0.00472189	208	374	25	1	0.00472189
				51	2	0.00526965	340	225	25	1	0.00453385	195	341	206	20	2	0.00600544
				52	1	0.00447015	162	358	26	1	0.00447015
				53	2	0.00506267	264	416	26	1	0.00347727	192	277	385	19	2	0.00664807
				54	1	0.00566298	384	260	26	1	0.00566298
				55	1	0.00517456	239	19	27	1	0.00517456
				56	1	0.00517087	99	75	28	1	0.00517087
				57	3	0.00293452	166	397	28	1	0.00323954	200	154	366	25	2	0.00324351	279	115	345	30	3		325	157	314	39	4	0.00232051
				60	1	0.00466791	240	78	28	1	0.00466791
				61	1	0.00388639	406	101	28	1	0.00388639
				62	1	0.0040618	408	124	28	1	0.0040618
				63	1	0.0037036	412	73	28	1	0.0037036
				64	1	0.00402711	110	161	29	1	0.00402711
				65	1	0.00411388	117	193	29	1	0.00411388
				66	1	0.00496769	238	140	29	1	0.00496769
				67	1	0.00345776	310	407	30	1	0.00345776
				68	1	0.00267352	356	210	30	1	0.00267352
				69	2	0.00388477	402	212	30	1	0.00339908	204	408	194	26	2	0.00437046
				70	1	0.00408855	410	101	30	1	0.00408855
				71	1	0.00399828	120	231	31	1	0.00399828
				72	2	0.00271453	156	254	31	1	0.00265186	217	163	230	35	2	0.0027772
				73	2	0.00505533	365	183	31	1	0.00493886	206	367	169	27	2	0.00517179
				74	2	0.00362557	372	119	31	1	0.00309242	207	370	115	30	2	0.00415871
				75	1	0.00294181	379	75	31	1	0.00294181
				76	1	0.00297527	371	113	34	1	0.00297527
				77	2	0.00377411	375	60	34	1	0.00299166	208	372	50	30	2	0.00455656
				78	2	0.00377522	271	153	35	1	0.00316185	209	266	133	31	2	0.00438859
				79	2	0.00348275	364	194	36	1	0.00302865	211	370	174	31	2	0.00393685
				80	4	0.00208891	365	278	36	1	0.00298285	225	377	259	40	2	0.00201152	292	306	255	46	3	0.00140966	330	349	225	41	4	0.00195163
				81	4	0.00210284	366	222	36	1	0.0028749	227	378	212	43	2	0.00153407	290	317	210	45	3	0.00140414	322	344	173	34	4	0.00259825
				82	2	0.00352677	368	159	36	1	0.00312501	210	367	144	31	2	0.00392854
				83	1	0.00397771	119	146	37	1	0.00397771
				84	1	0.00203997	177	99	37	1	0.00203997
				85	2	0.00385879	356	306	37	1	0.00312558	213	367	302	32	2	0.00459201
				86	1	0.00317543	127	263	38	1	0.00317543
				87	1	0.00307506	131	293	38	1	0.00307506
				88	1	0.00224635	180	64	38	1	0.00224635
				89	1	0.00206411	180	168	38	1	0.00206411
				90	2	0.00247127	399	270	38	1	0.00262124	220	400	276	37	2	0.0023213
				91	1	0.0026991	349	334	40	1	0.0026991
				92	1	0.0019402	164	147	41	1	0.0019402
				93	2	0.00464162	165	93	41	1	0.00194879	221	156	75	38	2	0.00733444
				94	1	0.00244764	395	22	41	1	0.00244764
				95	2	0.00233193	167	112	42	1	0.00183133	219	157	109	37	2	0.00283253
				96	2	0.00220276	168	198	42	1	0.00186897	222	165	199	38	2	0.00253654
				97	1	0.00198787	169	166	42	1	0.00198787
				98	1	0.00197867	165	60	43	1	0.00197867
				99	2	0.00209563	170	257	43	1	0.00203189	223	172	230	38	2	0.00215937
				100	2	0.00175916	174	286	43	1	0.00215015	232	192	273	45	2	0.00136816
				101	1	0.00171659	382	324	43	1	0.00171659
				102	1	0.00225182	390	146	43	1	0.00225182
				103	1	0.00180966	393	245	43	1	0.00180966
				104	1	0.00159569	174	194	44	1	0.00159569
				105	1	0.00163169	176	169	44	1	0.00163169
				106	1	0.00146607	230	41	44	1	0.00146607
				107	1	0.00137842	282	304	44	1	0.00137842
				108	1	0.00157109	372	267	45	1	0.00157109
				109	3	0.00131084	349	176	46	1	0.00122619	231	358	149	44	2	0.00142999	300	273	135	50	3	0.00127633
				110	1	0.0012148	365	195	46	1	0.0012148
				111	1	0.00146775	199	369	47	1		233	205	344	45	2	0.00146775
				112	1	0.0011968	246	272	47	1	0.0011968
				113	1	0.00114002	285	232	47	1	0.00114002
				114	2	0.00123965	286	247	47	1	0.00115756	246	304	229	48	2	0.00132174
				115	1	0.000924811	304	207	47	1	0.000924811
				116	1	0.00133133	343	362	47	1	0.00133133
				117	1	0.00118432	357	95	47	1	0.00118432
				118	1	0.00131814	174	393	48	1	0.00131814
				119	2	0.00140965	198	213	48	1	0.00136487	248	211	212	51	2	0.00145442
				120	1	0.00130845	204	342	48	1	0.00130845
				121	1	0.00138791	304	408	48	1	0.00138791
				122	2	0.00139755	310	391	48	1	0.00132415	238	345	379	46	2	0.00147095
				123	1	0.00137573	313	363	48	1	0.00137573
				124	1	0.00156001	317	334	48	1	0.00156001
				125	1	0.00115675	338	98	48	1	0.00115675	226	328	67	41	2
				126	1	0.00121857	198	315	49	1	0.00121857
				127	1	0.00120056	219	356	49	1	0.00120056
				128	1	0.00128839	227	365	49	1	0.00128839
				129	1	0.00126011	234	295	49	1	0.00126011
				131	1	0.0012622	234	324	50	1	0.0012622
				132	2	0.00131247	241	217	50	1	0.00142779	250	254	191	51	2	0.00119714
				133	1	0.00123633	241	305	50	1	0.00123633
				134	1	0.0014175	243	247	50	1	0.0014175
				135	4	0.00143745	244	329	50	1	0.00127552	228	256	313	44	2	0.00148424	288	190	306	45	3	0.00156458	336	240	262	47	4	0.00142547
				136	1	0.00119195	251	353	50	1	0.00119195
				137	4	0.0015654	252	363	50	1	0.00124302	229	258	345	44	2	0.00159302	291	188	336	46	3	0.00150547	328	214	315	41	4	0.0019201
				138	1	0.00128582	370	76	50	1	0.00128582
				139	1	0.00135978	374	122	50	1	0.00135978
				140	1	0.00120437	227	278	51	1	0.00120437
				141	1	0.00125798	237	362	51	1	0.00125798
				142	1	0.00284721	280	443	51	1	0.00284721
				143	1	0.00121266	284	218	51	1	0.00121266
				144	1	0.0012982	329	364	51	1	0.0012982
				145	2	0.00144599	358	188	51	1	0.00130563	239	361	178	46	2	0.00158634
				146	1	0.00116423	231	347	53	1	0.00116423
				147	1	0.00142187	285	335	53	1		245	294	318	48	2	0.00142187
				148	2	0.00139224	302	218	53	1	0.00131179	247	306	204	49	2	0.00147268
				149	2	0.00129871	218	273	54	1	0.00124431	249	218	254	51	2	0.00135312
				150	2	0.00117643	284	302	54	1	0.00117472	242	303	289	47	2	0.00117814
				151	1	0.00135465	307	203	54	1	0.00135465
				152	1	0.0013357	221	239	55	1	0.0013357
				153	1	0.00131137	224	312	55	1	0.00131137
				154	1	0.0012203	227	355	55	1	0.0012203
				155	1	0.0013422	214	205	56	1	0.0013422
				156	4	0.0013557	257	161	56	1	0.00124289	251	252	159	52	2	0.00134017	294	187	168	47	3	0.00138829	334	236	141	47	4	0.00145144
				157	3	0.00125516	259	194	56	1	0.00114386	244	249	175	48	2	0.00119633	295	182	181	48	3	0.00142528
				162	1	0.00661967	272	281	10	2	0.00661967
				163	3	0.00654165	304	237	10	2	0.00632255	254	236	240	9	3	0.0064646	311	276	204	15	4	0.0068378
				165	1	0.0085875	270	141	12	2	0.0085875
				168	1	0.00664317	332	175	12	2	0.00664317
				169	1	0.00639929	333	189	12	2	0.00639929
				173	1	0.00629686	377	139	14	2	0.00629686
				174	2	0.00701421	272	238	15	2	0.00700411	261	203	244	12	3	0.0070243
				185	1	0.00643592	140	168	18	2	0.00643592
				187	1	0.00558692	227	431	18	2	0.00558692
				189	1	0.00657165	346	98	18	2	0.00657165
				191	1	0.00526908	147	235	19	2	0.00526908
				193	1	0.00682104	348	120	19	2	0.00682104
				197	1	0.00521094	146	236	21	2	0.00521094
				198	1	0.00515377	278	423	21	2	0.00515377
				199	1	0.00503732	410	25	24	2	0.00503732
				202	1	0.00990496	37	328	26	2	0.00990496
				205	1	0.004481	367	130	27	2	0.004481
				212	1	0.00420326	370	239	31	2	0.00420326
				214	1	0.00427376	369	119	32	2	0.00427376
				215	1	0.00632545	53	375	34	2	0.00632545
				216	1	0.00264907	157	202	34	2	0.00264907
				218	1	0.00286202	154	80	36	2	0.00286202
				230	1	0.00143116	263	382	44	2	0.00143116
				234	1	0.00130361	260	371	45	2	0.00130361
				235	3	0.00110088	336	207	45	2	0.00084734	299	270	211	50	3	0.0011547	338	323	191	47	4	0.00130059
				236	1	0.00128221	351	214	45	2	0.00128221
				237	1	0.00131745	187	211	46	2	0.00131745
				240	1	0.00139605	363	150	46	2	0.00139605
				241	1	0.00120346	291	353	47	2	0.00120346
				243	1	0.00124696	205	251	48	2	0.00124696
				253	1	0.00706044	245	74	5	3	0.00706044
				255	1	0.0093735	321	114	10	3	0.0093735
				256	1	0.00660273	379	39	10	3	0.00660273
				257	2	0.00679623	140	19	11	3	0.00758336	305	191	20	10	4	0.00600911
				259	1	0.0110276	315	165	11	3	0.0110276
				265	2	0.00522735	370	132	13	3	0.00607608	314	395	114	25	4	0.00437861
				266	1	0.00581304	179	12	15	3	0.00581304
				267	1	0.00768819	353	25	15	3	0.00768819
				269	1	0.00769606	338	127	17	3	0.00769606
				270	1	0.00666222	327	187	18	3	0.00666222
				271	2	0.00569234	334	160	18	3	0.00745912	317	394	136	30	4	0.00392555
				272	1	0.00547021	127	174	20	3	0.00547021
				273	1	0.00487456	416	61	21	3	0.00487456
				274	1	0.00432021	417	85	21	3	0.00432021
				275	2	0.00441312	126	176	22	3	0.00573537	319	137	128	32	4	0.00309087
				276	1	0.00389743	141	193	27	3	0.00389743
				277	1	0.00516065	383	50	27	3	0.00516065
				278	1	0.00433668	141	228	28	3	0.00433668
				280	1	0.00236561	394	143	37	3	0.00236561
				281	1	0.00221197	391	167	38	3	0.00221197
				282	1	0.00154104	330	232	39	3	0.00154104
				283	1	0.00225253	345	108	39	3	0.00225253
				284	1	0.00200555	334	371	43	3	0.00200555
				285	1	0.00181567	362	174	43	3	0.00181567
				286	2	0.00136025	190	283	44	3	0.00131791	335	238	246	47	4	0.0014026
				287	1	0.00160473	189	226	45	3	0.00160473
				289	2	0.00162594	308	241	45	3	0.00132805	329	349	212	41	4	0.00192383
				293	1	0.00138052	185	66	47	3		333	228	44	47	4	0.00138052
				296	1	0.00133781	221	65	49	3	0.00133781
				297	2	0.00136123	219	104	50	3	0.001168	340	275	86	49	4	0.00155447
				298	1	0.0015139	222	155	50	3	0.0015139
				301	1	0.00757755	164	62	6	4	0.00757755
				302	1	0.00805597	166	21	6	4	0.00805597
				303	1	0.00619238	166	231	8	4	0.00619238
				304	1	0.00588211	179	229	9	4	0.00588211
				308	1	0.0083617	149	216	14	4	0.0083617
				309	1	0.00762032	152	244	14	4	0.00762032
				310	1	0.00764275	156	269	15	4	0.00764275
				312	1	0.00765186	278	170	15	4	0.00765186
				313	1	0.00398015	99	172	25	4	0.00398015
				315	1	0.0032262	130	70	30	4	0.0032262
				316	1	0.00589975	132	38	30	4	0.00589975
				318	1	0.00315634	136	94	32	4	0.00315634
				320	1	0.00353618	351	44	32	4	0.00353618
				321	1	0.00370341	353	14	32	4	0.00370341
				323	1	0.0027885	148	390	36	4	0.0027885
				324	1	0.0030504	382	142	36	4	0.0030504
				326	1	0.00185865	342	19	40	4	0.00185865
				327	1	0.0017653	210	281	41	4	0.0017653
				331	1	0.00189815	343	45	42	4	0.00189815
				332	1	0.00153154	245	327	46	4	0.00153154
				337	1	0.00142088	320	152	47	4	0.00142088
				339	1	0.00146259	238	164	48	4	0.00146259
Root 5	Mean Intensity	0-0.0025	0.233333	ID	Time points	Mean	X	Y	Z	Time	Mean Int	ID2	X2	Y2	Z2	Time2	Mean Int2	ID3	X3	Y3	Z3	Time3	Mean Int3	ID4	X4	Y4	Z4	Time4	Mean Int4
		0.0025-0.005	0.273333	1	2	0.00784531	282	47	3	1	0.00614035	90	328	13	13	2	0.00955028
		0.005+	0.493333	2	1	0.00786033	268	47	6	1	0.00786033
				3	1	0.00822144	226	94	10	1	0.00822144
	Time Points	1	0.786667	4	1	0.00774031	355	104	11	1	0.00774031
		2	0.173333	5	1	0.00635504	256	211	13	1	0.00635504
		3	0.02	6	1	0.00482951	157	15	14	1	0.00482951
		4	0.02	7	1	0.00788907	190	107	14	1	0.00788907
				8	4	0.00740659	190	130	15	1	0.00711793	72	265	110	4	2	0.00635623	124	298	77	7	3	0.00827256	161	289	208	9	4	0.00787963
	Total Cells	150		9	1	0.00672617	259	239	15	1	0.00672617
	Mean	0.00474347		10	1	0.00714437	352	9	15	1	0.00714437
				11	1	0.00560595	295	246	16	1	0.00560595
				12	1	0.00734278	348	71	16	1	0.00734278
				13	1	0.00649919	189	192	17	1	0.00649919
				14	4	0.00714922	190	212	17	1	0.00679382	71	258	199	4	2	0.00777167	122	291	190	6	3	0.00731311	166	303	323	12	4	0.00671829
				15	1	0.0052106	297	268	17	1	0.0052106
				16	1	0.00612759	256	186	18	1	0.00612759
				17	1	0.00549664	254	209	19	1	0.00549664
				18	3	0.00695277	257	328	19	1	0.0058075	76	297	298	8	2	0.00745179	130	333	295	11	3	0.00759902
				19	1	0.0061082	347	136	19	1	0.0061082
				20	1	0.00467259	150	165	20	1	0.00467259
				21	1	0.00458617	180	48	20	1	0.00458617
				22	2	0.00704962	192	271	20	1	0.00710742	83	249	245	11	2	0.00699182
				23	1	0.0048166	297	293	20	1	0.0048166
				24	4	0.00583799	340	168	20	1	0.00599689	96	381	126	16	2	0.00656539	141	424	103	21	3	0.00569695	179	424	226	21	4	0.00509272
				25	1	0.00563883	173	67	21	1	0.00563883
				26	2	0.00581384	337	192	21	1	0.00574462	95	379	188	16	2	0.00588307
				27	2	0.00541457	338	306	21	1	0.00707717	106	375	266	31	2	0.00375196
				28	1	0.00527393	176	99	22	1	0.00527393
				29	1	0.00456664	251	278	22	1	0.00456664
				30	1	0.00523044	335	343	22	1	0.00523044
				31	2	0.004187	349	72	22	1	0.00482085	108	392	61	32	2	0.00355314
				32	1	0.00440395	171	155	24	1	0.00440395
				33	1	0.00501536	172	127	24	1	0.00501536
				34	1	0.00459848	184	210	24	1	0.00459848
				35	2	0.00592645	249	306	24	1	0.00460305	84	257	283	11	2	0.00724986
				36	2	0.00588779	262	410	24	1	0.00422199	85	329	375	11	2	0.0075536
				37	1	0.00417075	170	185	25	1	0.00417075
				38	2	0.0057775	246	329	25	1	0.00429657	87	256	306	12	2	0.00725843
				39	2	0.00473743	326	384	25	1	0.00499267	100	346	388	24	2	0.00448219
				40	2	0.00508177	162	349	26	1	0.00382535	97	194	324	17	2	0.00633819
				41	2	0.00589013	248	353	26	1	0.00430157	88	258	331	12	2	0.00747869
				42	1	0.00494208	354	339	26	1	0.00494208
				43	1	0.00421598	166	187	27	1	0.00421598
				44	2	0.00577325	168	216	28	1	0.00456709	94	177	181	16	2	0.00697941
				45	1	0.00436075	172	246	28	1	0.00436075
				46	1	0.00221727	288	318	28	1		113	328	290	40	2	0.00221727
				47	2	0.00375358	327	341	28	1	0.00386393	105	373	308	30	2	0.00364324
				48	1	0.00423869	177	272	29	1	0.00423869
				49	1	0.00335953	180	299	30	1	0.00335953
				50	1	0.00339506	184	336	31	1	0.00339506
				51	1	0.00301985	419	133	37	1	0.00301985
				52	1	0.00241969	345	401	38	1	0.00241969
				53	1	0.00244784	161	264	39	1	0.00244784
				54	2	0.0032002	129	336	41	1	0.00201006	104	170	305	27	2	0.00439033
				55	3	0.00238425	125	257	42	1	0.00179063	109	147	199	34	2	0.0029499	149	179	181	38	3	0.00241222
				56	1	0.00186928	173	365	42	1	0.00186928
				57	1	0.00159732	179	396	43	1	0.00159732
				58	1	0.00146655	178	364	45	1	0.00146655
				59	1	0.00127546	141	341	46	1	0.00127546
				60	3	0.00135778	202	245	47	1	0.00127105	120	260	214	46	2	0.00145902	158	281	203	48	3	0.00134326
				61	1	0.000917425	202	268	47	1	0.000917425
				63	1	0.00116497	210	336	49	1	0.00116497
				64	1	0.00146359	354	74	49	1	0.00146359
				65	1	0.00142588	355	187	49	1	0.00142588
				66	1	0.00160465	356	49	49	1	0.00160465
				69	1	0.00137001	346	252	51	1	0.00137001
				70	1	0.0013095	195	237	52	1	0.0013095
				73	2	0.00704234	262	285	6	2	0.00654836	125	296	277	8	3	0.00753632
				74	1	0.00698126	273	344	7	2	0.00698126
				75	1	0.00745054	298	266	7	2	0.00745054
				77	1	0.00658906	275	402	9	2	0.00658906
				78	2	0.00714115	302	344	9	2	0.00697014	129	330	326	11	3	0.00731215
				79	1	0.0067379	161	178	10	2	0.0067379
				80	1	0.00679272	212	354	10	2	0.00679272
				81	1	0.00908488	334	334	10	2	0.00908488
				82	1	0.0067472	213	372	11	2	0.0067472
				89	1	0.00720231	257	357	13	2	0.00720231
				91	1	0.00614763	163	309	15	2	0.00614763
				92	1	0.00701838	171	34	15	2	0.00701838
				98	1	0.00527433	395	203	21	2	0.00527433
				99	1	0.00549173	400	163	21	2	0.00549173
				101	2	0.00430934	111	185	25	2	0.00438343	135	149	174	20	3		186	180	302	23	4	0.00423524
				103	1	0.00373143	147	111	27	2	0.00373143
				107	1	0.00357974	375	294	31	2	0.00357974
				110	1	0.00332739	351	56	35	2	0.00332739
				111	2	0.00202921	193	50	38	2	0.00273192	155	253	42	44	3	0.00132649
				112	1	0.00219809	317	389	40	2	0.00219809
				114	1	0.00139361	291	256	44	2	0.00139361
				115	1	0.00153915	293	290	44	2	0.00153915
				116	1	0.00164898	293	320	44	2	0.00164898
				117	1	0.00125846	290	224	45	2	0.00125846
				118	1	0.0013178	291	185	45	2	0.0013178
				119	1	0.00162771	325	24	45	2	0.00162771
				121	1	0.00136813	295	184	47	2	0.00136813
				123	2	0.00651051	257	156	7	3	0.00621737	162	259	281	10	4	0.00680365
				127	2	0.00853616	335	199	9	3	0.00834191	171	337	330	14	4	0.0087304
				128	1	0.00802334	331	219	10	3	0.00802334
				131	1	0.00651848	181	230	12	3	0.00651848
				132	1	0.00736962	284	155	13	3	0.00736962
				133	1	0.00657322	160	216	15	3	0.00657322
				134	1	0.00488707	164	265	16	3	0.00488707
				136	1	0.00560307	441	120	20	3	0.00560307
				137	1	0.00587352	445	96	20	3	0.00587352
				138	1	0.00602748	452	72	20	3	0.00602748
				139	1	0.00568307	456	45	20	3	0.00568307
				142	2	0.00463837	431	75	21	3	0.0055958	178	422	196	21	4	0.00368094
				143	2	0.00508572	440	48	21	3	0.00559287	188	445	171	25	4	0.00457858
				144	1	0.00469892	86	40	26	3	0.00469892
				145	1	0.0046087	361	344	27	3	0.0046087
				146	2	0.00401056	139	44	29	3	0.00390416	189	145	162	28	4	0.00411695
				147	1	0.00367361	118	23	36	3	0.00367361
				148	1	0.00284697	118	61	36	3	0.00284697
				150	1	0.00209863	174	123	39	3	0.00209863
				152	1	0.00279572	153	22	40	3	0.00279572
				153	2	0.00259674	167	95	40	3	0.00253212	192	163	202	37	4	0.00266136
				154	1	0.00169354	267	156	42	3	0.00169354
				156	2	0.00132333	259	74	44	3	0.00151182	200	240	195	47	4	0.00113484
				157	2	0.00255216	261	103	44	3	0.00383745	201	246	214	47	4	0.00126687
				159	1	0.00668959	281	52	6	4	0.00668959
				160	1	0.00778629	253	171	8	4	0.00778629
				163	1	0.00713213	336	63	10	4	0.00713213
				164	1	0.00670515	264	308	11	4	0.00670515
				165	1	0.0102596	329	228	11	4	0.0102596
				167	1	0.00888258	337	278	12	4	0.00888258
				168	1	0.00898161	339	299	13	4	0.00898161
				169	1	0.00765965	272	142	14	4	0.00765965
				170	1	0.00753278	279	169	14	4	0.00753278
				172	1	0.00606849	177	232	18	4	0.00606849
				173	1	0.005221	182	276	18	4	0.005221
				175	1	0.00703385	428	62	19	4	0.00703385
				176	1	0.00785894	431	35	19	4	0.00785894
				177	1	0.00604393	424	118	20	4	0.00604393
				180	1	0.00609855	428	107	21	4	0.00609855
				181	1	0.00483329	156	172	22	4	0.00483329
				182	1	0.00514963	161	190	22	4	0.00514963
				183	1	0.00453293	231	328	22	4	0.00453293
				184	1	0.00545762	234	356	22	4	0.00545762
				185	1	0.00489327	170	256	23	4	0.00489327
				187	1	0.00411148	181	303	25	4	0.00411148
				190	1	0.00437378	174	53	29	4	0.00437378
				191	1	0.00326998	444	190	30	4	0.00326998
				193	1	0.00255391	380	90	37	4	0.00255391
				194	1	0.00269025	381	29	38	4	0.00269025
				195	1	0.00186361	293	241	43	4	0.00186361
				196	1	0.00164821	295	118	43	4	0.00164821
				197	1	0.00180524	296	151	43	4	0.00180524
				198	1	0.00170303	291	94	44	4	0.00170303
				199	1	0.00162917	345	356	44	4	0.00162917
				202	1	0.0012255	312	258	47	4	0.0012255
				203	1	0.00092692	314	267	49	4	0.00092692
Root 6	Mean Intensity	0-0.0025	0.288889	ID	Time points	Mean	X	Y	Z	Time	Mean Int	ID2	X2	Y2	Z2	Time2	Mean Int2	ID3	X3	Y3	Z3	Time3	Mean Int3	ID4	X4	Y4	Z4	Time4	Mean Int4
		0.0025-0.005	0.2	1	2	0.00791417	274	115	7	1	0.00955323	97	333	60	16	2	0.00627511
		0.005+	0.511111	2	1	0.00795109	235	162	9	1	0.00795109
				3	1	0.00795326	237	122	9	1	0.00795326
	Time Points	1	0.638889	4	2	0.00785405	192	86	10	1	0.00900621	77	226	36	9	2	0.00670188
		2	0.25	5	3	0.00788065	269	233	10	1	0.00902651	88	325	167	12	2	0.00886908	175	352	180	19	3	0.00574636
		3	0.0777778	6	2	0.00846211	313	105	10	1	0.0111323	104	341	49	18	2	0.00579189
		4	0.0333333	7	1	0.00662564	264	297	12	1	0.00662564
				8	1	0.00781759	269	266	12	1	0.00781759
	Total Cells	180		9	3	0.00644513	294	257	12	1	0.00893669	109	340	196	20	2	0.00572842	187	403	208	25	3	0.00467028
	Mean	0.00485419		10	1	0.00776876	324	176	12	1	0.00776876
				11	2	0.0100915	203	233	13	1	0.00813256	78	260	178	9	2	0.0120505
				12	2	0.00889313	206	261	13	1	0.00879541	81	256	220	10	2	0.00899086
				13	3	0.0073591	274	144	14	1	0.00726852	82	330	87	10	2	0.00877893	170	358	93	18	3	0.00602984
				14	3	0.00805397	276	163	14	1	0.00764722	83	325	111	11	2	0.00990062	177	357	123	19	3	0.00661407
				15	4	0.00531656	294	333	14	1	0.00750359	101	352	277	17	2	0.00540182	186	379	277	25	3	0.00421598	252	379	283	28	4	0.00414484
				16	1	0.00867263	322	240	14	1	0.00867263
				17	1	0.00631141	354	138	14	1	0.00631141
				18	1	0.00781922	208	292	15	1	0.00781922
				19	1	0.00724445	210	74	15	1	0.00724445
				20	2	0.007717	211	321	15	1	0.00744559	80	255	258	10	2	0.00798842
				21	4	0.00740589	276	188	15	1	0.00759134	84	326	143	11	2	0.00893435	176	354	154	19	3	0.00609298	238	355	158	21	4	0.00700488
				22	2	0.0089539	167	161	16	1	0.00898093	76	225	107	8	2	0.00892687
				23	4	0.00735604	215	115	16	1	0.00577314	90	271	65	13	2	0.0085336	184	344	57	23	3	0.0093977	246	342	58	24	4	0.00571971
				24	1	0.00602149	219	161	16	1	0.00602149
				25	1	0.00888857	320	318	16	1	0.00888857
				26	1	0.00870886	317	350	17	1	0.00870886
				27	1	0.00498757	169	219	18	1	0.00498757
				28	2	0.0063546	320	377	19	1	0.00707518	100	349	319	17	2	0.00563402
				29	2	0.00555141	331	161	20	1	0.00600709	114	398	126	23	2	0.00509572
				30	2	0.00621001	333	200	20	1	0.00618695	106	394	143	18	2	0.00623307
				31	1	0.00546609	377	202	20	1	0.00546609
				32	2	0.00511911	333	231	21	1	0.00441038	122	394	168	25	2	0.00582784
				33	1	0.00529257	373	237	21	1	0.00529257
				34	2	0.00535505	367	279	22	1	0.00551931	120	391	224	25	2	0.0051908
				35	2	0.00486322	141	284	23	1	0.00531682	119	167	232	25	2	0.00440963
				36	1	0.00639989	201	496	23	1	0.00639989
				37	1	0.00491252	361	316	23	1	0.00491252
				38	4	0.00613637	143	205	24	1	0.00487771	94	205	144	15	2	0.00576291	152	245	148	7	3	0.00633773	215	258	159	8	4	0.00756712
				39	1	0.00565929	357	351	24	1	0.00565929
				41	1	0.00374857	184	271	27	1	0.00374857
				42	1	0.00436502	379	219	27	1	0.00436502
				44	1	0.00453126	377	275	28	1	0.00453126
				45	1	0.00347377	338	348	33	1	0.00347377
				46	1	0.00324407	359	387	34	1	0.00324407
				47	4	0.00178323	191	279	39	1	0.00306146	139	245	226	44	2	0.00137936	210	307	235	46	3	0.00136208	278	326	246	46	4	0.00133001
				48	1	0.00283964	184	225	40	1	0.00283964
				49	2	0.00203611	182	123	41	1	0.0022378	138	250	74	42	2	0.00183441
				50	1	0.00163232	300	75	41	1	0.00163232
				51	1	0.00171316	301	45	41	1	0.00171316
				52	2	0.00234791	304	137	41	1	0.0019741	137	376	73	41	2	0.00272172
				53	1	0.00189028	304	290	41	1	0.00189028
				54	1	0.00185214	342	338	41	1	0.00185214
				55	1	0.00153215	304	83	43	1	0.00153215
				56	2	0.0021124	310	325	43	1	0.00180113	134	365	257	39	2	0.00242367
				57	1	0.00160805	355	130	43	1	0.00160805
				58	1	0.00181474	356	80	43	1	0.00181474
				59	1	0.00177635	244	76	44	1	0.00177635
				60	1	0.00249359	301	379	44	1		133	357	321	39	2	0.00249359
				61	1	0.00173652	306	278	44	1	0.00173652
				62	1	0.00188347	311	198	44	1	0.00188347
				63	1	0.00139537	305	90	45	1	0.00139537
				64	1	0.0014775	306	36	45	1	0.0014775
				65	1	0.00187828	308	144	45	1	0.00187828
				66	4	0.00285663	259	161	46	1	0.00131541	132	311	124	39	2	0.00251973	194	370	125	32	3	0.00305294	255	404	129	28	4	0.00453843
				67	2	0.00124145	241	264	47	1	0.00122964	144	328	202	47	2	0.00125327
				68	3	0.00243373	279	377	49	1		135	312	307	41	2	0.00233293	200	345	319	39	3	0.0025497	265	369	314	38	4	0.00241857
				69	1	0.00133109	202	184	50	1	0.00133109
				70	1	0.00120808	252	289	51	1	0.00120808
				71	1	0.00142177	285	200	52	1	0.00142177
				72	1	0.00148338	286	229	52	1	0.00148338
				73	2	0.00131461	254	290	53	1	0.00123972	146	325	250	48	2	0.00138951
				74	1	0.00185972	282	172	53	1	0.00185972
				75	3	0.00847916	224	85	8	2	0.00833662	151	252	69	6	3	0.00919519	214	264	79	6	4	0.00790569
				79	3	0.00905002	318	23	9	2	0.0147432	178	367	33	19	3	0.00627837	234	367	37	20	4	0.00612846
				85	1	0.00858524	185	178	12	2	0.00858524
				86	1	0.00659383	226	300	12	2	0.00659383
				87	3	0.00646434	227	330	12	2	0.00602184	160	245	354	11	3	0.00668472	222	263	365	13	4	0.00668647
				89	1	0.00752003	190	253	13	2	0.00752003
				91	2	0.00782483	192	288	14	2	0.00795416	155	235	287	10	3	0.0076955
				92	2	0.00573005	304	361	14	2	0.00648455	169	349	366	18	3	0.00497555
				93	2	0.00752866	205	33	15	2	0.00555182	150	250	41	6	3	0.00950551
				95	2	0.00904497	143	86	16	2	0.0104472	164	156	104	13	3	0.00764271
				96	1	0.00625973	208	89	16	2	0.00625973
				98	1	0.00584404	335	46	16	2	0.00584404
				99	1	0.00748453	148	166	17	2	0.00748453
				102	1	0.00587187	339	147	18	2	0.00587187
				103	3	0.00472426	340	92	18	2	0.00589766	196	375	91	32	3	0.00371474	250	407	108	27	4	0.00456039
				105	1	0.00598603	344	365	18	2	0.00598603
				107	1	0.00562416	339	170	19	2	0.00562416
				108	1	0.00498486	213	113	20	2	0.00498486
				110	3	0.00381202	325	152	22	2	0.00516247	195	370	140	32	3	0.00326275	259	361	145	34	4	0.00301084
				111	1	0.00532075	325	182	22	2	0.00532075
				112	2	0.00416181	329	64	22	2	0.00461002	198	377	70	34	3	0.0037136
				113	1	0.00535446	358	372	22	2	0.00535446
				115	1	0.00511482	119	146	24	2	0.00511482
				116	2	0.00537973	119	176	24	2	0.00518032	185	161	180	24	3		240	174	187	22	4	0.00557914
				117	1	0.00825043	78	415	25	2	0.00825043
				118	3	0.00648159	79	379	25	2	0.0105961	190	137	387	26	3	0.00364958	248	156	398	27	4	0.0051991
				121	1	0.00542002	392	241	25	2	0.00542002
				123	1	0.00392507	360	108	26	2	0.00392507
				124	2	0.00417786	366	117	27	2	0.0037878	188	409	123	25	3	0.00456792
				125	1	0.00388397	116	91	30	2	0.00388397
				126	1	0.00374618	373	377	30	2	0.00374618
				127	1	0.00372425	364	116	31	2	0.00372425
				128	1	0.00287411	336	405	32	2	0.00287411
				129	1	0.00267494	197	392	37	2	0.00267494
				131	3	0.0022225	310	154	39	2	0.00245536	202	372	156	39	3	0.00200045	275	362	160	43	4	0.00221169
				136	1	0.00219652	315	280	41	2	0.00219652
				140	1	0.00136032	244	204	45	2	0.00136032
				141	1	0.00123799	210	344	46	2	0.00123799
				142	1	0.00165708	324	251	46	2	0.00165708
				143	1	0.00129669	252	396	47	2	0.00129669
				145	3	0.0015345	226	255	48	2	0.00120629	209	302	286	46	3	0.00137406	271	344	298	42	4	0.00202315
				147	3	0.00147411	199	126	49	2	0.0013	213	282	139	49	3	0.00143247	283	272	140	50	4	0.00168985
				148	2	0.00138199	294	163	50	2	0.00146342	212	315	186	47	3	0.00130057
				153	1	0.00614409	242	160	8	3	0.00614409
				154	2	0.00818136	268	243	8	3	0.00928254	216	252	246	10	4	0.00708019
				156	1	0.0116212	354	82	10	3	0.0116212
				157	2	0.00839818	359	54	10	3	0.00953235	220	362	57	12	4	0.007264
				158	1	0.00896034	199	272	11	3	0.00896034
				159	1	0.00678417	234	324	11	3	0.00678417
				161	2	0.0109731	350	115	11	3	0.00977886	219	355	122	12	4	0.0121674
				162	2	0.00686928	199	314	12	3	0.00637893	217	220	325	12	4	0.00735962
				163	2	0.0108395	349	147	12	3	0.010195	218	354	153	12	4	0.0114841
				165	2	0.00684841	224	14	13	3	0.00668425	223	236	22	14	4	0.00701258
				166	1	0.00703971	225	48	13	3	0.00703971
				167	1	0.00436714	356	316	17	3	0.00436714
				168	2	0.00604886	363	272	17	3	0.00594405	229	371	275	18	4	0.00615367
				171	1	0.00662207	117	104	19	3	0.00662207
				172	2	0.00541286	118	59	19	3	0.00466509	244	129	88	24	4	0.00616062
				173	1	0.00457732	119	13	19	3	0.00457732
				174	2	0.00507087	175	378	19	3	0.00415099	232	193	388	20	4	0.00599075
				179	2	0.00562244	419	78	19	3	0.00513528	239	411	77	21	4	0.0061096
				180	1	0.00614572	119	143	20	3	0.00614572
				181	2	0.00589386	346	91	22	3	0.00506291	233	359	98	20	4	0.00672481
				182	1	0.00486429	361	376	22	3	0.00486429
				183	2	0.00531852	163	208	23	3	0.00516319	241	178	217	22	4	0.00547386
				189	2	0.00518202	131	348	26	3	0.00488737	247	149	359	26	4	0.00547666
				191	2	0.00457926	397	235	26	3	0.00463609	254	391	240	28	4	0.00452243
				193	2	0.00552104	328	408	31	3	0.00391356	258	321	444	33	4	0.00712851
				197	2	0.0035092	379	69	32	3	0.00398982	261	415	80	34	4	0.00302858
				199	2	0.00326597	179	390	35	3	0.00362708	263	183	366	35	4	0.00290486
				201	2	0.00209861	370	177	39	3	0.00203511	273	362	181	42	4	0.00216212
				203	1	0.00199958	371	179	41	3	0.00199958
				204	2	0.00219309	382	41	41	3	0.00248912	276	370	41	43	4	0.00189706
				205	1	0.00180265	226	205	42	3	0.00180265
				206	1	0.00158122	185	334	43	3	0.00158122
				208	1	0.00134096	186	111	46	3	0.00134096
				211	1	0.00166002	194	159	47	3		274	223	176	43	4	0.00166002
				221	1	0.00650697	222	357	13	4	0.00650697
				224	1	0.00636079	229	203	15	4	0.00636079
				226	1	0.00651396	228	230	16	4	0.00651396
				227	1	0.00604046	299	62	17	4	0.00604046
				228	1	0.00717618	297	35	18	4	0.00717618
				230	1	0.00618778	272	97	19	4	0.00618778
				231	1	0.00481391	150	261	20	4	0.00481391
				235	1	0.00519088	152	289	21	4	0.00519088
				236	1	0.00484745	160	346	21	4	0.00484745
				237	1	0.00561064	198	421	21	4	0.00561064
				242	1	0.0054182	170	114	23	4	0.0054182
				243	1	0.00508085	181	245	23	4	0.00508085
				245	1	0.00515026	184	275	24	4	0.00515026
				249	1	0.00478087	399	184	27	4	0.00478087
				251	1	0.0036077	373	326	28	4	0.0036077
				253	1	0.00428626	380	266	28	4	0.00428626
				256	1	0.00375417	132	172	30	4	0.00375417
				257	1	0.00375358	132	185	30	4	0.00375358
				260	1	0.00373058	366	98	34	4	0.00373058
				262	1	0.00302198	181	338	35	4	0.00302198
				264	1	0.0109346	17	324	38	4	0.0109346
				266	1	0.00224932	373	282	38	4	0.00224932
				267	1	0.00212662	332	393	41	4	0.00212662
				268	1	0.00182692	335	373	41	4	0.00182692
				269	1	0.0018018	337	362	41	4	0.0018018
				272	1	0.00196086	350	227	42	4	0.00196086
				277	1	0.00160135	236	47	45	4	0.00160135
				279	1	0.00138535	193	198	48	4	0.00138535
				280	1	0.00131615	262	309	48	4	0.00131615
				281	1	0.00135418	267	257	48	4	0.00135418
				282	1	0.00165277	273	117	49	4	0.00165277
Root 7	Mean Intensity	0-0.0025	0.338762	ID	Time points	Mean	X	Y	Z	Time	Mean Int	ID2	X2	Y2	Z2	Time2	Mean Int2	ID3	X3	Y3	Z3	Time3	Mean Int3	ID4	X4	Y4	Z4	Time4	Mean Int4
		0.0025-0.005	0.254072	1	1	0.0104564	511	200	1	1	0.0104564
		0.005+	0.407166	2	3	0.00756194	282	134	8	1	0.00708367	116	285	113	7	2	0.00605837	231	292	52	6	3	0.00954378
				3	2	0.00607066	235	206	10	1	0.00690954	136	204	169	16	2	0.00523178
	Time Points	1	0.716612	4	1	0.0065203	283	198	10	1	0.0065203
		2	0.205212	5	2	0.00767095	272	252	12	1	0.00768632	118	274	211	10	2	0.00765558
		3	0.0553746	6	1	0.00686998	288	33	12	1	0.00686998
		4	0.0228013	7	2	0.00695495	269	277	13	1	0.00720987	120	270	244	11	2	0.00670003
				8	2	0.00800022	288	61	13	1	0.00674176	114	283	36	6	2	0.00925868
	Total Cells	307		9	3	0.00812194	305	223	13	1	0.00762816	119	279	179	10	2	0.0086037	239	324	102	8	3		361	342	225	12	4	0.00813397
	Mean	0.00414559		10	1	0.0071637	285	83	14	1	0.0071637
				11	2	0.00638586	204	74	15	1	0.00547743	122	195	18	13	2	0.00729429
				12	1	0.00703045	281	117	15	1	0.00703045
				13	1	0.00616552	292	312	15	1	0.00616552
				14	2	0.00641965	301	267	15	1	0.00721996	143	281	226	17	2	0.00561934
				15	1	0.00502692	200	123	16	1	0.00502692
				16	4	0.00577794	204	143	16	1	0.00516302	129	200	109	15	2	0.00524745	255	235	62	12	3	0.00595686	366	256	163	13	4	0.00674441
				17	1	0.00529271	201	164	17	1	0.00529271
				18	1	0.00568156	337	19	17	1	0.00568156
				19	2	0.00586409	360	169	17	1	0.00572926	125	343	126	13	2	0.00599891
				20	1	0.00547638	362	134	17	1	0.00547638
				21	4	0.00676651	325	266	18	1	0.0054889	124	300	247	13	2	0.00617642	238	319	176	8	3	0.00892699	367	340	267	13	4	0.00647374
				22	1	0.00278874	328	62	18	1	0.00278874
				23	4	0.00424656	354	205	18	1	0.00530624	157	340	172	22	2	0.00162079	291	366	104	24	3	0.0046837	391	379	213	21	4	0.00537553
				24	4	0.00618651	164	281	19	1	0.00538376	140	153	228	17	2	0.00611833	248	147	166	11	3	0.00648919	365	154	255	13	4	0.00675478
				25	2	0.00621207	177	345	19	1		135	170	291	16	2	0.00563767	275	168	241	17	3		359	190	334	12	4	0.00678646
				26	1	0.00496701	271	291	19	1	0.00496701
				27	1	0.00568215	289	381	19	1	0.00568215
				28	3	0.00515643	350	243	19	1	0.0049389	130	335	195	15	2	0.00612718	281	360	117	20	3	0.00440321
				29	1	0.00514871	165	292	20	1	0.00514871
				30	1	0.00583275	260	426	20	1	0.00583275
				31	2	0.00573504	284	415	20	1	0.0051389	148	269	391	18	2	0.00633118	268	298	346	15	3
				32	1	0.00533518	350	25	20	1	0.00533518
				33	3	0.00576539	350	276	20	1	0.00584029	138	332	262	16	2	0.00547834	270	362	205	15	3	0.00597753
				34	2	0.00573865	208	422	21	1	0.00586806	146	207	385	18	2	0.00560925
				35	1	0.00575555	220	457	21	1	0.00575555
				36	3	0.00576282	273	352	21	1	0.00482214	152	278	304	19	2	0.00581902	263	308	226	14	3	0.00664728
				37	1	0.0051042	350	56	21	1	0.0051042
				38	2	0.00522421	393	43	21	1	0.00483957	153	393	22	19	2	0.00560884
				39	2	0.00533815	128	206	22	1	0.00532697	151	109	167	19	2	0.00534934
				40	1	0.00621866	183	378	22	1	0.00621866
				41	1	0.00532257	349	80	22	1	0.00532257
				42	3	0.00494666	136	296	24	1	0.00470246	154	121	240	20	2	0.00514392	265	125	170	15	3	0.00499362
				43	1	0.00424413	221	456	24	1	0.00424413
				44	2	0.00466656	172	406	25	1	0.00447776	156	166	370	22	2	0.00485536
				45	2	0.0048845	366	250	25	1		160	387	203	22	2	0.00471879	294	406	163	25	3	0.00505022
				46	1	0.0052784	108	49	26	1	0.0052784
				47	1	0.0037077	178	438	27	1	0.0037077
				48	1	0.00441683	353	363	27	1	0.00441683
				49	2	0.00460354	390	71	27	1	0.00432116	155	388	62	20	2	0.00488593
				50	1	0.00433604	393	46	27	1	0.00433604
				51	1	0.00380965	340	446	28	1	0.00380965
				52	2	0.00346515	358	355	30	1	0.00410799	178	339	328	36	2		314	376	240	36	3	0.0028223
				53	2	0.00361755	141	383	31	1	0.00330204	166	126	345	28	2	0.00393306
				54	1	0.00464907	253	127	32	1	0.00464907
				55	2	0.00389263	185	444	33	1	0.00362092	168	180	417	30	2	0.00416433
				56	1	0.00362315	353	386	33	1	0.00362315
				57	1	0.00285438	361	56	34	1	0.00285438
				58	1	0.00220331	326	457	35	1	0.00220331
				59	1	0.00288709	357	100	35	1	0.00288709
				60	1	0.00265621	359	72	35	1	0.00265621
				61	1	0.00351752	30	107	36	1	0.00351752
				62	1	0.00258298	353	148	36	1	0.00258298
				63	1	0.00279666	356	124	36	1	0.00279666
				64	1	0.00252434	361	58	36	1	0.00252434
				65	2	0.00309665	147	394	37	1	0.00270923	172	130	359	33	2	0.00348407
				66	1	0.00194256	358	70	37	1	0.00194256
				67	1	0.00239251	336	324	38	1	0.00239251
				68	1	0.00204722	171	398	39	1	0.00204722
				69	1	0.00119918	330	371	39	1	0.00119918
				70	2	0.00245521	165	260	40	1	0.00206317	181	147	208	37	2	0.00284725
				71	1	0.00248753	285	499	40	1	0.00248753
				72	2	0.00200069	313	433	40	1	0.00263535	205	305	385	47	2	0.00136604
				73	1	0.00193053	148	385	41	1	0.00193053
				74	1	0.00188663	176	400	41	1	0.00188663
				75	2	0.00226101	139	344	42	1	0.00199591	179	119	306	37	2	0.00252612
				76	1	0.00173122	166	260	42	1	0.00173122
				77	2	0.00218717	164	312	43	1	0.00167738	182	150	263	37	2	0.00269696
				78	2	0.00155506	319	320	44	1	0.00144146	193	288	286	44	2	0.00166866
				79	4	0.00152336	184	395	45	1	0.00149495	198	168	346	45	2	0.00125206	326	211	283	43	3	0.00160757	425	198	384	42	4	0.00173885
				80	1	0.00163238	140	252	46	1	0.00163238
				81	4	0.00179895	141	221	46	1	0.00141423	185	115	193	41	2	0.0020454	319	145	133	42	3	0.00178144	428	151	228	44	4	0.00195474
				82	3	0.00185994	144	283	46	1	0.00164905	187	122	233	42	2	0.00210179	320	145	163	42	3	0.00182897
				83	1	0.001694	147	314	46	1	0.001694
				84	4	0.00173191	149	346	46	1	0.00165951	186	130	309	41	2	0.0020378	327	176	232	44	3	0.00148552	427	195	337	43	4	0.00174482
				85	1	0.00135048	229	442	46	1	0.00135048
				87	1	0.00140801	294	341	46	1	0.00140801
				88	1	0.00144396	295	354	46	1	0.00144396
				89	2	0.00134104	295	364	46	1	0.00140877	208	280	327	48	2	0.00127332
				90	1	0.00149298	298	308	46	1	0.00149298
				91	2	0.00130828	300	216	46	1	0.00121585	196	297	174	44	2	0.00140072
				92	2	0.00151159	307	265	46	1	0.00130888	197	298	236	44	2	0.00171429
				93	1	0.00162931	363	72	46	1	0.00162931
				95	1	0.00143875	283	384	47	1	0.00143875
				96	1	0.00118259	198	450	48	1	0.00118259
				97	1	0.00137918	290	303	48	1	0.00137918
				98	1	0.00139531	290	330	48	1	0.00139531
				99	1	0.00130936	299	263	48	1	0.00130936
				100	1	0.00121616	303	222	48	1	0.00121616
				101	1	0.00152345	173	334	49	1	0.00152345
				102	1	0.00119995	209	449	49	1	0.00119995
				103	2	0.00140509	300	413	50	1	0.00133162	192	279	377	44	2	0.00147855
				104	1	0.00118416	309	245	50	1	0.00118416
				105	1	0.00125519	249	459	51	1	0.00125519
				106	1	0.00125461	224	390	52	1	0.00125461
				107	1	0.00138148	323	285	52	1	0.00138148
				108	2	0.00142674	327	253	52	1	0.00133871	206	316	233	47	2	0.00151477
				109	2	0.00131063	196	230	53	1	0.00125094	210	178	171	49	2	0.00137032
				110	2	0.00123957	256	360	53	1	0.00127824	207	251	321	48	2	0.0012009
				111	1	0.00125702	226	390	54	1	0.00125702
				112	1	0.00126815	297	421	54	1	0.00126815
				113	1	0.00121306	309	132	54	1	0.00121306
				115	1	0.00787467	239	103	7	2	0.00787467
				117	1	0.00784983	236	124	8	2	0.00784983
				121	1	0.0064557	221	13	12	2	0.0064557
				123	1	0.00606597	274	246	13	2	0.00606597
				126	1	0.0057807	89	9	14	2	0.0057807
				127	1	0.00571184	336	178	14	2	0.00571184
				128	1	0.00601559	373	35	14	2	0.00601559
				131	1	0.00650257	338	298	15	2		269	360	246	15	3	0.00650257
				132	1	0.00642225	369	119	15	2	0.00642225
				133	1	0.00639524	372	78	15	2	0.00639524
				134	3	0.00652249	151	200	16	2	0.00653697	244	176	132	10	3	0.00708873	373	188	247	16	4	0.00594176
				137	2	0.0057025	301	330	16	2	0.00577816	250	339	266	11	3	0.00562685
				139	1	0.00584408	88	21	17	2	0.00584408
				141	3	0.00599187	199	191	17	2	0.00501454	256	237	128	12	3	0.00655359	339	272	239	6	4	0.00640748
				142	2	0.00543215	209	234	17	2	0.00386109	254	234	158	12	3	0.00700322
				144	2	0.00604431	285	374	17	2	0.00531612	257	331	314	12	3	0.0067725
				145	1	0.00483972	199	226	18	2	0.00483972
				147	3	0.00649853	209	249	18	2	0.00506475	253	232	190	12	3	0.00712808	351	276	286	10	4	0.00730277
				149	2	0.00588476	284	253	18	2	0.00508198	262	308	199	14	3	0.00668754
				150	2	0.00656951	107	132	19	2	0.00554244	264	110	44	15	3	0.00759657
				158	1	0.00396398	341	147	22	2	0.00396398
				159	1	0.0051546	384	176	22	2	0.0051546
				161	1	0.0048162	80	60	23	2	0.0048162
				162	3	0.00585451	86	95	24	2	0.00471607	282	101	41	21	3	0.00706068	380	122	145	18	4	0.00578679
				163	1	0.00420837	343	172	24	2	0.00420837
				164	1	0.00442646	370	311	24	2	0.00442646
				165	1	0.00436551	371	314	26	2	0.00436551
				167	2	0.0038249	374	304	28	2	0.00417666	303	385	230	29	3	0.00347314
				169	1	0.00367872	361	364	30	2	0.00367872
				170	3	0.00381386	108	204	32	2	0.00232499	299	139	120	28	3	0.00461514	401	149	220	28	4	0.00450147
				171	1	0.00375185	362	365	32	2	0.00375185
				173	1	0.00260951	142	178	35	2	0.00260951
				174	1	0.0029351	349	242	35	2	0.0029351
				175	1	0.00251187	351	214	35	2	0.00251187
				176	3	0.00206582	134	91	36	2	0.00286325	317	176	28	41	3	0.00190843	435	188	155	46	4	0.00142579
				177	1	0.00283375	136	117	36	2	0.00283375
				180	1	0.00265791	143	174	37	2	0.00265791
				183	3	0.00286513	346	243	37	2	0.00298849	312	342	182	35	3	0.00266706	413	374	276	35	4	0.00293983
				184	1	0.0019752	114	153	41	2	0.0019752
				188	1	0.00158377	292	315	43	2	0.00158377
				189	1	0.00130583	194	79	44	2	0.00130583
				190	1	0.00140336	197	23	44	2	0.00140336
				191	1	0.00148707	198	133	44	2	0.00148707
				194	1	0.00159849	292	258	44	2	0.00159849
				195	1	0.00151819	297	150	44	2	0.00151819
				199	1	0.00125371	202	169	45	2	0.00125371
				200	1	0.000982131	208	186	45	2	0.000982131
				201	1	0.00124257	199	55	46	2	0.00124257
				202	1	0.00132222	185	162	47	2	0.00132222
				203	1	0.00133943	190	148	47	2	0.00133943
				204	3	0.00121276	211	240	47	2	0.00124884	338	212	168	48	3	0.00113343	441	224	287	48	4	0.001256
				209	1	0.0011708	284	363	48	2	0.0011708
				211	3	0.0013257	189	153	49	2	0.00133925	337	210	82	48	3	0.00122189	443	220	177	49	4	0.00141596
				212	1	0.00135114	200	147	49	2	0.00135114
				213	1	0.00118456	257	223	49	2	0.00118456
				214	1	0.00115164	261	324	49	2	0.00115164
				215	1	0.00136796	325	231	49	2	0.00136796
				216	1	0.00141615	329	193	49	2	0.00141615
				217	1	0.00133763	201	108	50	2	0.00133763
				218	1	0.00110299	211	228	50	2	0.00110299
				219	1	0.00115336	251	241	50	2	0.00115336
				220	2	0.00127673	251	252	50	2	0.00114485	333	262	181	46	3	0.00140861
				221	3	0.00184086	253	275	50	2	0.0012748	336	290	200	47	3	0.00160759	421	321	315	39	4	0.00264018
				222	1	0.00132803	208	150	51	2	0.00132803
				223	1	0.00117141	212	195	51	2	0.00117141
				224	1	0.00116434	253	206	51	2	0.00116434
				225	1	0.00122029	208	118	52	2	0.00122029
				226	1	0.00117858	258	226	52	2	0.00117858
				228	2	0.00627926	235	157	5	3	0.00634003	346	273	253	8	4	0.0062185
				229	1	0.00678442	215	317	6	3	0.00678442
				230	2	0.00812614	290	76	6	3	0.00973727	354	306	186	10	4	0.00651501
				233	1	0.00704833	242	273	7	3		360	246	365	12	4	0.00704833
				234	2	0.00705399	339	19	7	3	0.00722261	363	352	106	12	4	0.00688536
				236	1	0.00851251	175	20	8	3	0.00851251
				237	2	0.00748633	193	183	8	3	0.00875118	350	212	280	10	4	0.00622149
				240	1	0.00783185	174	45	9	3	0.00783185
				241	2	0.0060193	176	102	9	3	0.00664695	372	183	195	16	4	0.00539166
				242	1	0.00637974	312	256	9	3	0.00637974
				243	1	0.00801112	314	213	9	3	0.00801112
				245	1	0.00706939	179	72	10	3	0.00706939
				246	2	0.00682519	142	81	11	3	0.00724564	364	149	175	13	4	0.00640473
				247	1	0.00721118	143	121	11	3	0.00721118
				249	2	0.0068152	151	205	11	3	0.00757828	369	157	294	15	4	0.00605211
				251	1	0.00651894	150	247	12	3	0.00651894
				252	1	0.00639871	159	322	12	3	0.00639871
				258	1	0.00612119	155	286	13	3		376	178	380	17	4	0.00612119
				260	2	0.00801774	319	74	13	3	0.00656075	362	346	186	12	4	0.00947473
				261	2	0.00610966	305	252	14	3	0.00674861	387	317	358	19	4	0.00547072
				266	1	0.00556446	127	248	15	3	0.00556446
				267	1	0.00614632	130	209	15	3	0.00614632
				271	1	0.00632429	378	94	15	3	0.00632429
				272	1	0.0066628	309	254	16	3	0.0066628
				273	2	0.00623069	368	171	16	3	0.00642021	386	365	284	18	4	0.00604117
				274	2	0.00705776	155	17	17	3	0.00454168	347	174	124	9	4	0.00957385
				276	2	0.00635021	119	171	20	3	0.00575135	382	135	275	18	4	0.00694907
				277	1	0.00474167	120	245	20	3	0.00474167
				278	1	0.00564097	125	295	20	3	0.00564097
				279	1	0.00560235	131	314	20	3	0.00560235
				280	1	0.0054801	356	149	20	3	0.0054801
				283	2	0.00489956	123	273	21	3	0.00520007	402	172	372	28	4	0.00459905
				284	1	0.00561764	118	173	22	3	0.00561764
				285	2	0.00639924	119	191	22	3	0.00537808	389	141	301	20	4	0.0074204
				286	1	0.00518125	353	236	23	3	0.00518125
				287	1	0.00444991	352	265	24	3	0.00444991
				288	1	0.00426649	355	208	24	3	0.00426649
				289	2	0.00530108	360	154	24	3	0.00509838	390	377	258	21	4	0.00550378
				290	2	0.0042792	363	127	24	3	0.00475981	409	395	236	31	4	0.00379858
				292	2	0.00454479	369	42	24	3	0.00403037	392	384	145	21	4	0.00505921
				293	1	0.00471486	404	194	24	3	0.00471486
				295	1	0.00566682	252	214	26	3	0.00566682
				296	1	0.00445899	402	197	26	3	0.00445899
				297	1	0.00469555	139	149	27	3	0.00469555
				300	1	0.00579489	131	25	29	3	0.00579489
				301	1	0.00477155	141	151	29	3	0.00477155
				302	1	0.00466284	146	219	29	3		396	160	311	25	4	0.00466284
				304	1	0.00338304	352	240	30	3	0.00338304
				305	2	0.00360174	402	94	30	3	0.00359384	410	404	200	31	4	0.00360963
				306	1	0.00399543	106	216	31	3	0.00399543
				307	1	0.00351293	399	108	31	3	0.00351293
				308	1	0.00387712	104	174	32	3	0.00387712
				309	1	0.00329884	330	336	32	3	0.00329884
				310	1	0.00346795	340	243	34	3	0.00346795
				311	1	0.00309287	341	213	35	3	0.00309287
				313	2	0.00300115	344	154	36	3	0.00250845	403	358	242	29	4	0.00349385
				315	1	0.00168455	185	239	38	3	0.00168455
				316	1	0.00256032	259	325	38	3	0.00256032
				318	2	0.00183041	268	236	41	3	0.00220911	431	288	337	45	4	0.00145171
				322	1	0.00180161	249	345	42	3	0.00180161
				323	2	0.0015462	270	175	42	3	0.00172608	433	295	287	45	4	0.00136632
				324	1	0.00185575	271	148	42	3	0.00185575
				325	2	0.00249298	368	125	42	3	0.00187518	414	381	232	35	4	0.00311078
				328	1	0.00150992	212	247	44	3	0.00150992
				329	1	0.00142716	175	191	45	3	0.00142716
				330	1	0.00155291	213	233	45	3	0.00155291
				331	2	0.00174799	168	151	46	3	0.00166206	434	187	229	46	4	0.00183393
				332	2	0.00140592	211	209	46	3	0.0014532	437	225	315	47	4	0.00135863
				334	2	0.00152946	212	236	47	3	0.00154341	430	226	347	45	4	0.0015155
				335	1	0.00125812	247	222	47	3	0.00125812
				340	1	0.00580497	290	178	6	4	0.00580497
				341	1	0.0127113	206	15	7	4	0.0127113
				342	1	0.00831483	269	198	7	4	0.00831483
				343	1	0.00649955	270	166	7	4	0.00649955
				344	1	0.0113165	210	77	8	4	0.0113165
				345	1	0.0102954	222	191	8	4	0.0102954
				348	1	0.00949119	209	137	9	4	0.00949119
				349	1	0.0063433	181	257	10	4	0.0063433
				352	1	0.00673756	277	315	10	4	0.00673756
				353	1	0.00722649	277	344	10	4	0.00722649
				355	1	0.00642812	315	109	10	4	0.00642812
				356	1	0.00707853	359	63	11	4	0.00707853
				357	1	0.0068251	149	141	12	4	0.0068251
				358	1	0.00678153	184	296	12	4	0.00678153
				368	1	0.00608105	193	372	14	4	0.00608105
				370	1	0.0067821	173	9	15	4	0.0067821
				371	1	0.00681826	175	118	16	4	0.00681826
				374	1	0.00577084	362	280	16	4	0.00577084
				375	1	0.00710418	115	30	17	4	0.00710418
				377	1	0.00571108	193	299	17	4	0.00571108
				378	1	0.0058894	196	332	17	4	0.0058894
				379	1	0.00764753	340	43	17	4	0.00764753
				381	1	0.00795149	133	199	18	4	0.00795149
				383	1	0.00674817	142	299	18	4	0.00674817
				384	1	0.00645297	329	206	18	4	0.00645297
				385	1	0.00508264	330	128	18	4	0.00508264
				388	1	0.00647787	326	234	19	4	0.00647787
				393	1	0.00441165	388	32	21	4	0.00441165
				395	1	0.00517573	101	135	23	4	0.00517573
				397	1	0.00821301	131	13	26	4	0.00821301
				398	1	0.00440351	165	344	26	4	0.00440351
				399	1	0.00471119	173	370	26	4	0.00471119
				400	1	0.00473096	360	148	26	4	0.00473096
				404	1	0.0038361	360	155	29	4	0.0038361
				405	1	0.0038456	360	212	29	4	0.0038456
				406	1	0.00421904	362	127	29	4	0.00421904
				407	1	0.00422967	366	72	29	4	0.00422967
				408	1	0.0040426	367	99	29	4	0.0040426
				411	1	0.00377122	405	162	31	4	0.00377122
				412	1	0.0034912	409	120	31	4	0.0034912
				415	1	0.00266252	382	171	36	4	0.00266252
				416	1	0.00278787	382	214	36	4	0.00278787
				417	1	0.00287228	390	65	36	4	0.00287228
				418	1	0.00281004	387	110	37	4	0.00281004
				419	1	0.00274773	154	10	39	4	0.00274773
				420	1	0.001559	168	144	39	4	0.001559
				422	1	0.00242073	121	118	40	4	0.00242073
				423	1	0.00209086	133	227	40	4	0.00209086
				424	1	0.00196763	330	148	40	4	0.00196763
				426	1	0.00150161	218	170	42	4	0.00150161
				429	1	0.00151058	246	170	44	4	0.00151058
				432	1	0.00132701	291	325	45	4	0.00132701
				436	1	0.00165628	187	204	47	4	0.00165628
				438	1	0.00113872	321	180	47	4	0.00113872
				439	1	0.0015174	338	116	47	4	0.0015174
				440	1	0.0012351	218	249	48	4	0.0012351
				442	1	0.00126883	297	165	48	4	0.00126883
				445	1	0.0011959	257	151	51	4	0.0011959
Root 8	Mean Intensity	0-0.0025	0.386555	ID	Time points	Mean	X	Y	Z	Time	Mean Int	ID2	X2	Y2	Z2	Time2	Mean Int2	ID3	X3	Y3	Z3	Time3	Mean Int3	ID4	X4	Y4	Z4	Time4	Mean Int4
		0.0025-0.005	0.273109	1	1	0.009353	196	166	8	1	0.009353
		0.005+	0.340336	2	1	0.0114302	196	199	9	1	0.0114302
				3	2	0.00910739	233	266	9	1	0.01189	123	229	478	9	2	0.00632476
	Time Points	1	0.747899	4	1	0.00662344	268	235	9	1	0.00662344
		2	0.189076	5	2	0.00684154	269	185	9	1	0.00631275	119	229	398	7	2	0.00737032
		3	0.0462185	6	1	0.0111032	277	49	9	1	0.0111032
		4	0.0168067	7	4	0.00819863	278	77	9	1	0.0109086	118	238	269	6	2	0.00712971	182	280	141	9	3	0.00782169	271	254	86	7	4	0.00693449
				8	1	0.0118397	198	243	10	1	0.0118397
	Total Cells	238		9	2	0.0114061	156	70	11	1	0.0107237	128	139	291	13	2	0.0120886
	Mean	0.00426567		10	1	0.0117541	199	288	11	1	0.0117541
				11	1	0.0138097	156	125	12	1	0.0138097
				12	1	0.0144776	158	148	12	1	0.0144776
				13	1	0.0135003	165	195	12	1	0.0135003
				14	1	0.00887315	201	334	12	1	0.00887315
				15	1	0.00693291	289	345	12	1	0.00693291
				16	1	0.00650464	292	299	12	1	0.00650464
				17	1	0.0128657	163	224	13	1	0.0128657
				18	2	0.00977934	165	250	13	1	0.0130236	132	151	455	14	2	0.00653509
				19	1	0.0130943	168	279	13	1	0.0130943
				20	2	0.00951536	173	303	13	1	0.0119	125	171	500	12	2	0.00713074
				21	1	0.00653884	206	377	13	1	0.00653884
				22	3	0.00559679	219	130	13	1	0.00559057	133	192	345	14	2	0.00595108	193	193	225	19	3	0.00524871
				23	1	0.00674936	232	391	13	1	0.00674936
				24	1	0.00588752	215	175	14	1	0.00588752	134	188	373	15	2
				25	1	0.00806666	219	294	15	1	0.00806666
				26	1	0.00613378	305	164	15	1	0.00613378
				27	1	0.00616092	306	114	15	1	0.00616092
				28	1	0.00618897	303	197	16	1	0.00618897
				29	1	0.00593463	223	371	17	1	0.00593463
				30	1	0.00556824	230	402	17	1	0.00556824
				31	1	0.00649753	279	467	17	1	0.00649753
				32	2	0.00651893	302	231	17	1	0.00637892	127	325	444	12	2	0.00665894
				33	1	0.00519706	340	347	17	1	0.00519706
				34	1	0.00499421	348	328	18	1	0.00499421
				35	2	0.00723449	370	120	19	1	0.0098811	141	392	339	24	2	0.00458789
				36	1	0.00564129	111	219	20	1	0.00564129
				37	4	0.0050909	114	254	20	1	0.00450919	135	132	463	17	2	0.00509911	204	130	333	25	3	0.00528178	286	158	284	17	4	0.00547352
				38	1	0.00525422	351	350	20	1	0.00525422
				39	1	0.0052094	156	397	22	1	0.0052094
				40	1	0.0052977	274	475	22	1	0.0052977
				41	1	0.00468115	166	436	23	1	0.00468115
				42	1	0.00479329	163	50	24	1	0.00479329
				43	1	0.00422592	165	75	24	1	0.00422592
				44	1	0.00459239	171	141	24	1	0.00459239
				45	1	0.00494842	174	198	24	1	0.00494842
				46	1	0.00497012	189	15	24	1	0.00497012
				47	2	0.00386347	103	141	26	1	0.00396295	148	105	333	29	2	0.00376399
				48	3	0.00387779	108	201	26	1	0.00398851	149	105	384	29	2	0.00408244	225	107	255	33	3	0.00356244
				49	1	0.004259	344	266	26	1	0.004259
				50	1	0.00426166	347	243	26	1	0.00426166
				51	1	0.00396763	113	285	27	1	0.00396763
				53	1	0.00374481	328	111	29	1	0.00374481
				54	2	0.00400173	381	269	29	1	0.00378879	142	372	469	25	2	0.00421466
				55	1	0.00479072	242	180	30	1	0.00479072
				56	3	0.00528274	382	241	31	1	0.00329825	145	380	439	26	2	0.00440945	220	383	326	29	3	0.00814054
				57	1	0.00300489	383	226	31	1	0.00300489
				59	1	0.00328637	379	275	33	1	0.00328637
				60	1	0.0118399	447	323	33	1	0.0118399
				61	1	0.00361318	124	65	34	1	0.00361318
				62	3	0.00313861	393	120	34	1	0.00403781	155	368	303	33	2	0.00342675	237	405	175	42	3	0.00195127
				63	3	0.00369172	125	35	35	1	0.00315673	150	104	234	30	2	0.0034677	224	98	133	33	3	0.00445072
				64	1	0.00400661	125	66	36	1	0.00400661
				65	1	0.00245528	339	286	36	1	0.00245528
				66	1	0.00262969	366	330	37	1	0.00262969
				67	1	0.00278228	377	285	37	1	0.00278228
				68	1	0.00215578	97	144	38	1	0.00215578
				69	1	0.00242441	339	233	38	1	0.00242441
				70	1	0.0024668	102	187	39	1	0.0024668
				71	1	0.00221468	107	226	39	1	0.00221468
				72	3	0.00193619	335	288	39	1	0.0024171	161	331	485	42	2	0.00176403	255	342	386	48	3	0.00162743
				73	1	0.0018823	151	315	41	1	0.0018823
				74	2	0.00166533	198	129	41	1	0.00182416	169	157	343	45	2	0.00150651
				75	3	0.00183685	343	61	41	1	0.00206343	167	363	262	44	2	0.00153911	249	370	120	47	3	0.00190801
				76	4	0.00195117	343	91	41	1	0.00243077	162	363	319	42	2	0.00196126	248	365	193	47	3	0.001745	323	360	150	44	4	0.00166765
				77	1	0.00162992	202	95	42	1	0.00162992
				78	3	0.00164071	131	156	43	1	0.00188939	168	156	360	45	2	0.00155698	266	153	233	50	3	0.00147577
				79	2	0.00175799	134	173	43	1	0.00204146	163	159	384	43	2	0.00147452
				80	1	0.00159722	136	221	43	1	0.00159722
				81	1	0.00163652	278	328	43	1	0.00163652
				82	1	0.00136383	128	105	44	1	0.00136383
				83	1	0.0017119	274	357	44	1	0.0017119
				84	1	0.00143971	276	450	44	1	0.00143971
				85	1	0.00133168	125	90	45	1	0.00133168
				86	1	0.00128669	160	296	45	1	0.00128669
				87	1	0.00185211	243	431	45	1	0.00185211
				88	1	0.00132423	331	192	45	1	0.00132423
				89	1	0.00165521	243	410	46	1	0.00165521
				90	1	0.00236796	323	308	46	1	0.00236796
				91	2	0.00169389	165	252	47	1	0.00139099	165	161	455	44	2	0.00199679
				92	1	0.00131644	173	288	47	1	0.00131644
				93	1	0.00155351	282	362	47	1	0.00155351
				94	2	0.00135701	329	192	47	1	0.00132351	176	321	404	47	2	0.0013905
				95	1	0.00170953	244	316	48	1	0.00170953
				96	1	0.0015512	262	372	48	1	0.0015512
				97	4	0.00204368	142	88	49	1	0.00121331	174	157	295	47	2	0.00185203	233	144	168	40	3	0.00200216	308	156	97	36	4	0.00310721
				98	1	0.00133003	174	288	49	1	0.00133003
				99	1	0.00145835	208	328	49	1	0.00145835
				100	1	0.00179381	240	248	49	1	0.00179381
				101	1	0.00124253	282	263	49	1	0.00124253
				102	1	0.0011755	309	194	49	1	0.0011755
				103	1	0.00189259	340	7	49	1	0.00189259
				104	1	0.00148678	194	219	50	1	0.00148678
				105	1	0.00153408	202	254	50	1	0.00153408
				106	1	0.00131226	207	292	50	1	0.00131226
				107	2	0.00166594	240	230	50	1	0.00193349	179	235	429	49	2	0.00139838
				108	1	0.00170535	243	281	50	1	0.00170535
				109	1	0.00182807	245	296	50	1	0.00182807
				110	2	0.00147573	278	233	50	1	0.00132242	175	273	432	47	2	0.00162903
				111	1	0.00189374	237	248	51	1	0.00189374
				112	1	0.00124597	283	264	51	1	0.00124597
				113	1	0.0012639	292	192	52	1	0.0012639
				114	1	0.00182947	230	96	54	1	0.00182947
				115	1	0.00184392	231	121	54	1	0.00184392
				116	1	0.00754621	233	368	6	2	0.00754621
				117	1	0.00754859	236	301	6	2	0.00754859
				120	1	0.0100837	161	249	8	2	0.0100837
				121	2	0.00706834	164	158	8	2	0.00775787	186	200	30	15	3	0.0063788
				124	1	0.00765211	312	472	11	2	0.00765211
				126	2	0.00657201	291	196	12	2	0.00729933	183	285	103	9	3	0.00584469
				129	1	0.00696738	195	265	13	2	0.00696738
				130	3	0.00723475	198	246	13	2	0.00706003	191	194	128	17	3	0.00678364	281	200	45	13	4	0.00786059
				131	1	0.00769349	138	169	14	2	0.00769349
				136	2	0.00498821	380	355	18	2	0.00509447	198	382	234	22	3	0.00488196
				137	2	0.00565602	360	228	22	2	0.00506949	190	361	113	16	3	0.00624256
				138	2	0.00487537	381	395	22	2	0.00498873	212	389	283	27	3	0.00476202
				139	2	0.00472259	90	365	23	2	0.00500423	215	100	251	29	3	0.00444095
				140	1	0.00430052	388	360	24	2	0.00430052
				143	1	0.0043893	401	277	25	2	0.0043893
				144	1	0.00449091	402	253	25	2	0.00449091
				146	2	0.00473649	400	255	27	2	0.00450997	214	404	135	28	3	0.00496301
				147	1	0.00451615	400	279	27	2	0.00451615
				151	2	0.00429249	105	312	30	2	0.00385206	195	101	189	22	3	0.00473292
				152	1	0.00359697	349	419	31	2	0.00359697
				153	1	0.00749689	28	132	32	2	0.00749689
				154	2	0.00344841	351	393	32	2	0.00342378	209	345	272	26	3	0.00347303
				156	1	0.00268455	152	430	34	2	0.00268455
				157	2	0.00275662	155	455	34	2	0.00301188	235	155	332	40	3	0.00250137
				158	1	0.0028333	153	432	36	2	0.0028333
				160	1	0.002055	164	466	42	2	0.002055
				164	3	0.00212783	355	392	43	2	0.00115541	239	391	288	43	3	0.00166858	306	397	216	34	4	0.00355952
				166	1	0.00164471	361	322	44	2	0.00164471
				170	2	0.00251251	387	156	45	2	0.00158891	230	374	48	37	3	0.00343612
				171	3	0.00149839	316	438	46	2	0.00156519	267	339	322	50	3	0.00148262	322	355	248	44	4	0.00144736
				172	1	0.00153066	318	473	46	2	0.00153066
				173	2	0.00146282	157	236	47	2	0.00131913	265	148	121	50	3	0.00160651
				177	1	0.00117043	157	187	48	2	0.00117043
				178	1	0.00141326	332	326	48	2	0.00141326
				180	2	0.00140707	324	368	49	2	0.00148314	247	310	236	47	3	0.001331
				181	1	0.00131467	280	273	52	2	0.00131467
				184	2	0.00729174	307	223	12	3	0.00712354	277	311	171	9	4	0.00745994
				185	2	0.00728117	302	261	13	3	0.00695317	276	307	202	8	4	0.00760918
				187	1	0.00754678	350	218	16	3	0.00754678
				188	2	0.00710349	350	232	16	3	0.00686947	284	349	163	15	4	0.00733752
				189	2	0.00553137	359	153	16	3	0.00583023	294	346	108	22	4	0.00523252
				192	1	0.00614791	195	194	18	3	0.00614791
				194	1	0.00604635	264	395	19	3	0.00604635
				196	1	0.00601509	105	227	22	3	0.00601509
				197	1	0.00193076	200	331	22	3	0.00193076
				199	1	0.00547412	399	97	22	3	0.00547412
				200	1	0.00466146	399	137	22	3	0.00466146
				201	2	0.00533622	110	265	23	3	0.00432126	288	121	198	19	4	0.00635118
				202	1	0.0053291	160	403	24	3	0.0053291
				203	1	0.00267869	192	235	24	3	0.00267869
				205	1	0.00390409	209	320	25	3	0.00390409
				206	1	0.00513964	137	161	26	3	0.00513964
				207	1	0.00480247	137	372	26	3	0.00480247
				208	2	0.00544651	210	350	26	3	0.00496468	287	211	308	18	4	0.00592833
				210	1	0.0043942	85	106	27	3	0.0043942
				211	1	0.00444667	133	45	27	3	0.00444667
				213	2	0.00452772	149	295	28	3	0.00438524	297	155	204	25	4	0.00467019
				216	1	0.00399992	106	288	29	3	0.00399992
				217	1	0.00417824	112	327	29	3	0.00417824
				218	2	0.0042504	152	322	29	3	0.00431862	299	165	274	26	4	0.00418217
				219	1	0.00415103	342	344	29	3	0.00415103
				221	2	0.00495354	117	364	30	3	0.00419945	292	135	308	22	4	0.00570763
				222	1	0.00458096	162	384	30	3	0.00458096
				223	2	0.00413212	156	359	31	3	0.00389137	298	168	298	25	4	0.00437287
				226	1	0.00334191	108	272	34	3	0.00334191
				227	1	0.00312556	119	345	35	3	0.00312556
				228	1	0.00485836	350	437	35	3		300	373	362	27	4	0.00485836
				229	1	0.00301354	373	75	37	3	0.00301354
				231	2	0.00232015	350	341	39	3	0.00213699	315	386	283	40	4	0.00250331
				232	2	0.00280546	372	80	39	3	0.00215991	307	363	20	35	4	0.00345102
				234	2	0.0022621	148	238	40	3	0.00189142	311	161	169	37	4	0.00263278
				236	1	0.00236761	160	361	41	3	0.00236761
				238	2	0.00200357	387	317	43	3	0.00175594	316	387	248	40	4	0.0022512
				240	2	0.00230733	395	248	43	3	0.00136856	305	396	189	34	4	0.0032461
				241	1	0.00156915	406	133	43	3	0.00156915
				242	2	0.00189735	371	384	44	3	0.00143544	319	385	313	41	4	0.00235925
				243	1	0.00172509	383	187	44	3	0.00172509	317	394	95	40	4
				244	1	0.00152453	289	479	45	3	0.00152453
				246	1	0.00117352	227	353	47	3	0.00117352
				250	1	0.00145136	151	232	48	3	0.00145136
				251	1	0.00123368	214	127	48	3	0.00123368
				252	1	0.00134445	214	208	48	3	0.00134445
				253	1	0.00127754	215	102	48	3	0.00127754
				254	1	0.00124258	215	167	48	3	0.00124258
				256	1	0.00128586	173	409	49	3	0.00128586
				257	1	0.00129257	179	436	49	3	0.00129257
				258	1	0.00137033	214	43	49	3	0.00137033
				259	1	0.00131685	214	239	49	3	0.00131685
				260	1	0.00121072	214	385	49	3	0.00121072
				261	1	0.00131661	217	191	49	3	0.00131661
				262	1	0.00113385	217	372	49	3	0.00113385
				263	1	0.0012438	218	139	49	3	0.0012438
				264	1	0.00125524	218	150	49	3	0.00125524
				268	1	0.00124964	333	75	53	3	0.00124964
				269	2	0.0011694	228	444	54	3	0.0010972	324	240	384	46	4	0.00124159
				270	1	0.00707469	208	163	7	4	0.00707469
				272	1	0.00869222	276	157	7	4	0.00869222
				273	1	0.0077457	279	116	7	4	0.0077457
				274	1	0.00754777	315	130	7	4	0.00754777
				275	1	0.00729965	274	198	8	4	0.00729965
				278	1	0.00699393	318	131	9	4	0.00699393
				279	1	0.00819376	301	268	11	4	0.00819376
				280	1	0.00687561	303	297	12	4	0.00687561
				282	1	0.0082004	351	125	14	4	0.0082004
				283	1	0.00598378	297	384	15	4	0.00598378
				285	1	0.00544864	279	246	16	4	0.00544864
				289	1	0.00575645	159	286	19	4	0.00575645
				290	1	0.00499882	201	427	20	4	0.00499882
				291	1	0.00551012	280	398	21	4	0.00551012
				295	1	0.00558391	347	132	22	4	0.00558391
				296	1	0.00438566	174	296	23	4	0.00438566
				301	1	0.00486922	381	328	27	4	0.00486922
				302	1	0.00514366	137	334	28	4	0.00514366
				303	1	0.00540917	184	387	29	4	0.00540917
				304	1	0.00370273	140	312	33	4	0.00370273
				309	1	0.00311307	352	335	36	4	0.00311307
				310	1	0.00270723	159	154	37	4	0.00270723
				312	1	0.00255844	348	354	37	4	0.00255844
				313	1	0.00266777	160	200	38	4	0.00266777
				314	1	0.00204195	178	459	39	4	0.00204195
				318	1	0.00240989	376	375	41	4	0.00240989
				320	1	0.00147165	309	209	44	4	0.00147165
				321	1	0.00173404	346	402	44	4	0.00173404
				325	1	0.00177489	346	405	46	4	0.00177489
				326	1	0.00126039	239	360	47	4	0.00126039
Root 9	Mean Intensity	0-0.0025	0.322314	ID	Time points	Mean	X	Y	Z	Time	Mean Int	ID2	X2	Y2	Z2	Time2	Mean Int2	ID3	X3	Y3	Z3	Time3	Mean Int3	ID4	X4	Y4	Z4	Time4	Mean Int4
		0.0025-0.005	0.22314	1	1	0.00902093	209	158	8	1	0.00902093
		0.005+	0.454545	2	1	0.012815	358	58	9	1	0.012815
				3	3	0.00839643	249	284	10	1	0.0082807	135	256	310	10	2	0.00820114	235	266	280	9	3	0.00870745
	Time Points	1	0.640496	4	1	0.00776221	172	118	11	1	0.00776221
		2	0.239669	5	1	0.00761831	177	160	11	1	0.00761831
		3	0.11157	6	3	0.00746176	333	233	11	1	0.00677188	141	340	253	12	2	0.00768368	234	320	207	7	3	0.00792971
		4	0.00826446	7	2	0.00657772	339	177	11	1	0.00630535	140	346	197	11	2	0.00685009
				8	1	0.012328	353	116	11	1	0.012328
	Total Cells	242		9	1	0.00918212	291	105	12	1	0.00918212
	Mean	0.00446006		10	3	0.00688583	326	274	12	1	0.00717006	144	333	301	13	2	0.00781498	245	343	275	12	3	0.00567244
				11	1	0.00808574	216	306	13	1	0.00808574
				12	1	0.00884919	288	136	13	1	0.00884919
				13	2	0.00840473	292	166	13	1	0.00872263	143	299	183	13	2	0.00808683
				14	1	0.0065066	238	475	14	1	0.0065066
				15	1	0.00721112	260	490	14	1	0.00721112
				16	1	0.00701368	277	483	14	1	0.00701368
				17	1	0.00727269	289	234	14	1	0.00727269
				18	1	0.00673749	208	347	15	1	0.00673749
				19	1	0.00595265	212	378	15	1	0.00595265
				20	1	0.00621888	215	163	15	1	0.00621888
				21	3	0.00704711	291	261	15	1	0.00754723	137	304	280	10	2	0.00649447	236	312	246	9	3	0.00709965
				22	2	0.00700377	149	121	16	1	0.00638876	149	151	135	15	2	0.00761878
				23	3	0.0082688	149	166	16	1	0.00625052	150	151	181	15	2	0.00760385	248	158	147	13	3	0.010952
				24	2	0.00693538	150	177	16	1	0.00612889	151	153	202	15	2	0.00774186
				25	3	0.00806194	151	202	16	1	0.00583595	152	154	228	15	2	0.00825465	249	164	208	14	3	0.0100952
				26	1	0.00664936	268	486	16	1	0.00664936
				27	3	0.00648233	283	292	16	1	0.00709703	138	297	312	11	2	0.00672244	239	311	293	10	3	0.0056275
				28	1	0.00687463	342	313	16	1	0.00687463
				29	3	0.00581531	390	130	16	1	0.00594303	158	396	142	17	2	0.00573661	276	421	112	23	3	0.00576629
				30	4	0.00657444	212	272	17	1	0.00728105	156	218	306	17	2	0.00586858	257	231	267	16	3	0.00654272	342	262	198	17	4	0.00660543
				31	1	0.00755641	228	489	17	1	0.00755641
				32	1	0.00711006	331	352	17	1	0.00711006
				33	3	0.0058304	389	162	17	1	0.00574281	160	398	182	18	2	0.0064755	261	422	141	17	3	0.00527288
				34	1	0.00557135	157	268	18	1	0.00557135	180	159	292	26	2
				35	1	0.006296	168	437	18	1	0.006296
				36	3	0.00575643	215	292	18	1	0.00582327	159	218	319	18	2	0.00553964	260	226	292	17	3	0.00590638	341	263	230	12	4
				37	2	0.00594506	224	78	18	1	0.00591993	157	227	84	17	2	0.0059702
				38	1	0.00344096	225	180	18	1	0.00344096
				39	2	0.0064109	227	117	18	1	0.0059511	147	214	156	14	2	0.0068707
				40	1	0.00665257	284	332	18	1	0.00665257
				41	1	0.00565706	350	126	18	1	0.00565706
				42	1	0.00634545	359	61	18	1	0.00634545
				43	3	0.00642815	382	237	18	1	0.00676478	163	388	266	19	2	0.00635933	264	401	240	18	3	0.00616033
				44	1	0.00454293	228	377	19	1	0.00454293
				45	3	0.00720296	229	193	19	1	0.00706117	161	232	252	19	2	0.00818168	255	231	239	15	3	0.00636602
				46	2	0.00617611	283	369	19	1	0.00599817	162	284	413	19	2	0.00635405
				47	2	0.00541147	325	384	19	1	0.00630269	177	331	412	24	2	0.00452024
				49	2	0.0051672	346	182	19	1	0.00490245	171	354	205	21	2	0.00543196
				50	2	0.00527865	348	152	19	1	0.00531988	168	354	175	20	2	0.00523743
				51	3	0.00584272	371	296	19	1	0.00584224	169	376	333	20	2	0.00555544	268	388	318	19	3	0.00613048	349	460	253	19	4
				53	3	0.00613705	217	362	20	1	0.0049238	148	215	383	14	2	0.00686012	265	223	358	19	3	0.00662723
				54	1	0.00472446	340	266	20	1	0.00472446
				55	1	0.00474531	351	204	20	1	0.00474531
				56	1	0.00598031	359	349	20	1	0.00598031
				57	1	0.00706926	121	167	21	1	0.00706926
				58	1	0.00559344	154	142	21	1	0.00559344
				59	1	0.00598031	171	370	21	1	0.00598031
				60	2	0.00520631	217	378	21	1	0.00472737	164	220	405	20	2	0.00568525
				61	1	0.00538413	332	329	21	1	0.00538413
				63	1	0.00528952	173	399	22	1	0.00528952
				64	1	0.00555072	211	462	22	1	0.00555072
				65	1	0.00606018	355	379	22	1	0.00606018
				67	1	0.00473246	152	49	23	1	0.00473246
				68	1	0.00543865	322	394	23	1	0.00543865
				69	1	0.00559434	329	362	23	1	0.00559434
				70	3	0.00429767	396	174	23	1	0.00389168	179	400	201	25	2	0.00464844	280	422	169	25	3	0.00435288
				71	4	0.0049727	151	336	24	1	0.00576573	185	128	370	29	2	0.0040491	293	144	345	32	3	0.00408346	351	213	284	21	4	0.00599251
				72	1	0.00474754	267	465	24	1	0.00474754
				73	1	0.0055053	388	262	24	1	0.0055053
				74	2	0.0058761	391	242	24	1	0.00591322	182	393	276	26	2	0.00583897
				75	1	0.00526562	156	171	25	1	0.00526562
				76	1	0.00506302	109	176	26	1	0.00506302
				77	1	0.0045352	118	218	26	1	0.0045352
				78	2	0.00510471	355	411	26	1	0.00463432	176	355	426	23	2	0.0055751
				79	2	0.00483173	364	382	26	1	0.00519399	183	369	407	28	2	0.00446947
				80	1	0.00539471	371	358	26	1	0.00539471
				81	1	0.0053618	125	288	27	1	0.0053618
				82	1	0.00578945	283	182	27	1	0.00578945
				83	2	0.0041207	142	368	28	1	0.00451541	190	142	393	33	2	0.00372599
				84	1	0.00444119	314	311	28	1	0.00444119
				85	2	0.00309046	379	165	28	1	0.00237075	184	376	194	28	2	0.00381017
				87	1	0.00409164	378	25	30	1	0.00409164
				88	2	0.00289446	133	317	31	1	0.00342851	197	138	360	38	2	0.0023604
				89	3	0.00269295	319	447	31	1	0.00362453	191	325	476	33	2		304	302	436	39	3	0.00185218	364	393	356	38	4	0.00260215
				90	3	0.00432918	330	416	31	1	0.00364415	178	322	447	25	2	0.00506951	267	333	429	19	3	0.00427386
				91	3	0.00373818	372	161	31	1	0.00368301	189	371	194	32	2	0.00359292	294	382	197	32	3	0.00393861
				92	1	0.00322099	324	339	32	1	0.00322099
				93	1	0.00334374	146	314	33	1	0.00334374
				94	1	0.0032789	187	150	34	1	0.0032789
				95	1	0.00352778	357	422	34	1	0.00352778
				96	1	0.00374641	371	382	34	1	0.00374641
				97	1	0.0028539	160	107	35	1	0.0028539
				98	2	0.00259066	195	426	35	1	0.00353561	204	221	447	42	2	0.0016457
				99	2	0.00318846	397	258	35	1	0.00342118	194	396	308	36	2	0.00295574
				100	1	0.00339967	404	213	35	1	0.00339967
				101	2	0.00308167	409	166	35	1	0.00308945	196	407	201	37	2	0.0030739
				102	1	0.00358433	164	137	36	1	0.00358433
				103	2	0.001857	172	267	36	1	0.00208082	210	172	298	43	2	0.00163319
				104	2	0.00239613	154	367	37	1		200	150	395	41	2	0.00228942	302	158	382	38	3	0.00250285
				105	3	0.00261784	176	294	37	1	0.00204595	193	167	316	36	2	0.00276857	297	176	288	35	3	0.00303899
				106	2	0.0021332	180	327	37	1	0.00232343	217	180	353	44	2	0.00194297
				107	1	0.00217846	329	307	38	1	0.00217846
				108	1	0.00200525	183	302	39	1	0.00200525
				109	2	0.00278399	378	254	39	1	0.00296475	209	376	266	42	2	0.00260324
				110	2	0.00253085	383	210	39	1	0.00259289	203	377	225	41	2	0.00246881
				111	1	0.00254181	144	265	40	1	0.00254181
				112	2	0.00209617	313	322	40	1	0.00225257	201	314	346	41	2	0.00193977
				113	1	0.00202861	319	292	40	1	0.00202861
				114	1	0.00229789	139	239	41	1	0.00229789
				115	1	0.00194094	165	338	41	1	0.00194094
				116	1	0.00200313	159	307	42	1	0.00200313
				117	2	0.00121077	235	361	42	1	0.00149981	221	233	394	47	2	0.000921716
				118	1	0.00331353	242	383	42	1	0.00331353
				119	1	0.00175742	186	294	43	1	0.00175742
				120	2	0.00163371	192	322	43	1	0.00163489	220	190	354	46	2	0.00163252
				121	1	0.00171697	231	281	43	1	0.00171697
				122	1	0.00188968	162	45	44	1	0.00188968
				123	2	0.00152532	344	308	44	1	0.00164586	219	346	329	45	2	0.00140477
				124	2	0.00210471	346	274	44	1	0.0015631	202	371	304	41	2	0.00264631
				125	1	0.00169408	188	274	45	1	0.00169408
				126	1	0.00158096	352	120	45	1	0.00158096
				127	1	0.00160634	357	182	45	1	0.00160634
				128	1	0.00152455	354	88	46	1	0.00152455
				129	2	0.00183275	279	310	47	1	0.00183364	224	272	343	47	2	0.00183187
				130	1	0.00172862	280	286	47	1	0.00172862
				131	2	0.00138849	315	228	47	1	0.00136471	231	306	242	49	2	0.00141226
				132	3	0.00178394	220	294	48	1	0.00174682	211	219	307	43	2	0.00183393	330	214	293	47	3	0.00177108
				133	2	0.00158003	313	189	48	1	0.00145783	207	316	214	42	2	0.00170223
				134	1	0.00146509	316	87	48	1	0.00146509
				136	1	0.00812407	258	287	10	2	0.00812407
				139	1	0.00677651	345	211	11	2	0.00677651
				142	2	0.00649697	217	68	13	2	0.00594354	240	218	19	11	3	0.00705041
				145	2	0.00913256	153	158	14	2	0.00827595	247	158	119	13	3	0.00998918
				146	1	0.00626914	213	129	14	2	0.00626914
				153	1	0.00789843	155	249	16	2	0.00789843
				154	1	0.00730055	157	280	16	2	0.00730055
				155	2	0.00664903	157	298	17	2	0.00734929	256	171	266	16	3	0.00594877	358	207	206	28	4
				165	1	0.00379211	233	293	20	2	0.00379211
				166	3	0.00557605	276	446	20	2	0.00518109	266	284	414	19	3	0.00610508	344	336	349	17	4	0.00544197
				167	1	0.005953	327	434	20	2	0.005953
				170	2	0.00611355	217	428	21	2	0.0054078	269	221	393	20	3	0.0068193	357	265	338	24	4
				172	3	0.00578752	363	394	21	2	0.00570041	270	379	351	20	3	0.00639645	359	429	274	30	4	0.0052657
				173	2	0.00586732	384	307	21	2	0.00551114	263	395	277	18	3	0.00622349
				174	1	0.00470781	150	133	23	2	0.00470781
				175	1	0.00604317	184	132	23	2	0.00604317
				181	2	0.00479991	392	299	26	2	0.00470658	278	407	266	24	3	0.00489324
				187	2	0.00358357	132	415	30	2	0.00409655	296	150	380	35	3	0.0030706
				188	3	0.00355469	364	294	32	2	0.00341751	291	377	263	31	3	0.00364288	362	409	199	34	4	0.00360366
				192	1	0.00269602	164	287	36	2	0.00269602
				195	1	0.00238539	173	346	37	2	0.00238539
				198	1	0.00198537	156	423	39	2	0.00198537
				199	2	0.00242851	147	361	41	2	0.00217257	308	154	347	40	3	0.00268444
				205	2	0.00123914	300	412	42	2		320	303	394	45	3	0.00133276	378	360	317	53	4	0.00114553
				206	1	0.00162574	313	234	42	2	0.00162574
				208	1	0.00145342	334	217	42	2	0.00145342
				212	1	0.0016341	220	279	43	2	0.0016341
				213	3	0.00157844	224	336	43	2	0.00179049	316	231	312	42	3	0.00160903	374	314	239	51	4	0.00133579
				214	2	0.00186819	225	419	43	2	0.00173812	313	228	374	41	3	0.00199826	371	284	309	48	4
				215	2	0.00170735	151	109	44	2	0.00156338	315	169	118	42	3	0.00185133
				216	1	0.00154297	164	211	44	2	0.00154297
				218	3	0.00155546	334	365	45	2	0.00143585	322	345	354	45	3	0.00145256	368	415	284	45	4	0.00177796
				222	1	0.00114756	253	264	47	2	0.00114756
				223	1	0.00121122	259	306	47	2	0.00121122
				225	3	0.00139757	304	348	47	2	0.00167424	337	310	341	47	3	0.00120009	369	363	250	46	4	0.00131837
				226	1	0.00169661	346	231	47	2	0.00169661
				227	2	0.00170407	209	354	48	2	0.00168261	331	218	329	47	3	0.00172552
				228	2	0.00176673	268	372	48	2	0.00193604	326	266	349	46	3	0.00159742
				229	2	0.00135758	256	187	49	2	0.00127452	334	269	185	47	3	0.00144064
				230	3	0.00128644	258	265	49	2	0.00116581	327	269	245	46	3	0.0014227	373	312	173	51	4	0.00127082
				232	2	0.00149626	307	281	49	2	0.00140281	338	319	252	47	3	0.00158971
				233	1	0.0101235	271	216	7	3	0.0101235
				237	1	0.00951956	363	129	9	3	0.00951956
				238	1	0.00883453	366	97	9	3	0.00883453
				241	1	0.00683137	304	330	11	3	0.00683137
				242	1	0.0109072	154	29	12	3	0.0109072
				243	1	0.0100315	156	61	12	3	0.0100315
				244	1	0.0069931	223	336	12	3	0.0069931
				246	1	0.0097961	157	87	13	3	0.0097961
				250	2	0.00595183	196	345	14	3	0.00599849	352	267	287	21	4	0.00590516
				251	2	0.00620104	226	182	14	3	0.00601852	340	300	123	7	4	0.00638356
				252	1	0.00667917	228	205	14	3	0.00667917
				253	2	0.0063984	257	401	14	3	0.00672597	343	298	328	17	4	0.00607082
				254	2	0.00620789	326	353	14	3	0.00642844	345	367	294	17	4	0.00598735
				258	1	0.00646217	131	145	17	3	0.00646217
				259	1	0.00583181	132	171	17	3	0.00583181
				262	1	0.00533104	224	328	18	3	0.00533104
				271	2	0.00529863	228	451	21	3	0.00506178	353	295	417	21	4	0.00553547
				272	1	0.00646444	283	409	21	3	0.00646444
				273	1	0.00545647	426	45	22	3	0.00545647
				274	1	0.00499107	165	196	23	3	0.00499107
				275	1	0.00533394	421	81	23	3	0.00533394
				277	1	0.00486706	167	221	24	3	0.00486706
				279	1	0.00472594	139	318	25	3	0.00472594
				282	1	0.00443663	434	476	26	3	0.00443663
				283	1	0.00450825	440	467	26	3	0.00450825
				284	1	0.00478216	446	458	26	3	0.00478216
				285	2	0.00469807	130	319	28	3	0.00464962	355	179	222	22	4	0.00474653
				286	1	0.0035282	119	97	29	3	0.0035282
				287	1	0.00670229	10	288	30	3	0.00670229
				288	2	0.00339846	130	201	30	3	0.00320421	360	167	128	32	4	0.00359271
				289	1	0.0035719	391	37	30	3	0.0035719
				290	1	0.00351581	372	292	31	3	0.00351581
				292	2	0.0034742	380	228	31	3	0.00399251	363	410	170	34	4	0.00295589
				295	1	0.00634363	24	325	35	3	0.00634363
				298	1	0.00632998	35	391	36	3	0.00632998
				299	1	0.00223764	381	270	36	3	0.00223764
				300	2	0.00296397	144	305	37	3	0.00271219	361	180	211	34	4	0.00321575
				301	1	0.00236312	132	162	38	3	0.00236312
				303	1	0.00235425	165	424	38	3	0.00235425
				305	1	0.00245504	388	269	39	3	0.00245504
				306	1	0.00180205	391	101	39	3	0.00180205
				307	1	0.00249527	154	304	40	3	0.00249527
				309	1	0.00228139	182	424	40	3	0.00228139
				310	1	0.0022412	327	122	40	3	0.0022412
				311	1	0.00217618	394	42	40	3	0.00217618
				312	1	0.00209552	394	76	40	3	0.00209552
[truncated: 3,016 more rows]

## Sheet: Source Data Supp Fig 5
Data on qPCR on mutants of interest											Summary
Plate 1		Control Gene (UBQ10)		TCX2							Gene	Mutant Number	Mutant Name	Average	SD	Two-tailed Z-test vs average 1, SD 0.17 (based on Col-0)
		Cт	Cт Mean	Cт	∆Cт	2^-∆Cт	Error	Expression	Error		N/A	N/A	Col-0	1	0.17	Z statistic	p-value
	col.1.1	23.3307	23.4838	31.3452	7.86141	0.00430011	0.000591034	1	0.137446		AT1G75710	N10	at1g75710-1	1.38602	0.0582977	3.93	<0.0001
	col.1.2	23.6368	23.4838	31.0889	7.60515	0.00513596					AT1G75710	N113	at1g75710-2	1.59095	0.156371	4.92	<0.0001
	col.2.1	24.4101	24.4428	31.4548	7.01201	0.00774771	0.0013763	1	0.177639		ORC1B	N41	orc1b-1	1.28229	0.447018	2.35	0.0189
	col.2.2	24.4754	24.4428	31.8722	7.4294	0.00580133					ORC1B	N42	orc1b-2	1.40346	0.0997918	3.36	0.0008
	col.3.1	24.5757	24.4285	31.4525	7.02396	0.00768385	0.00155432	1	0.202285		ANL2	N118	anl2-2	1.17612	0.155783	1.79	0.0728
	col.3.2	24.2813	24.4285	31.9386	7.51011	0.0054857					ANL2	N119	anl2-3	0.599917	0.151217	-3.33	0.0009
	N10.1.2	23.5807	23.8188	31.1437	7.32489	0.00623717	0.00023293	1.35689	0.0541683		REV	S2398	rev-5	0.6111	0.0670241	-3.96	<0.0001
	N10.1.2	24.0569	23.8188	31.0694	7.25064	0.00656658					GATA9	N13	gata9-1	0.941801	0.545585	-0.48	0.6283
	N10.2.1	23.3649	23.5297	30.2394	6.70968	0.00955401	0.000596433	1.34803	0.0769818		GATA9	N14	gata9-2	1.49422	0.386117	4.11	<0.0001
	N10.2.2	23.6945	23.5297	30.3727	6.84303	0.00871052
	N10.3.1	22.8151	22.7958	29.5744	6.77863	0.00910811	0.00065128	1.45314	0.0847596
	N10.3.2	22.7765	22.7958	29.4354	6.63966	0.0100292
	N113.1.1	23.7781	23.9008	30.8307	6.92991	0.00820143	0.000245489	1.70152	0.057089
	N113.1.2	24.0234	23.9008	30.8931	6.99231	0.00785426
	N113.2.1	23.675	23.7108	30.0599	6.34917	0.0122662	0.00356131	1.48038	0.463481
	N113.2.2	23.7465	23.7108	30.8226	7.11184	0.00722974
	N41.1.1	23.4224	23.6295	30.7224	7.09291	0.00732524	0.000305466	1.59838	0.0710368
	N41.1.2	23.8367	23.6295	30.6398	7.01024	0.00775723
	N41.2.1	23.763	23.8432	31.1638	7.32066	0.00625549	0.000150963	0.966205	0.0196468
	N41.2.2	23.9233	23.8432	31.1154	7.27224	0.00646899
	N42.1.1.	24.1467	24.0802	31.1218	7.04161	0.00759041	0.000820779	1.48579	0.190874
	N42.1.2	24.0137	24.0802	31.3613	7.28104	0.00642965
	N42.2.1	24.3446	24.2213	30.7583	6.53699	0.0107688	0.00257225	1.32112	0.332001
	N42.2.2	24.098	24.2213	31.353	7.13165	0.00713113
Plate 2		Control Gene (UBQ10)		TCX2
		Cт	Cт Mean	Cт	∆Cт	2^-∆Cт	Error	Expression	Error
	col.1.1	23.3911	23.5277	30.9651	7.4374	0.00576926	0.000269135	1	0.0466499
	col.1.2	23.6644	23.5277	30.873	7.34523	0.00614987
	col.2.1	24.317	24.4588	32.2544	7.79562	0.00450076	0.000235522	1	0.0523295
	col.2.2	24.6006	24.4588	32.3653	7.90654	0.00416768
	col.3.1	24.0703	24.1647	31.9442	7.77943	0.00455153	0.00118171	1	0.259629
	col.3.2	24.2592	24.1647	31.493	7.32824	0.00622272
	N118.1.1	23.8852	23.8676	31.2287	7.36108	0.00608265	0.000114689	1.00705	0.0198794
	N118.1.2	23.8501	23.8676	31.2677	7.40008	0.00592046
	N118.2.1	23.2418	23.2631	30.8061	7.543	0.00536203	0.000470172	1.31385	0.104465
	N118.2.2	23.2844	23.2631	30.6374	7.37435	0.00602696
	N118.3.1	23.2855	23.3577	30.838	7.48031	0.00560018	0.00127927	1.20746	0.281065
	N118.3.2	23.4299	23.3577	30.4341	7.07644	0.00740934
	N119.1.1	22.8087	22.8232	31.1085	8.28529	0.00320537	0.000378109	0.49299	0.0655386
	N119.1.2	22.8377	22.8232	31.3718	8.5486	0.00267064
	N119.2.1	22.3721	22.3984	30.7602	8.3618	0.00303981	3.36572e-05	0.706843	0.00747811
	N119.2.2	22.4247	22.3984	30.7378	8.33939	0.00308741
	S2398.1.1	22.9353	22.9356	30.9177	7.98208	0.00395506	3.9664e-06	0.664121	0.000687506
	S2398.1.2	22.9359	22.9356	30.9157	7.98004	0.00396067
	S2398.2.1	22.273	22.1696	30.7526	8.58292	0.00260786	0.000194459	0.633415	0.0432059
	S2398.2.2	22.0663	22.1696	30.6079	8.43828	0.00288286
	S2398.3.1	22.04	21.9908	30.4154	8.42462	0.00291029	3.4018e-05	0.535765	0.00747396
	S2398.3.2	21.9417	21.9908	30.4395	8.44867	0.00286218
Plate 3		Control Gene (UBQ10)		TCX2
		Cт	Cт Mean	Cт	∆Cт	2^-∆Cт	Error	Expression	Error
	col.1.1	23.5482	23.6235	x1	31.4241	7.8006	0.00448525	0.000532249	1	0.118667
	col.1.2	23.6988	23.6235	x1	31.2003	7.57678	0.00523796
	col.2.1	24.919	24.9149	x1	32.7321	7.8172	0.00443393	0.000766275	1	0.172821
	col.2.2	24.9107	24.9149	x1	32.4166	7.50174	0.00551761
	col.3.1	24.4	24.4863	x1	32.0042	7.51789	0.0054562	0.000204741	1	0.0375245
	col.3.2	24.5726	24.4863	x1	32.0829	7.59655	0.00516665
	N13.1.1	23.2127	23.2801	x2	30.8889	7.60875	0.00512315	0.000932681	0.897077	0.210351
	N13.1.2	23.3476	23.2801	x2	31.3183	8.03821	0.00380414
	N13.2.1	22.8775	22.8718	x2	30.4066	7.53473	0.00539289	0.000216416	0.986525	0.0396643
	N13.2.2	22.8662	22.8718	x2	30.4909	7.61902	0.00508683
	N14.1.1	23.4118	23.4705	x2	30.2936	6.82317	0.00883124	0.000338857	1.76724	0.0755492
	N14.1.2	23.5291	23.4705	x2	30.3741	6.90366	0.00835202
	N14.2.1	22.5719	22.6499	x2	30.0058	7.3559	0.00610454	3.98482e-05	1.22119	0.00898711
	N14.2.2	22.7279	22.6499	x2	30.0192	7.36928	0.00604819

## Sheet: Source Data Supp Fig 8
pCF Data on 35S:GFP						pCF Data on TCX2:TCX2-YFP						pCF Data on TMO3:TMO3-GFP								RICS data on WOX5:WOX5-GFP CEI to QC
Date	Root	Direction	Pixel distance	Movement Index		Date	Root	Direction	Pixel distance	Movement Index		Date	Root	Direction	Pixel distance	Movement Index				Date	Root	DC
2018-08-29	1	Left to right	3	1		2018-07-10	5	Epi to LRC	6	0		2018-07-10	2	LRC to Xyl	5	1				2018-11-26	2	3.19
			5	0					8	0					7	1				2018-11-26	3	2.13
			7	1					10	0					9	0				2018-11-26	6	3.62
			Average	0.666667					Average	0					Average	0.666667				2018-07-03	4	5.53
2018-08-29	2	Left to right	3	1				LRC to Epi	6	0				Xyl to LRC	5	1				2018-07-03	3	4.23
			5	0					8	1					7	1					Average	3.74
			7	0					10	1					9	1					SD	1.26028
			Average	0.333333					Average	0.666667					Average	1					SE	0.563613
2018-08-29	3	Left to right	3	1		2018-07-10	7	LRC to Epi	8	0		2018-07-10	3	LRC to Xyl	5	1					n	5
			5	0					10	0					7	1
			7	1					12	0					9	0				RICS data on WOX5:WOX5-GFP QC to Xyl
			Average	0.666667					Average	0					Average	0.666667				Date	Root	DC
2018-08-29	4	Left to right	3	1				Epi to LRC	8	0				Xyl to LRC	5	1				2018-11-26	1	4.47
			5	1					10	0					7	1				2018-11-26	2	5.03
			7	0					12	0					9	1				2018-11-26	4	1.56
			Average	0.666667					Average	0					Average	1				2018-11-26	7	1.49
2018-08-29	5	Left to right	3	0		2018-08-06	1	LRC to Epi	5	0		2018-08-08	3	LRC to Xyl	3	0				2018-11-26	8	5.77
			5	0					7	0					5	1				2018-11-26	11	5.02
			7	1					9	0					7	1					Average	3.89
			Average	0.333333					Average	0					Average	0.666667					SD	1.87809
2018-08-29	6	Left to right	3	1				Epi to LRC	5	1				Xyl to LRC	3	1					SE	0.766729
			5	1					7	0					5	0					n	6
			7	1					9	0					7	0
			Average	1					Average	0.333333					Average	0.333333				N&B data on 35S:YFP
2018-08-29	7	Left to right	3	1		2018-08-06	3	LRC to Epi	9	0		2018-08-08	4	LRC to Xyl	3	1				Date	Root	Monomer	Cursor size
			5	1					11	1					5	1				2018-08-29	1	0.23	32
			7	1					13	0					7	1				2018-08-29	2	0.24	32
			Average	1					Average	0.333333					Average	1				2018-08-29	3	0.21	35
2018-08-29	8	Left to right	3	0				Epi to LRC	9	1				Xyl to LRC	3	1				2018-08-29	4	0.26	38
			5	1					11	0					5	1				2018-08-29	5	0.31	38
			7	1					13	1					7	1					Average	0.25	35
			Average	0.666667					Average	0.666667					Average	1					SD	0.0380789	3
2018-08-29	9	Left to right	3	1		2018-08-06	5	LRC to Epi	6	1		2018-08-08	5	LRC to Xyl	3	1					SE	0.0170294	1.34164
			5	1					8	0					5	1					n	5	5
			7	0					10	0					7	1
			Average	0.666667					Average	0.333333					Average	1				N&B data on TCX2:TCX2-YFP in Xyl
			Grand Mean	0.740741				Epi to LRC	6	0				Xyl to LRC	3	1				Date	Root	Monomer	Dimer
			SD	0.222222					8	0					5	1				2018-11-20	1	0.959777	0.0402231
			SE	0.0740741					10	1					7	1				2018-11-20	4	0.964052	0.0359477
			n	9					Average	0.333333					Average	1				2018-11-20	5	0.998683	0.00131659
						2018-08-06	6	LRC to Epi	7	0		2018-08-08	6	LRC to Xyl	3	1				2018-11-20	6	0.94266	0.0573405
									9	1					5	1				2018-11-20	7	0.99356	0.00644002
									11	0					7	1					Average	0.971746	0.0282536
									Average	0.333333					Average	1					SD	0.0237168	0.0237168
								Epi to LRC	7	0				Xyl to LRC	3	1					SE	0.0106065	0.0106065
									9	0					5	0					n	5	5
									11	1					7	1
									Average	0.333333					Average	0.666667
						2018-08-06	9	LRC to Epi	9	0					CRF2 LRC to Xyl	CRF2 Xyl to LRC	2-sample Wilcoxon test vs 35S:GFP
									11	1				Mean	0.833333	0.833333	Z-statistic	p-value
									13	1				SD	0.182574	0.278887	1.31	0.1911
									Average	0.666667				SE	0.0745356	0.113855	1.27	0.2059
								Epi to LRC	9	1				n	6	6
									11	0
									13	1
									Average	0.666667
						2018-08-06	10	LRC to Epi	8	1
									10	0
									12	0
									Average	0.333333
								Epi to LRC	8	0
									10	0
									12	1
									Average	0.333333	2-sample Wilcoxon test vs 35S:GFP
									TCX2 Epi to LRC	TCX2 LRC to Epi	Z-statistic	p-value
								Mean	0.333333	0.333333	-2.3	0.0214
								SD	0.251976	0.251976	-2.3	0.0214
								SE	0.0890871	0.0890871
								n	8	8

## Sheet: Source Data Supp Fig 9
Data for TCX2:TCX2-YFP Tracking													Normalized TCX2:TCX2-YFP Expression Data
Root	ID	Time points	Cell type	Time	Mean Int	Time	Mean Int	Time	Mean Int	Time	Mean Int		Root	ID	Cell type	4D 16H	4D 18H	4D 20H	4D 22H
1	598	1	CEI	1	0	2	0	3	0	4	0.00215651		1	598	CEI	0	0	0	0.00215651
2	502	1	CEI	1	0	2	0	3	0	4	0.00443377		2	502	CEI	0	0	0	0.00443377
4	322	2	CEI	1	0.00472296	2	0.00383282	3	0	4	0		4	322	CEI	0.00472296	0.00383282	0	0
5	386	1	CEI	1	0.00222986	2	0	3	0	4	0		5	386	CEI	0.00222986	0	0	0
7	154	1	CEI	1	0.00377959	2	0	3	0	4	0		7	154	CEI	0.00377959	0	0	0
7	272	1	CEI	1	0	2	0.00314963	3	0	4	0		7	272	CEI	0	0.00314963	0	0
11	125	2	CEI	1	0.00330148	2	0.00308082	3	0	4			11	125	CEI	0.00330148	0.00308082	0	0
12	322	3	CEI	1	0.00327329	2	0.00335262	3	0.00373333	4	0		12	322	CEI	0.00327329	0.00335262	0.00373333	0
19	307	1	CEI	1	0.00264017	2	0	3	0	4	0		19	307	CEI	0.00264017	0	0	0
1	146	1	CSC	1	0.00238722	2	0	3	0	4	0		1	146	CSC	0.00238722	0	0	0
1	147	1	CSC	1	0.00343855	2	0	3	0	4	0		1	147	CSC	0.00343855	0	0	0
1	335	1	CSC	1	0	2	0.00247777	3	0	4	0		1	335	CSC	0	0.00247777	0	0
2	154	1	CSC	1	0.00310972	2	0	3	0	4	0		2	154	CSC	0.00310972	0	0	0
3	292	1	CSC	1	0.0027963	2	0	3	0	4	0		3	292	CSC	0.0027963	0	0	0
3	297	2	CSC	1	0.00392742	2	0.00429743	3	0	4	0		3	297	CSC	0.00392742	0.00429743	0	0
3	323	2	CSC	1	0.0048588	2	0.00305441	3	0	4	0		3	323	CSC	0.0048588	0.00305441	0	0
4	337	1	CSC	1	0.00420572	2	0	3	0	4	0		4	337	CSC	0.00420572	0	0	0
5	344	4	CSC	1	0.00383319	2	0.00416983	3	0.0034963	4	0.00319171		5	344	CSC	0.00383319	0.00416983	0.0034963	0.00319171
7	285	1	CSC	1	0	2	0.00403468	3	0	4	0		7	285	CSC	0	0.00403468	0	0
8	337	2	CSC	1	0.00414692	2	0.0036606	3	0	4	0		8	337	CSC	0.00414692	0.0036606	0	0
8	357	1	CSC	1	0.00219762	2	0	3	0	4	0		8	357	CSC	0.00219762	0	0	0
8	386	1	CSC	1	0.00364482	2	0	3	0	4	0		8	386	CSC	0.00364482	0	0	0
11	124	1	CSC	1	0.00376878	2	0	3	0	4			11	124	CSC	0.00376878	0	0	0
11	207	2	CSC	1	0	2	0.00345182	3	0.0032143	4			11	207	CSC	0	0.00345182	0.0032143	0
11	291	1	CSC	1	0	2	0	3	0.00290043	4			11	291	CSC	0	0	0.00290043	0
13	189	1	CSC	1	0.00480595	2	0	3	0	4			13	189	CSC	0.00480595	0	0	0
14	218	2	CSC	1	0.00313139	2	0.00309883	3	0	4	0		14	218	CSC	0.00313139	0.00309883	0	0
14	228	3	CSC	1	0.00302287	2	0.0030372	3	0.0033275	4	0		14	228	CSC	0.00302287	0.0030372	0.0033275	0
15	273	4	CSC	1	0.00484489	2	0.00451976	3	0.00475681	4	0.00407473		15	273	CSC	0.00484489	0.00451976	0.00475681	0.00407473
16	212	1	CSC	1	0.00331517	2	0	3	0	4	0		16	212	CSC	0.00331517	0	0	0
16	214	1	CSC	1	0.00329205	2	0	3	0	4	0		16	214	CSC	0.00329205	0	0	0
17	252	4	CSC	1	0.00349257	2	0.00380547	3	0.00380838	4	0.00470713		17	252	CSC	0.00349257	0.00380547	0.00380838	0.00470713
17	274	2	CSC	1	0.00342328	2	0.00477084	3	0	4	0		17	274	CSC	0.00342328	0.00477084	0	0
17	309	1	CSC	1	0.00363504	2	0	3	0	4	0		17	309	CSC	0.00363504	0	0	0
17	312	1	CSC	1	0.00324072	2	0	3	0	4	0		17	312	CSC	0.00324072	0	0	0
17	547	1	CSC	1	0	2	0.00332439	3	0	4	0		17	547	CSC	0	0.00332439	0	0
18	275	1	CSC	1	0.00552159	2	0	3	0	4			18	275	CSC	0.00552159	0	0	0
18	286	3	CSC	1	0.0035518	2	0.00436891	3	0.00408992	4			18	286	CSC	0.0035518	0.00436891	0.00408992	0
18	294	2	CSC	1	0.00508049	2	0.00362067	3	0	4			18	294	CSC	0.00508049	0.00362067	0	0
18	324	2	CSC	1	0.00365262	2	0.00308212	3	0	4			18	324	CSC	0.00365262	0.00308212	0	0
21	156	2	CSC	1	0.00471974	2	0.00436537	3	0	4	0		21	156	CSC	0.00471974	0.00436537	0	0
21	168	3	CSC	1	0.00550407	2	0.00481151	3	0.00290213	4	0		21	168	CSC	0.00550407	0.00481151	0.00290213	0
19	257	1	CSC	1	0.00334674	2	0	3	0	4	0		19	257	CSC	0.00334674	0	0	0
1	135	1	LRC initial	1	0.00316854	2	0	3	0	4	0		1	135	LRC initial	0.00316854	0	0	0
2	178	1	LRC initial	1	0.00276768	2	0	3	0	4	0		2	178	LRC initial	0.00276768	0	0	0
2	185	2	LRC initial	1	0.00333132	2	0.00333079	3	0	4	0		2	185	LRC initial	0.00333132	0.00333079	0	0
3	289	1	LRC initial	1	0.00237706	2	0	3	0	4	0		3	289	LRC initial	0.00237706	0	0	0
3	308	1	LRC initial	1	0.0034436	2	0	3	0	4	0		3	308	LRC initial	0.0034436	0	0	0
3	1040	2	LRC initial	1	0	2	0	3	0.00389311	4	0.00416996		3	1040	LRC initial	0	0	0.00389311	0.00416996
3	1046	2	LRC initial	1	0	2	0	3	0.00234628	4	0.00256013		3	1046	LRC initial	0	0	0.00234628	0.00256013
4	274	3	LRC initial	1	0.00374417	2	0.00232651	3	0.00241646	4	0		4	274	LRC initial	0.00374417	0.00232651	0.00241646	0
4	310	2	LRC initial	1	0.00587521	2	0.00276368	3	0	4	0		4	310	LRC initial	0.00587521	0.00276368	0	0
4	324	1	LRC initial	1	0.00496566	2	0	3	0	4	0		4	324	LRC initial	0.00496566	0	0	0
4	326	3	LRC initial	1	0.00430841	2	0.00474747	3	0.00344902	4	0		4	326	LRC initial	0.00430841	0.00474747	0.00344902	0
4	349	2	LRC initial	1	0.00364772	2	0.00277642	3	0	4	0		4	349	LRC initial	0.00364772	0.00277642	0	0
4	354	4	LRC initial	1	0.00302284	2	0.00310243	3	0.00335703	4	0.00235756		4	354	LRC initial	0.00302284	0.00310243	0.00335703	0.00235756
4	653	1	LRC initial	1	0	2	0.00412271	3	0	4	0		4	653	LRC initial	0	0.00412271	0	0
4	1100	1	LRC initial	1	0	2	0	3	0	4	0.00264084		4	1100	LRC initial	0	0	0	0.00264084
5	336	1	LRC initial	1	0.00371162	2	0	3	0	4	0		5	336	LRC initial	0.00371162	0	0	0
5	370	3	LRC initial	1	0.00322096	2	0.00210846	3	0.00254005	4	0		5	370	LRC initial	0.00322096	0.00210846	0.00254005	0
6	299	3	LRC initial	1	0.00422545	2	0.00401396	3	0.00354161	4	0		6	299	LRC initial	0.00422545	0.00401396	0.00354161	0
6	364	1	LRC initial	1	0.0020378	2	0	3	0	4	0		6	364	LRC initial	0.0020378	0	0	0
6	384	2	LRC initial	1	0.00310323	2	0.00284814	3	0	4	0		6	384	LRC initial	0.00310323	0.00284814	0	0
7	123	3	LRC initial	1	0.00484707	2	0.00382168	3	0.0041352	4	0		7	123	LRC initial	0.00484707	0.00382168	0.0041352	0
7	128	4	LRC initial	1	0.00615343	2	0.00370841	3	0.00382946	4	0.00480093		7	128	LRC initial	0.00615343	0.00370841	0.00382946	0.00480093
7	131	1	LRC initial	1	0.00306049	2	0	3	0	4	0		7	131	LRC initial	0.00306049	0	0	0
7	150	4	LRC initial	1	0.00401614	2	0.00468579	3	0.00502463	4	0.0050929		7	150	LRC initial	0.00401614	0.00468579	0.00502463
7	279	3	LRC initial	1	0	2	0.00461155	3	0.00422985	4	0.00464648		7	279	LRC initial	0	0.00461155	0.00422985
7	281	3	LRC initial	1	0	2	0.00402435	3	0.00398215	4	0.00379386		7	281	LRC initial	0	0.00402435	0.00398215
8	352	3	LRC initial	1	0.00365916	2	0.00389252	3	0.00372964	4	0		8	352	LRC initial	0.00365916	0.00389252	0.00372964
11	137	2	LRC initial	1	0.00337305	2	0.00271811	3	0	4			11	137	LRC initial	0.00337305	0.00271811	0
11	212	2	LRC initial	1	0	2	0.00285582	3	0.00351115	4			11	212	LRC initial	0	0.00285582	0.00351115
12	365	2	LRC initial	1	0.00427675	2	0.00388679	3	0	4	0		12	365	LRC initial	0.00427675	0.00388679	0
13	171	3	LRC initial	1	0.00483403	2	0.00579979	3	0.00503657	4			13	171	LRC initial	0.00483403	0.00579979	0.00503657	0
14	166	2	LRC initial	1	0.00350375	2	0.00385397	3	0	4	0		14	166	LRC initial	0.00350375	0.00385397	0	0
14	178	4	LRC initial	1	0.00680741	2	0.00581011	3	0.00406072	4	0.00326763		14	178	LRC initial	0.00680741	0.00581011	0.00406072	0.00326763
15	282	2	LRC initial	1	0.00397391	2	0.0034415	3	0	4	0		15	282	LRC initial	0.00397391	0.0034415	0
16	195	2	LRC initial	1	0.00410006	2	0.00393991	3	0.0036468	4	0		16	195	LRC initial	0.00410006	0.00393991	0.0036468
16	211	2	LRC initial	1	0.00396855	2	0.00315747	3	0	4	0		16	211	LRC initial	0.00396855	0.00315747	0
17	276	1	LRC initial	1	0.00310947	2	0	3	0	4	0		17	276	LRC initial	0.00310947	0	0	0
17	549	1	LRC initial	1	0	2	0.00274449	3	0	4	0		17	549	LRC initial	0	0.00274449	0	0
18	325	2	LRC initial	1	0.00377436	2	0.00352235	3	0	4			18	325	LRC initial	0.00377436	0.00352235	0	0
19	240	2	LRC initial	1	0.00416759	2	0.00331122	3	0	4	0		19	240	LRC initial	0.00416759	0.00331122	0	0
20	186	1	LRC initial	1	0.0039588	2	0	3	0	4	0		20	186	LRC initial	0.0039588	0	0	0
20	200	1	LRC initial	1	0.00340968	2	0	3	0	4	0		20	200	LRC initial	0.00340968	0	0	0
21	173	4	LRC initial	1	0.00488415	2	0.00401649	3	0.00357611	4	0		21	173	LRC initial	0.00488415	0.00401649	0.00357611	0
4	330	1	QC	1	0.00275158	2	0	3	0	4	0		4	330	QC	0.00275158	0	0	0
6	343	2	QC	1	0.00310698	2	0.00337311	3	0	4	0		6	343	QC	0.00310698	0.00337311	0	0
6	344	4	QC	1	0.00274812	2	0.00242879	3	0.00320513	4	0.00356439		6	344	QC	0.00274812	0.00242879	0.00320513	0.00356439
6	348	3	QC	1	0.00195601	2	0.00206029	3	0	4	0.00192603		6	348	QC	0.00195601	0.00206029	0	0.00192603
11	213	1	QC	1	0	2	0.00286751	3	0	4			11	213	QC	0	0.00286751	0	0
19	251	4	QC	1	0.00375061	2	0.00348635	3	0.00347882	4	0.00320747		19	251	QC	0.00375061	0.00348635	0.00347882	0.00320747
19	714	2	QC	1	0	2	0	3	0.00281932	4	0.00301332		19	714	QC	0	0	0.00281932	0.00301332
20	174	3	QC	1	0.00365579	2	0.00473232	3	0.00356944	4	0		20	174	QC	0.00365579	0.00473232	0.00356944	0
20	191	2	QC	1	0.00332554	2	0.00339183	3	0	4	0		20	191	QC	0.00332554	0.00339183	0	0
20	670	1	QC	1	0	2	0	3	0	4	0.00289153		20	670	QC	0	0	0	0.00289153
1	143	4	Vasc initial	1	0.0023394	2	0.00265523	3	0.00237227	4	0.00213383		1	143	Vasc initial	0.0023394	0.00265523	0.00237227	0.00213383
1	603	1	Vasc initial	1	0	2	0	3	0	4	0.00255671		1	603	Vasc initial	0	0	0	0.00255671
2	171	2	Vasc initial	1	0.00301031	2	0.0031227	3	0	4	0		2	171	Vasc initial	0.00301031	0.0031227	0	0
2	325	1	Vasc initial	1	0	2	0.00296684	3	0	4	0		2	325	Vasc initial	0	0.00296684	0	0
2	523	1	Vasc initial	1	0	2	0	3	0	4	0.00320238		2	523	Vasc initial	0	0	0	0.00320238
3	306	4	Vasc initial	1	0.00346461	2	0.00322878	3	0.00309622	4	0.00278449		3	306	Vasc initial	0.00346461	0.00322878	0.00309622
3	307	1	Vasc initial	1	0.00300374	2	0	3	0	4	0		3	307	Vasc initial	0.00300374	0	0
3	311	4	Vasc initial	1	0.00259806	2	0.00253892	3	0.00233923	4	0.00245131		3	311	Vasc initial	0.00259806	0.00253892	0.00233923
4	312	2	Vasc initial	1	0.00304204	2	0.00318118	3	0	4	0		4	312	Vasc initial	0.00304204	0.00318118	0
4	329	1	Vasc initial	1	0.0029882	2	0	3	0	4	0		4	329	Vasc initial	0.0029882	0	0
4	874	1	Vasc initial	1	0	2	0	3	0.00291565	4	0		4	874	Vasc initial	0	0	0.00291565
6	385	1	Vasc initial	1	0.00217571	2	0	3	0	4	0		6	385	Vasc initial	0.00217571	0	0
7	134	2	Vasc initial	1	0.00329119	2	0.00293748	3	0	4	0		7	134	Vasc initial	0.00329119	0.00293748	0	0
7	387	1	Vasc initial	1	0	2	0	3	0.00364218	4	0		7	387	Vasc initial	0	0	0.00364218	0
8	387	2	Vasc initial	1	0.00259064	2	0.00264145	3	0	4	0		8	387	Vasc initial	0.00259064	0.00264145	0	0
8	387	1	Vasc initial	1	0	2	0	3	0	4	0.00207292		8	387	Vasc initial	0	0	0	0.00207292
12	315	3	Vasc initial	1	0.00345816	2	0.00343226	3	0.00347364	4	0		12	315	Vasc initial	0.00345816	0.00343226	0.00347364	0
13	194	3	Vasc initial	1	0.00281254	2	0.00294057	3	0.00344899	4			13	194	Vasc initial	0.00281254	0.00294057	0.00344899	0
14	169	2	Vasc initial	1	0.00346461	2	0.00285942	3	0	4	0		14	169	Vasc initial	0.00346461	0.00285942	0	0
14	175	2	Vasc initial	1	0.00332108	2	0.00252978	3	0	4	0		14	175	Vasc initial	0.00332108	0.00252978	0	0
14	190	1	Vasc initial	1	0.00319988	2	0	3	0	4	0		14	190	Vasc initial	0.00319988	0	0	0
15	274	2	Vasc initial	1	0.00314575	2	0.0034711	3	0	4	0		15	274	Vasc initial	0.00314575	0.0034711	0	0
16	189	2	Vasc initial	1	0.00307775	2	0.00313946	3	0.00333555	4	0		16	189	Vasc initial	0.00307775	0.00313946	0.00333555	0
18	307	3	Vasc initial	1	0.00352732	2	0.00321311	3	0.00372037	4			18	307	Vasc initial	0.00352732	0.00321311	0.00372037	0
18	320	1	Vasc initial	1	0.00319641	2	0	3	0	4			18	320	Vasc initial	0.00319641	0	0	0
19	235	1	Vasc initial	1	0.00275354	2	0	3	0	4	0		19	235	Vasc initial	0.00275354	0	0	0
19	241	2	Vasc initial	1	0.00309453	2	0.00310351	3	0	4	0		19	241	Vasc initial	0.00309453	0.00310351	0	0
19	243	3	Vasc initial	1	0.00343754	2	0.00326544	3	0.00330822	4	0		19	243	Vasc initial	0.00343754	0.00326544	0.00330822	0
19	245	3	Vasc initial	1	0.00347368	2	0.00293529	3	0.00315205	4	0		19	245	Vasc initial	0.00347368	0.00293529	0.00315205	0
19	271	1	Vasc initial	1	0.00311929	2	0	3	0	4	0		19	271	Vasc initial	0.00311929	0	0	0
19	284	1	Vasc initial	1	0.00308187	2	0	3	0	4	0		19	284	Vasc initial	0.00308187	0	0	0
19	291	1	Vasc initial	1	0.00324911	2	0	3	0	4	0		19	291	Vasc initial	0.00324911	0	0	0
20	478	2	Vasc initial	1	0	2	0	3	0.00322227	4	0		20	478	Vasc initial	0	0	0.00322227	0
20	655	1	Vasc initial	1	0	2	0	3	0	4	0.00280366		20	655	Vasc initial	0	0	0	0.00280366
21	187	3	Vasc initial	1	0.00307354	2	0.00319957	3	0.00314894	4	0.00315724		21	187	Vasc initial	0.00307354	0.00319957	0.00314894	0.00315724
21	580	1	Vasc initial	1	0	2	0	3	0	4	0.00211648		21	580	Vasc initial	0	0	0	0.00211648
